# Supplementary material for: Neutrophil extracellular trap formation and gene programs distinguish TST/IGRA sensitization outcomes among Mycobacterium tuberculosis exposed persons living with HIV
Source: PLoS Genet. 2023 Aug 24;19(8):e1010888. doi: 10.1371/journal.pgen.1010888 (PMC10470897; doi:10.1371/journal.pgen.1010888)
Supplement: S1 File — (XLSX) [file pgen.1010888.s005.xlsx]

## Sheet: GO_HITTIN6hinf-HIT6hinf_UP&DOWN
ID	Description	GeneRatio	BgRatio	pvalue	p.adjust	qvalue	Count	fold.enrich	min.hits	sig.GOs	geneID.N.up	geneID.N.down	geneID.up	geneID.down	symbol.up	symbol.down
GO:0002444	myeloid leukocyte mediated immunity	138/1980	497/10907	4.45491765048895e-08	0.000165352096346903	0.000146922955402103	138	1.52954697884275	TRUE	TRUE	61	77	ENSG00000123329/ENSG00000172794/ENSG00000170266/ENSG00000175463/ENSG00000141524/ENSG00000110934/ENSG00000100299/ENSG00000103490/ENSG00000122986/ENSG00000164251/ENSG00000104518/ENSG00000100030/ENSG00000068650/ENSG00000182511/ENSG00000005844/ENSG00000105514/ENSG00000171314/ENSG00000103415/ENSG00000147813/ENSG00000168961/ENSG00000008516/ENSG00000213918/ENSG00000111144/ENSG00000088888/ENSG00000179163…	ENSG00000149177/ENSG00000127314/ENSG00000123610/ENSG00000125730/ENSG00000066294/ENSG00000124570/ENSG00000170542/ENSG00000167613/ENSG00000127666/ENSG00000133805/ENSG00000254087/ENSG00000021355/ENSG00000136026/ENSG00000165168/ENSG00000127481/ENSG00000166527/ENSG00000116815/ENSG00000170458/ENSG00000080815/ENSG00000151694/ENSG00000026508/ENSG00000084733/ENSG00000123728/ENSG00000128340/ENSG00000171860…	ARHGAP9/RAB37/GLB1/TBC1D10C/TMC6/BIN2/ARSA/PYCARD/HVCN1/F2RL1/GSDMD/MAPK1/ATP11A/FES/ITGAL/RAB3D/PGAM1/HMOX2/NAPRT/LGALS9/MMP25/DNASE1/LTA4H/MAVS/FUCA1/APEH/PECAM1/AP2A2/CAPN1/TMEM179B/CDK13/ACLY/CXCR2/RAB6A/RNASET2/TUSC2/CPPED1/CPNE1/DIAPH1/CTSZ/IDH1/DYNC1LI1/PGM2/PIK3CD/AGPAT2/CAP1/IRAG2/GAA/PYGB/ARHGAP45/HGSNAT/AP1M1/CRACR2A/SELL/HEBP2/CDA/CAB39/PSMB7/BTK/P2RX1/LILRB2	PTPRJ/RAP1B/TNFAIP6/C3/CD84/SERPINB6/SERPINB9/LAIR1/TICAM1/AMPD3/LYN/SERPINB1/CKAP4/CYBB/UBR4/CLEC4D/CD58/CD14/PSEN1/ADAM17/CD44/RAB10/RAP2C/RAC2/C3AR1/TMBIM1/CHI3L1/PDXK/PRKCD/DDX21/JUP/VCL/CSTB/NR4A3/CD47/TOM1/DNAJC3/PLAUR/NFKB1/ATG7/ORM1/TNFRSF1B/NRAS/RHOG/PLD1/GOLGA7/FCAR/STXBP3/CHIT1/TLR2/QPCT/SLPI/RASGRP1/CYBA/EEF1A1/SDCBP/LAMTOR3/ENPP4/HSP90AB1/FAF2/C5AR1/CCL3/PTPN6/SERPINA1/PLAC8/GPR84/CD…
GO:0001959	regulation of cytokine-mediated signaling pathway	50/1980	132/10907	6.29433179851174e-08	0.000165352096346903	0.000146922955402103	50	2.08658555249464	TRUE	TRUE	15	35	ENSG00000124256/ENSG00000103490/ENSG00000164251/ENSG00000102871/ENSG00000186074/ENSG00000067955/ENSG00000105483/ENSG00000088888/ENSG00000064012/ENSG00000198791/ENSG00000214078/ENSG00000126456/ENSG00000169692/ENSG00000140853/ENSG00000204310	ENSG00000104312/ENSG00000263528/ENSG00000023445/ENSG00000096968/ENSG00000196954/ENSG00000115594/ENSG00000100644/ENSG00000118503/ENSG00000134070/ENSG00000151694/ENSG00000056558/ENSG00000120690/ENSG00000185338/ENSG00000090376/ENSG00000104365/ENSG00000138600/ENSG00000033800/ENSG00000083799/ENSG00000137752/ENSG00000185728/ENSG00000115590/ENSG00000110330/ENSG00000204397/ENSG00000196396/ENSG00000007168…	ZBP1/PYCARD/F2RL1/TRADD/CD300LF/CBFB/CARD8/MAVS/CASP8/CNOT7/CPNE1/IRF3/AGPAT2/NLRC5/AGPAT1	RIPK2/IKBKE/BIRC3/JAK2/CASP4/IL1R1/HIF1A/TNFAIP3/IRAK2/ADAM17/TRAF1/ELF1/SOCS1/IRAK3/IKBKB/SPPL2A/PIAS1/CYLD/CASP1/YTHDF3/IL1R2/BIRC2/CARD16/PTPN1/PAFAH1B1/HSP90AB1/IFNGR2/PTPN6/SPHK1/CREBRF/OTUD4/EDN1/PTPN2/TNF/GAS6
GO:0060759	regulation of response to cytokine stimulus	52/1980	143/10907	1.62006006826551e-07	0.00018832265148283	0.000167333351897572	52	2.00312213039486	TRUE	TRUE	15	37	ENSG00000124256/ENSG00000103490/ENSG00000164251/ENSG00000102871/ENSG00000186074/ENSG00000067955/ENSG00000105483/ENSG00000088888/ENSG00000064012/ENSG00000198791/ENSG00000214078/ENSG00000126456/ENSG00000169692/ENSG00000140853/ENSG00000204310	ENSG00000104312/ENSG00000263528/ENSG00000023445/ENSG00000096968/ENSG00000196954/ENSG00000115594/ENSG00000100644/ENSG00000118503/ENSG00000134070/ENSG00000151694/ENSG00000056558/ENSG00000120690/ENSG00000185338/ENSG00000090376/ENSG00000104365/ENSG00000138600/ENSG00000033800/ENSG00000136869/ENSG00000083799/ENSG00000137752/ENSG00000185728/ENSG00000115590/ENSG00000110330/ENSG00000204397/ENSG00000196396…	ZBP1/PYCARD/F2RL1/TRADD/CD300LF/CBFB/CARD8/MAVS/CASP8/CNOT7/CPNE1/IRF3/AGPAT2/NLRC5/AGPAT1	RIPK2/IKBKE/BIRC3/JAK2/CASP4/IL1R1/HIF1A/TNFAIP3/IRAK2/ADAM17/TRAF1/ELF1/SOCS1/IRAK3/IKBKB/SPPL2A/PIAS1/TLR4/CYLD/CASP1/YTHDF3/IL1R2/BIRC2/CARD16/PTPN1/PAFAH1B1/TLR2/HSP90AB1/IFNGR2/PTPN6/SPHK1/CREBRF/OTUD4/EDN1/PTPN2/TNF/GAS6
GO:0043299	leukocyte degranulation	132/1980	481/10907	1.84641335242662e-07	0.00018832265148283	0.000167333351897572	132	1.51171171171171	TRUE	TRUE	59	73	ENSG00000123329/ENSG00000172794/ENSG00000170266/ENSG00000175463/ENSG00000141524/ENSG00000110934/ENSG00000100299/ENSG00000103490/ENSG00000122986/ENSG00000164251/ENSG00000104518/ENSG00000100030/ENSG00000068650/ENSG00000182511/ENSG00000005844/ENSG00000105514/ENSG00000171314/ENSG00000102879/ENSG00000103415/ENSG00000147813/ENSG00000168961/ENSG00000008516/ENSG00000111144/ENSG00000179163/ENSG00000164062…	ENSG00000149177/ENSG00000127314/ENSG00000123610/ENSG00000125730/ENSG00000066294/ENSG00000124570/ENSG00000167613/ENSG00000133805/ENSG00000254087/ENSG00000021355/ENSG00000136026/ENSG00000165168/ENSG00000127481/ENSG00000166527/ENSG00000116815/ENSG00000170458/ENSG00000080815/ENSG00000026508/ENSG00000084733/ENSG00000123728/ENSG00000128340/ENSG00000171860/ENSG00000135926/ENSG00000133048/ENSG00000160209…	ARHGAP9/RAB37/GLB1/TBC1D10C/TMC6/BIN2/ARSA/PYCARD/HVCN1/F2RL1/GSDMD/MAPK1/ATP11A/FES/ITGAL/RAB3D/PGAM1/CORO1A/HMOX2/NAPRT/LGALS9/MMP25/LTA4H/FUCA1/APEH/PECAM1/AP2A2/CAPN1/TMEM179B/CDK13/ACLY/CXCR2/RAB6A/RNASET2/CPPED1/CPNE1/DIAPH1/CTSZ/IDH1/DYNC1LI1/PGM2/PIK3CD/AGPAT2/CAP1/IRAG2/GAA/PYGB/ARHGAP45/HGSNAT/AP1M1/CRACR2A/SELL/HEBP2/CDA/CAB39/PSMB7/BTK/P2RX1/LILRB2	PTPRJ/RAP1B/TNFAIP6/C3/CD84/SERPINB6/LAIR1/AMPD3/LYN/SERPINB1/CKAP4/CYBB/UBR4/CLEC4D/CD58/CD14/PSEN1/CD44/RAB10/RAP2C/RAC2/C3AR1/TMBIM1/CHI3L1/PDXK/PRKCD/JUP/VCL/CSTB/NR4A3/CD47/TOM1/DNAJC3/PLAUR/NFKB1/ATG7/ORM1/TNFRSF1B/NRAS/RHOG/PLD1/GOLGA7/FCAR/STXBP3/CHIT1/TLR2/QPCT/SLPI/RASGRP1/CYBA/EEF1A1/SDCBP/LAMTOR3/ENPP4/HSP90AB1/FAF2/C5AR1/CCL3/PTPN6/SERPINA1/PLAC8/GPR84/CD55/HCK/PSMD11/GNS/CFP/LPCAT1/…
GO:0002275	myeloid cell activation involved in immune response	133/1980	487/10907	2.2401038925575e-07	0.00018832265148283	0.000167333351897572	133	1.50439819135918	TRUE	TRUE	60	73	ENSG00000123329/ENSG00000172794/ENSG00000170266/ENSG00000175463/ENSG00000141524/ENSG00000110934/ENSG00000100299/ENSG00000103490/ENSG00000122986/ENSG00000164251/ENSG00000104518/ENSG00000100030/ENSG00000068650/ENSG00000182511/ENSG00000005844/ENSG00000105514/ENSG00000171314/ENSG00000103415/ENSG00000147813/ENSG00000168961/ENSG00000008516/ENSG00000213918/ENSG00000111144/ENSG00000179163/ENSG00000164062…	ENSG00000149177/ENSG00000127314/ENSG00000123610/ENSG00000125730/ENSG00000066294/ENSG00000124570/ENSG00000167613/ENSG00000127666/ENSG00000133805/ENSG00000254087/ENSG00000021355/ENSG00000136026/ENSG00000165168/ENSG00000127481/ENSG00000166527/ENSG00000116815/ENSG00000170458/ENSG00000080815/ENSG00000026508/ENSG00000084733/ENSG00000123728/ENSG00000128340/ENSG00000171860/ENSG00000135926/ENSG00000133048…	ARHGAP9/RAB37/GLB1/TBC1D10C/TMC6/BIN2/ARSA/PYCARD/HVCN1/F2RL1/GSDMD/MAPK1/ATP11A/FES/ITGAL/RAB3D/PGAM1/HMOX2/NAPRT/LGALS9/MMP25/DNASE1/LTA4H/FUCA1/APEH/PECAM1/AP2A2/CAPN1/TMEM179B/CDK13/ACLY/CXCR2/RAB6A/RNASET2/CPPED1/CPNE1/DIAPH1/CTSZ/IDH1/DYNC1LI1/PGM2/PIK3CD/AGPAT2/CAP1/IRAG2/GAA/PYGB/ARHGAP45/HGSNAT/AP1M1/CRACR2A/SELL/HEBP2/CDA/CAB39/PSMB7/BTK/LILRA2/P2RX1/LILRB2	PTPRJ/RAP1B/TNFAIP6/C3/CD84/SERPINB6/LAIR1/TICAM1/AMPD3/LYN/SERPINB1/CKAP4/CYBB/UBR4/CLEC4D/CD58/CD14/PSEN1/CD44/RAB10/RAP2C/RAC2/C3AR1/TMBIM1/CHI3L1/PDXK/PRKCD/JUP/VCL/CSTB/NR4A3/CD47/TOM1/DNAJC3/PLAUR/NFKB1/ATG7/ORM1/TNFRSF1B/NRAS/RHOG/PLD1/GOLGA7/FCAR/STXBP3/CHIT1/TLR2/QPCT/SLPI/RASGRP1/CYBA/EEF1A1/SDCBP/LAMTOR3/ENPP4/HSP90AB1/FAF2/C5AR1/CCL3/PTPN6/SERPINA1/PLAC8/GPR84/CD55/PSMD11/GNS/CFP/LPCA…
GO:0034612	response to tumor necrosis factor	74/1980	232/10907	2.3786141173721e-07	0.00018832265148283	0.000167333351897572	74	1.75704893765239	TRUE	TRUE	21	53	ENSG00000142208/ENSG00000068024/ENSG00000103490/ENSG00000164251/ENSG00000102871/ENSG00000152518/ENSG00000100030/ENSG00000102882/ENSG00000167034/ENSG00000105483/ENSG00000130402/ENSG00000064012/ENSG00000205220/ENSG00000118689/ENSG00000214078/ENSG00000240065/ENSG00000185043/ENSG00000013374/ENSG00000006062/ENSG00000129235/ENSG00000136930	ENSG00000023445/ENSG00000275302/ENSG00000096968/ENSG00000196954/ENSG00000116815/ENSG00000118503/ENSG00000169756/ENSG00000170458/ENSG00000151694/ENSG00000056558/ENSG00000131979/ENSG00000136560/ENSG00000076604/ENSG00000060138/ENSG00000133048/ENSG00000104365/ENSG00000138600/ENSG00000162645/ENSG00000083799/ENSG00000137752/ENSG00000112851/ENSG00000109320/ENSG00000172724/ENSG00000049249/ENSG00000028137…	AKT1/HDAC4/PYCARD/F2RL1/TRADD/ZFP36L2/MAPK1/MAPK3/NKX3-1/CARD8/ACTN4/CASP8/PSMB10/FOXO3/CPNE1/PSMB9/CIB1/NUB1/MAP3K14/TXNDC17/PSMB7	BIRC3/CCL4/JAK2/CASP4/CD58/TNFAIP3/LIMS1/CD14/ADAM17/TRAF1/GCH1/TANK/TRAF4/YBX3/CHI3L1/IKBKB/SPPL2A/GBP2/CYLD/CASP1/ERBIN/NFKB1/CCL19/TNFRSF9/TNFRSF1B/MAP3K5/ZFP36L1/BIRC2/TRAF3/CARD16/CXCL16/THBS1/PSMC4/NFE2L2/CYBA/GSDME/TNFRSF4/PTK2B/CXCL8/CCL3/SPHK1/CARD14/PSMA6/PSMD11/CCL22/EDN1/CCL4L2/PTPN2/TNFRSF18/GGT1/TNF/GAS6/ZC3H12A
GO:0071887	leukocyte apoptotic process	36/1980	86/10907	2.50905702394329e-07	0.00018832265148283	0.000167333351897572	36	2.30591966173361	TRUE	TRUE	16	20	ENSG00000107099/ENSG00000142208/ENSG00000196684/ENSG00000157514/ENSG00000168961/ENSG00000139636/ENSG00000180871/ENSG00000129465/ENSG00000099942/ENSG00000171608/ENSG00000126456/ENSG00000169230/ENSG00000123143/ENSG00000030110/ENSG00000010671/ENSG00000171862	ENSG00000254087/ENSG00000100644/ENSG00000120217/ENSG00000143772/ENSG00000151694/ENSG00000151012/ENSG00000196839/ENSG00000113916/ENSG00000119508/ENSG00000120438/ENSG00000172724/ENSG00000160791/ENSG00000114861/ENSG00000131203/ENSG00000167604/ENSG00000126353/ENSG00000089041/ENSG00000182782/ENSG00000183087/ENSG00000217128	DOCK8/AKT1/HSH2D/TSC22D3/LGALS9/LMBR1L/CXCR2/RIPK3/CRKL/PIK3CD/IRF3/PRELID1/PKN1/BAK1/BTK/PTEN	LYN/HIF1A/CD274/ITPKB/ADAM17/SLC7A11/ADA/BCL6/NR4A3/TCP1/CCL19/CCR5/FOXP1/IDO1/NFKBID/CCR7/P2RX7/HCAR2/GAS6/FNIP1
GO:2000106	regulation of leukocyte apoptotic process	30/1980	66/10907	2.89973479666204e-07	0.000190440082770779	0.000169214787147318	30	2.50390266299357	TRUE	TRUE	10	20	ENSG00000107099/ENSG00000196684/ENSG00000157514/ENSG00000168961/ENSG00000180871/ENSG00000129465/ENSG00000171608/ENSG00000169230/ENSG00000010671/ENSG00000171862	ENSG00000254087/ENSG00000100644/ENSG00000120217/ENSG00000143772/ENSG00000151694/ENSG00000151012/ENSG00000196839/ENSG00000113916/ENSG00000119508/ENSG00000120438/ENSG00000172724/ENSG00000160791/ENSG00000114861/ENSG00000131203/ENSG00000167604/ENSG00000126353/ENSG00000089041/ENSG00000182782/ENSG00000183087/ENSG00000217128	DOCK8/HSH2D/TSC22D3/LGALS9/CXCR2/RIPK3/PIK3CD/PRELID1/BTK/PTEN	LYN/HIF1A/CD274/ITPKB/ADAM17/SLC7A11/ADA/BCL6/NR4A3/TCP1/CCL19/CCR5/FOXP1/IDO1/NFKBID/CCR7/P2RX7/HCAR2/GAS6/FNIP1
GO:0071356	cellular response to tumor necrosis factor	69/1980	214/10907	3.84479436454831e-07	0.000224450551014853	0.000199434655049962	69	1.77613282356273	TRUE	TRUE	20	49	ENSG00000142208/ENSG00000068024/ENSG00000103490/ENSG00000164251/ENSG00000102871/ENSG00000152518/ENSG00000100030/ENSG00000102882/ENSG00000167034/ENSG00000105483/ENSG00000130402/ENSG00000064012/ENSG00000205220/ENSG00000118689/ENSG00000214078/ENSG00000240065/ENSG00000185043/ENSG00000006062/ENSG00000129235/ENSG00000136930	ENSG00000023445/ENSG00000275302/ENSG00000096968/ENSG00000196954/ENSG00000116815/ENSG00000118503/ENSG00000169756/ENSG00000151694/ENSG00000056558/ENSG00000136560/ENSG00000076604/ENSG00000060138/ENSG00000133048/ENSG00000104365/ENSG00000138600/ENSG00000162645/ENSG00000083799/ENSG00000137752/ENSG00000112851/ENSG00000109320/ENSG00000172724/ENSG00000049249/ENSG00000028137/ENSG00000197442/ENSG00000185650…	AKT1/HDAC4/PYCARD/F2RL1/TRADD/ZFP36L2/MAPK1/MAPK3/NKX3-1/CARD8/ACTN4/CASP8/PSMB10/FOXO3/CPNE1/PSMB9/CIB1/MAP3K14/TXNDC17/PSMB7	BIRC3/CCL4/JAK2/CASP4/CD58/TNFAIP3/LIMS1/ADAM17/TRAF1/TANK/TRAF4/YBX3/CHI3L1/IKBKB/SPPL2A/GBP2/CYLD/CASP1/ERBIN/NFKB1/CCL19/TNFRSF9/TNFRSF1B/MAP3K5/ZFP36L1/BIRC2/TRAF3/CARD16/THBS1/PSMC4/NFE2L2/CYBA/GSDME/TNFRSF4/PTK2B/CXCL8/CCL3/SPHK1/CARD14/PSMA6/PSMD11/CCL22/EDN1/CCL4L2/PTPN2/TNFRSF18/TNF/GAS6/ZC3H12A
GO:0019932	second-messenger-mediated signaling	73/1980	232/10907	5.17498860316232e-07	0.000259252431243505	0.000230357728961382	73	1.73330503308952	TRUE	TRUE	27	46	ENSG00000072736/ENSG00000175463/ENSG00000068024/ENSG00000088832/ENSG00000121281/ENSG00000090020/ENSG00000114353/ENSG00000125910/ENSG00000197943/ENSG00000109062/ENSG00000180871/ENSG00000102858/ENSG00000152270/ENSG00000114302/ENSG00000185043/ENSG00000145214/ENSG00000125510/ENSG00000214253/ENSG00000143933/ENSG00000072062/ENSG00000138814/ENSG00000105568/ENSG00000185825/ENSG00000099804/ENSG00000156026…	ENSG00000186469/ENSG00000149177/ENSG00000170776/ENSG00000171522/ENSG00000275302/ENSG00000115956/ENSG00000125384/ENSG00000160191/ENSG00000162104/ENSG00000175471/ENSG00000196839/ENSG00000140030/ENSG00000119048/ENSG00000135124/ENSG00000078369/ENSG00000120063/ENSG00000068383/ENSG00000181790/ENSG00000113575/ENSG00000160791/ENSG00000215644/ENSG00000163519/ENSG00000160013/ENSG00000113448/ENSG00000137801…	NFATC3/TBC1D10C/HDAC4/FKBP1A/ADCY7/SLC9A1/GNAI2/S1PR4/PLCG2/SLC9A3R1/CXCR2/MGRN1/PDE3B/PRKAR2A/CIB1/DGKQ/OPRL1/FIS1/CALM2/PRKACA/PPP3CA/PPP2R1A/BCAP31/CDC34/MCU/BTK/GNAL	GNG2/PTPRJ/AKAP13/PTGER4/CCL4/PLEK/PTGER2/PDE9A/ADCY9/MCTP1/ADA/GPR65/UBE2B/P2RX4/GNB1/GNA13/INPP5A/ADGRB1/PPP2CA/CCR5/GCGR/TRAT1/PTGIR/PDE4D/THBS1/PRKAR1B/ADCY3/APLP1/PRNP/PTK2B/CXCL8/CCL3/GSTO1/SPHK1/CCR1/CCR7/ABCA1/ADGRE1/EDN1/ITPR1/P2RX7/HINT1/TNF/AZU1/SELENOK/SPINK1
GO:0036230	granulocyte activation	125/1980	458/10907	5.42782022017236e-07	0.000259252431243505	0.000230357728961382	125	1.50343500507256	TRUE	TRUE	56	69	ENSG00000123329/ENSG00000172794/ENSG00000170266/ENSG00000175463/ENSG00000141524/ENSG00000110934/ENSG00000100299/ENSG00000103490/ENSG00000122986/ENSG00000164251/ENSG00000104518/ENSG00000100030/ENSG00000068650/ENSG00000005844/ENSG00000105514/ENSG00000171314/ENSG00000103415/ENSG00000147813/ENSG00000008516/ENSG00000213918/ENSG00000111144/ENSG00000179163/ENSG00000164062/ENSG00000261371/ENSG00000183020…	ENSG00000149177/ENSG00000127314/ENSG00000123610/ENSG00000125730/ENSG00000124570/ENSG00000167613/ENSG00000133805/ENSG00000021355/ENSG00000136026/ENSG00000165168/ENSG00000127481/ENSG00000166527/ENSG00000116815/ENSG00000170458/ENSG00000080815/ENSG00000026508/ENSG00000084733/ENSG00000123728/ENSG00000171860/ENSG00000135926/ENSG00000133048/ENSG00000160209/ENSG00000163932/ENSG00000173801/ENSG00000035403…	ARHGAP9/RAB37/GLB1/TBC1D10C/TMC6/BIN2/ARSA/PYCARD/HVCN1/F2RL1/GSDMD/MAPK1/ATP11A/ITGAL/RAB3D/PGAM1/HMOX2/NAPRT/MMP25/DNASE1/LTA4H/FUCA1/APEH/PECAM1/AP2A2/CAPN1/TMEM179B/CDK13/ACLY/CXCR2/RAB6A/RNASET2/CPPED1/CPNE1/DIAPH1/CTSZ/IDH1/DYNC1LI1/PGM2/AGPAT2/CAP1/IRAG2/GAA/PYGB/ARHGAP45/HGSNAT/AP1M1/CRACR2A/SELL/HEBP2/CDA/CAB39/PSMB7/LILRA2/P2RX1/LILRB2	PTPRJ/RAP1B/TNFAIP6/C3/SERPINB6/LAIR1/AMPD3/SERPINB1/CKAP4/CYBB/UBR4/CLEC4D/CD58/CD14/PSEN1/CD44/RAB10/RAP2C/C3AR1/TMBIM1/CHI3L1/PDXK/PRKCD/JUP/VCL/CSTB/CD47/TOM1/DNAJC3/PLAUR/NFKB1/ATG7/ORM1/TNFRSF1B/NRAS/RHOG/PLD1/GOLGA7/FCAR/STXBP3/CHIT1/TLR2/QPCT/SLPI/CYBA/EEF1A1/SDCBP/LAMTOR3/ENPP4/HSP90AB1/FAF2/CXCL8/C5AR1/CCL3/PTPN6/SERPINA1/PLAC8/GPR84/CD55/KMT2E/PSMD11/GNS/CFP/LPCAT1/PTAFR/MOSPD2/STX4/AZ…
GO:0002446	neutrophil mediated immunity	123/1980	451/10907	6.98587412859324e-07	0.000305864855596907	0.000271775015441325	123	1.50234159779614	TRUE	TRUE	56	67	ENSG00000123329/ENSG00000172794/ENSG00000170266/ENSG00000175463/ENSG00000141524/ENSG00000110934/ENSG00000100299/ENSG00000103490/ENSG00000122986/ENSG00000164251/ENSG00000104518/ENSG00000100030/ENSG00000068650/ENSG00000005844/ENSG00000105514/ENSG00000171314/ENSG00000103415/ENSG00000147813/ENSG00000008516/ENSG00000213918/ENSG00000111144/ENSG00000179163/ENSG00000164062/ENSG00000261371/ENSG00000183020…	ENSG00000149177/ENSG00000127314/ENSG00000123610/ENSG00000125730/ENSG00000124570/ENSG00000167613/ENSG00000133805/ENSG00000021355/ENSG00000136026/ENSG00000165168/ENSG00000127481/ENSG00000166527/ENSG00000116815/ENSG00000170458/ENSG00000080815/ENSG00000151694/ENSG00000026508/ENSG00000084733/ENSG00000123728/ENSG00000171860/ENSG00000135926/ENSG00000133048/ENSG00000160209/ENSG00000163932/ENSG00000173801…	ARHGAP9/RAB37/GLB1/TBC1D10C/TMC6/BIN2/ARSA/PYCARD/HVCN1/F2RL1/GSDMD/MAPK1/ATP11A/ITGAL/RAB3D/PGAM1/HMOX2/NAPRT/MMP25/DNASE1/LTA4H/FUCA1/APEH/PECAM1/AP2A2/CAPN1/TMEM179B/CDK13/ACLY/CXCR2/RAB6A/RNASET2/TUSC2/CPPED1/CPNE1/DIAPH1/CTSZ/IDH1/DYNC1LI1/PGM2/AGPAT2/CAP1/IRAG2/GAA/PYGB/ARHGAP45/HGSNAT/AP1M1/CRACR2A/SELL/HEBP2/CDA/CAB39/PSMB7/P2RX1/LILRB2	PTPRJ/RAP1B/TNFAIP6/C3/SERPINB6/LAIR1/AMPD3/SERPINB1/CKAP4/CYBB/UBR4/CLEC4D/CD58/CD14/PSEN1/ADAM17/CD44/RAB10/RAP2C/C3AR1/TMBIM1/CHI3L1/PDXK/PRKCD/JUP/VCL/CSTB/CD47/TOM1/DNAJC3/PLAUR/NFKB1/ATG7/ORM1/TNFRSF1B/NRAS/RHOG/PLD1/GOLGA7/FCAR/STXBP3/CHIT1/TLR2/QPCT/SLPI/CYBA/EEF1A1/SDCBP/LAMTOR3/ENPP4/HSP90AB1/FAF2/C5AR1/PTPN6/SERPINA1/PLAC8/GPR84/CD55/KMT2E/PSMD11/GNS/CFP/LPCAT1/PTAFR/MOSPD2/AZU1/STOM
GO:0042119	neutrophil activation	123/1980	452/10907	7.92450785017835e-07	0.000320272032652593	0.000284576455996283	123	1.49901783319925	TRUE	TRUE	56	67	ENSG00000123329/ENSG00000172794/ENSG00000170266/ENSG00000175463/ENSG00000141524/ENSG00000110934/ENSG00000100299/ENSG00000103490/ENSG00000122986/ENSG00000164251/ENSG00000104518/ENSG00000100030/ENSG00000068650/ENSG00000005844/ENSG00000105514/ENSG00000171314/ENSG00000103415/ENSG00000147813/ENSG00000008516/ENSG00000213918/ENSG00000111144/ENSG00000179163/ENSG00000164062/ENSG00000261371/ENSG00000183020…	ENSG00000149177/ENSG00000127314/ENSG00000123610/ENSG00000125730/ENSG00000124570/ENSG00000167613/ENSG00000133805/ENSG00000021355/ENSG00000136026/ENSG00000165168/ENSG00000127481/ENSG00000166527/ENSG00000116815/ENSG00000170458/ENSG00000080815/ENSG00000026508/ENSG00000084733/ENSG00000123728/ENSG00000171860/ENSG00000135926/ENSG00000133048/ENSG00000160209/ENSG00000163932/ENSG00000173801/ENSG00000035403…	ARHGAP9/RAB37/GLB1/TBC1D10C/TMC6/BIN2/ARSA/PYCARD/HVCN1/F2RL1/GSDMD/MAPK1/ATP11A/ITGAL/RAB3D/PGAM1/HMOX2/NAPRT/MMP25/DNASE1/LTA4H/FUCA1/APEH/PECAM1/AP2A2/CAPN1/TMEM179B/CDK13/ACLY/CXCR2/RAB6A/RNASET2/CPPED1/CPNE1/DIAPH1/CTSZ/IDH1/DYNC1LI1/PGM2/AGPAT2/CAP1/IRAG2/GAA/PYGB/ARHGAP45/HGSNAT/AP1M1/CRACR2A/SELL/HEBP2/CDA/CAB39/PSMB7/LILRA2/P2RX1/LILRB2	PTPRJ/RAP1B/TNFAIP6/C3/SERPINB6/LAIR1/AMPD3/SERPINB1/CKAP4/CYBB/UBR4/CLEC4D/CD58/CD14/PSEN1/CD44/RAB10/RAP2C/C3AR1/TMBIM1/CHI3L1/PDXK/PRKCD/JUP/VCL/CSTB/CD47/TOM1/DNAJC3/PLAUR/NFKB1/ATG7/ORM1/TNFRSF1B/NRAS/RHOG/PLD1/GOLGA7/FCAR/STXBP3/CHIT1/TLR2/QPCT/SLPI/CYBA/EEF1A1/SDCBP/LAMTOR3/ENPP4/HSP90AB1/FAF2/CXCL8/C5AR1/PTPN6/SERPINA1/PLAC8/GPR84/CD55/KMT2E/PSMD11/GNS/CFP/LPCAT1/PTAFR/MOSPD2/AZU1/STOM
GO:0032611	interleukin-1 beta production	32/1980	76/10907	9.86904751095197e-07	0.000370371254446726	0.000329091922639639	32	2.31940457203615	TRUE	TRUE	10	22	ENSG00000103490/ENSG00000164251/ENSG00000104518/ENSG00000142405/ENSG00000168961/ENSG00000105483/ENSG00000064012/ENSG00000091592/ENSG00000224051/ENSG00000239998	ENSG00000104312/ENSG00000153029/ENSG00000021355/ENSG00000096968/ENSG00000118503/ENSG00000166949/ENSG00000136869/ENSG00000137752/ENSG00000172724/ENSG00000229314/ENSG00000204397/ENSG00000114861/ENSG00000277632/ENSG00000221926/ENSG00000176170/ENSG00000126353/ENSG00000165029/ENSG00000126266/ENSG00000089041/ENSG00000232810/ENSG00000163874/ENSG00000172232	PYCARD/F2RL1/GSDMD/NLRP12/LGALS9/CARD8/CASP8/NLRP1/CPTP/LILRA2	RIPK2/MR1/SERPINB1/JAK2/TNFAIP3/SMAD3/TLR4/CASP1/CCL19/ORM1/CARD16/FOXP1/CCL3/TRIM16/SPHK1/CCR7/ABCA1/FFAR1/P2RX7/TNF/ZC3H12A/AZU1
GO:0002283	neutrophil activation involved in immune response	120/1980	442/10907	1.23038700923658e-06	0.000430963556435266	0.00038293097445363	120	1.49554367201426	TRUE	TRUE	55	65	ENSG00000123329/ENSG00000172794/ENSG00000170266/ENSG00000175463/ENSG00000141524/ENSG00000110934/ENSG00000100299/ENSG00000103490/ENSG00000122986/ENSG00000104518/ENSG00000100030/ENSG00000068650/ENSG00000005844/ENSG00000105514/ENSG00000171314/ENSG00000103415/ENSG00000147813/ENSG00000008516/ENSG00000213918/ENSG00000111144/ENSG00000179163/ENSG00000164062/ENSG00000261371/ENSG00000183020/ENSG00000014216…	ENSG00000149177/ENSG00000127314/ENSG00000123610/ENSG00000125730/ENSG00000124570/ENSG00000167613/ENSG00000133805/ENSG00000021355/ENSG00000136026/ENSG00000165168/ENSG00000127481/ENSG00000166527/ENSG00000116815/ENSG00000170458/ENSG00000080815/ENSG00000026508/ENSG00000084733/ENSG00000123728/ENSG00000171860/ENSG00000135926/ENSG00000133048/ENSG00000160209/ENSG00000163932/ENSG00000173801/ENSG00000035403…	ARHGAP9/RAB37/GLB1/TBC1D10C/TMC6/BIN2/ARSA/PYCARD/HVCN1/GSDMD/MAPK1/ATP11A/ITGAL/RAB3D/PGAM1/HMOX2/NAPRT/MMP25/DNASE1/LTA4H/FUCA1/APEH/PECAM1/AP2A2/CAPN1/TMEM179B/CDK13/ACLY/CXCR2/RAB6A/RNASET2/CPPED1/CPNE1/DIAPH1/CTSZ/IDH1/DYNC1LI1/PGM2/AGPAT2/CAP1/IRAG2/GAA/PYGB/ARHGAP45/HGSNAT/AP1M1/CRACR2A/SELL/HEBP2/CDA/CAB39/PSMB7/LILRA2/P2RX1/LILRB2	PTPRJ/RAP1B/TNFAIP6/C3/SERPINB6/LAIR1/AMPD3/SERPINB1/CKAP4/CYBB/UBR4/CLEC4D/CD58/CD14/PSEN1/CD44/RAB10/RAP2C/C3AR1/TMBIM1/CHI3L1/PDXK/PRKCD/JUP/VCL/CSTB/CD47/TOM1/DNAJC3/PLAUR/NFKB1/ATG7/ORM1/TNFRSF1B/NRAS/RHOG/PLD1/GOLGA7/FCAR/STXBP3/CHIT1/TLR2/QPCT/SLPI/CYBA/EEF1A1/SDCBP/LAMTOR3/ENPP4/HSP90AB1/FAF2/C5AR1/PTPN6/SERPINA1/PLAC8/GPR84/CD55/PSMD11/GNS/CFP/LPCAT1/PTAFR/MOSPD2/AZU1/STOM
GO:0032651	regulation of interleukin-1 beta production	29/1980	67/10907	1.59664995950036e-06	0.000524299930450931	0.000465864642788427	29	2.38431328207448	TRUE	TRUE	9	20	ENSG00000103490/ENSG00000104518/ENSG00000142405/ENSG00000168961/ENSG00000105483/ENSG00000064012/ENSG00000091592/ENSG00000224051/ENSG00000239998	ENSG00000104312/ENSG00000021355/ENSG00000096968/ENSG00000118503/ENSG00000166949/ENSG00000136869/ENSG00000137752/ENSG00000172724/ENSG00000229314/ENSG00000204397/ENSG00000114861/ENSG00000277632/ENSG00000221926/ENSG00000176170/ENSG00000126353/ENSG00000126266/ENSG00000089041/ENSG00000232810/ENSG00000163874/ENSG00000172232	PYCARD/GSDMD/NLRP12/LGALS9/CARD8/CASP8/NLRP1/CPTP/LILRA2	RIPK2/SERPINB1/JAK2/TNFAIP3/SMAD3/TLR4/CASP1/CCL19/ORM1/CARD16/FOXP1/CCL3/TRIM16/SPHK1/CCR7/FFAR1/P2RX7/TNF/ZC3H12A/AZU1
GO:0043312	neutrophil degranulation	118/1980	440/10907	2.91498346930925e-06	0.000900901361632401	0.000800492364482138	118	1.47730257116621	TRUE	TRUE	53	65	ENSG00000123329/ENSG00000172794/ENSG00000170266/ENSG00000175463/ENSG00000141524/ENSG00000110934/ENSG00000100299/ENSG00000103490/ENSG00000122986/ENSG00000104518/ENSG00000100030/ENSG00000068650/ENSG00000005844/ENSG00000105514/ENSG00000171314/ENSG00000103415/ENSG00000147813/ENSG00000008516/ENSG00000111144/ENSG00000179163/ENSG00000164062/ENSG00000261371/ENSG00000183020/ENSG00000014216/ENSG00000185475…	ENSG00000149177/ENSG00000127314/ENSG00000123610/ENSG00000125730/ENSG00000124570/ENSG00000167613/ENSG00000133805/ENSG00000021355/ENSG00000136026/ENSG00000165168/ENSG00000127481/ENSG00000166527/ENSG00000116815/ENSG00000170458/ENSG00000080815/ENSG00000026508/ENSG00000084733/ENSG00000123728/ENSG00000171860/ENSG00000135926/ENSG00000133048/ENSG00000160209/ENSG00000163932/ENSG00000173801/ENSG00000035403…	ARHGAP9/RAB37/GLB1/TBC1D10C/TMC6/BIN2/ARSA/PYCARD/HVCN1/GSDMD/MAPK1/ATP11A/ITGAL/RAB3D/PGAM1/HMOX2/NAPRT/MMP25/LTA4H/FUCA1/APEH/PECAM1/AP2A2/CAPN1/TMEM179B/CDK13/ACLY/CXCR2/RAB6A/RNASET2/CPPED1/CPNE1/DIAPH1/CTSZ/IDH1/DYNC1LI1/PGM2/AGPAT2/CAP1/IRAG2/GAA/PYGB/ARHGAP45/HGSNAT/AP1M1/CRACR2A/SELL/HEBP2/CDA/CAB39/PSMB7/P2RX1/LILRB2	PTPRJ/RAP1B/TNFAIP6/C3/SERPINB6/LAIR1/AMPD3/SERPINB1/CKAP4/CYBB/UBR4/CLEC4D/CD58/CD14/PSEN1/CD44/RAB10/RAP2C/C3AR1/TMBIM1/CHI3L1/PDXK/PRKCD/JUP/VCL/CSTB/CD47/TOM1/DNAJC3/PLAUR/NFKB1/ATG7/ORM1/TNFRSF1B/NRAS/RHOG/PLD1/GOLGA7/FCAR/STXBP3/CHIT1/TLR2/QPCT/SLPI/CYBA/EEF1A1/SDCBP/LAMTOR3/ENPP4/HSP90AB1/FAF2/C5AR1/PTPN6/SERPINA1/PLAC8/GPR84/CD55/PSMD11/GNS/CFP/LPCAT1/PTAFR/MOSPD2/AZU1/STOM
GO:0007265	Ras protein signal transduction	75/1980	251/10907	3.26102619309762e-06	0.000951857312140828	0.000845769074057775	75	1.6459917904141	TRUE	TRUE	25	50	ENSG00000010322/ENSG00000183323/ENSG00000104880/ENSG00000166398/ENSG00000164251/ENSG00000068028/ENSG00000111348/ENSG00000105122/ENSG00000015285/ENSG00000187266/ENSG00000079805/ENSG00000068831/ENSG00000185989/ENSG00000115325/ENSG00000137486/ENSG00000261371/ENSG00000143878/ENSG00000076928/ENSG00000099942/ENSG00000197457/ENSG00000125637/ENSG00000101199/ENSG00000064490/ENSG00000109079/ENSG00000198915	ENSG00000170776/ENSG00000127314/ENSG00000080371/ENSG00000254087/ENSG00000180198/ENSG00000178623/ENSG00000096968/ENSG00000116574/ENSG00000143772/ENSG00000123728/ENSG00000163171/ENSG00000128340/ENSG00000137710/ENSG00000213024/ENSG00000140030/ENSG00000113916/ENSG00000174485/ENSG00000104695/ENSG00000123374/ENSG00000254999/ENSG00000108669/ENSG00000141968/ENSG00000111913/ENSG00000112851/ENSG00000197283…	NISCH/CCDC125/ARHGEF18/GARRE1/F2RL1/RASSF1/ARHGDIB/RASAL3/WAS/EPOR/DNM2/RASGRP2/RASA3/DOK1/ARRB1/PECAM1/RHOB/ARHGEF1/CRKL/STMN3/PSD4/ARFGAP1/RFXANK/TNFAIP1/RASGEF1A	AKAP13/RAP1B/RAB21/LYN/RCC1/GPR35/JAK2/RHOU/ITPKB/RAP2C/CDC42EP3/RAC2/RDX/NUP62/GPR65/BCL6/DENND4A/PPP2CB/CDK2/BRK1/CYTH1/VAV1/RIPOR2/ERBIN/SYNGAP1/SHOC2/GNB1/KRAS/GNA13/NRAS/RHOG/PLD1/PSD/RAB39B/KANK1/RASGRP1/RAB9A/ARFGEF3/MAP4K4/CDKN1A/RHOH/RHOV/ARHGDIA/G3BP1/ABCA1/RASGRP3/RABL3/JUN/FLOT1/USP8
GO:0002687	positive regulation of leukocyte migration	37/1980	98/10907	3.48013936544014e-06	0.000962350117159078	0.000855092414721718	37	2.07977221191507	TRUE	TRUE	10	27	ENSG00000107099/ENSG00000103490/ENSG00000164251/ENSG00000100030/ENSG00000102882/ENSG00000168961/ENSG00000035664/ENSG00000180871/ENSG00000173511/ENSG00000156026	ENSG00000275302/ENSG00000115594/ENSG00000151694/ENSG00000146070/ENSG00000128340/ENSG00000171860/ENSG00000135124/ENSG00000111913/ENSG00000172724/ENSG00000157227/ENSG00000172939/ENSG00000137801/ENSG00000087470/ENSG00000196371/ENSG00000120899/ENSG00000169429/ENSG00000197405/ENSG00000277632/ENSG00000163823/ENSG00000126353/ENSG00000078401/ENSG00000186891/ENSG00000169403/ENSG00000130150/ENSG00000232810…	DOCK8/PYCARD/F2RL1/MAPK1/MAPK3/LGALS9/DAPK2/CXCR2/VEGFB/MCU	CCL4/IL1R1/ADAM17/PLA2G7/RAC2/C3AR1/P2RX4/RIPOR2/CCL19/MMP14/OXSR1/THBS1/DNM1L/FUT4/PTK2B/CXCL8/C5AR1/CCL3/CCR1/CCR7/EDN1/TNFRSF18/PTAFR/MOSPD2/TNF/GAS6/SELENOK
GO:0070371	ERK1 and ERK2 cascade	60/1980	189/10907	3.82224675281081e-06	0.000972182000419898	0.000863828495955412	60	1.74875741542408	TRUE	TRUE	22	38	ENSG00000169220/ENSG00000175463/ENSG00000180354/ENSG00000103490/ENSG00000114353/ENSG00000164251/ENSG00000064687/ENSG00000152518/ENSG00000100030/ENSG00000142405/ENSG00000102882/ENSG00000168961/ENSG00000137486/ENSG00000109062/ENSG00000122694/ENSG00000133059/ENSG00000099942/ENSG00000185043/ENSG00000139625/ENSG00000126934/ENSG00000142082/ENSG00000171862	ENSG00000171522/ENSG00000104312/ENSG00000127314/ENSG00000143507/ENSG00000254087/ENSG00000275302/ENSG00000169032/ENSG00000157764/ENSG00000026508/ENSG00000108861/ENSG00000092421/ENSG00000133048/ENSG00000124508/ENSG00000136869/ENSG00000158122/ENSG00000145901/ENSG00000172724/ENSG00000185650/ENSG00000196396/ENSG00000172575/ENSG00000071553/ENSG00000073417/ENSG00000115137/ENSG00000120899/ENSG00000197405…	RGS14/TBC1D10C/MTURN/PYCARD/GNAI2/F2RL1/ABCA7/ZFP36L2/MAPK1/NLRP12/MAPK3/LGALS9/ARRB1/SLC9A3R1/GLIPR2/DSTYK/CRKL/CIB1/MAP3K12/MAP2K2/SIRT3/PTEN	PTGER4/RIPK2/RAP1B/DUSP10/LYN/CCL4/MAP2K1/BRAF/CD44/DUSP3/SEMA6A/CHI3L1/BTN2A2/TLR4/PRXL2C/TNIP1/CCL19/ZFP36L1/PTPN1/RASGRP1/ATP6AP1/PDE8A/DNAJC27/PTK2B/C5AR1/CCL3/PTPN6/CFLAR/MYC/CCR1/CCR7/CCL22/JUN/CCL4L2/PTPN2/GPR183/TNF/GAS6
GO:0042326	negative regulation of phosphorylation	94/1980	335/10907	4.0365063510737e-06	0.000972182000419898	0.000863828495955412	94	1.54569274837932	TRUE	TRUE	45	49	ENSG00000169220/ENSG00000175463/ENSG00000142208/ENSG00000197852/ENSG00000137642/ENSG00000068024/ENSG00000152804/ENSG00000204713/ENSG00000140443/ENSG00000111276/ENSG00000103490/ENSG00000175137/ENSG00000164251/ENSG00000171720/ENSG00000142405/ENSG00000154237/ENSG00000112679/ENSG00000114388/ENSG00000167264/ENSG00000137486/ENSG00000109062/ENSG00000164086/ENSG00000103197/ENSG00000172053/ENSG00000114302…	ENSG00000149177/ENSG00000074319/ENSG00000143507/ENSG00000254087/ENSG00000135842/ENSG00000155307/ENSG00000099860/ENSG00000118503/ENSG00000205339/ENSG00000141956/ENSG00000080815/ENSG00000108861/ENSG00000185338/ENSG00000213024/ENSG00000119048/ENSG00000092421/ENSG00000124508/ENSG00000163932/ENSG00000090376/ENSG00000136869/ENSG00000107140/ENSG00000102580/ENSG00000083799/ENSG00000145901/ENSG00000113575…	RGS14/TBC1D10C/AKT1/INKA2/SORL1/HDAC4/HHEX/TRIM27/IGF1R/CDKN1B/PYCARD/SH3BP5L/F2RL1/HDAC3/NLRP12/LRRK1/DUSP22/NPRL2/DUS2/ARRB1/SLC9A3R1/DUSP7/TSC2/QARS1/PRKAR2A/CRKL/CIB1/DGKQ/TIGAR/RNF149/PRKRIP1/RGS3/MACROH2A1/CALM2/CBFA2T3/PPP2R1A/SMYD3/PKN1/RUBCN/TAOK3/BAK1/SIRT3/MLLT1/PTEN/NCOR1	PTPRJ/TSG101/DUSP10/LYN/NIBAN1/SAMSN1/GADD45B/TNFAIP3/IPO7/PRDM15/PSEN1/DUSP3/SOCS1/NUP62/UBE2B/SEMA6A/BTN2A2/PRKCD/IRAK3/TLR4/TESK1/DNAJC3/CYLD/TNIP1/PPP2CA/C9orf72/PTPN1/PAFAH1B1/RTRAF/PDE4D/PRKAR1B/CDKN1A/GMFB/PRNP/SH3BP5/PTPN6/RHOH/ITPRIP/MYC/DUSP2/JUN/PTPN2/P2RX7/ZC3H12A/GCKR/DDIT4/TRIB1/SPINK1/PDE12
GO:0031098	stress-activated protein kinase signaling cascade	69/1980	227/10907	4.15457759031071e-06	0.000972182000419898	0.000863828495955412	69	1.67441596582566	TRUE	TRUE	27	42	ENSG00000198909/ENSG00000136280/ENSG00000142208/ENSG00000140443/ENSG00000180354/ENSG00000103490/ENSG00000164620/ENSG00000164251/ENSG00000171720/ENSG00000100030/ENSG00000168067/ENSG00000138834/ENSG00000102882/ENSG00000168961/ENSG00000112679/ENSG00000015133/ENSG00000172053/ENSG00000099942/ENSG00000141503/ENSG00000139625/ENSG00000126934/ENSG00000225830/ENSG00000103126/ENSG00000123143/ENSG00000135090…	ENSG00000171522/ENSG00000104312/ENSG00000125731/ENSG00000143507/ENSG00000254087/ENSG00000169032/ENSG00000099860/ENSG00000055208/ENSG00000134070/ENSG00000056558/ENSG00000108861/ENSG00000076604/ENSG00000104365/ENSG00000154310/ENSG00000136869/ENSG00000083799/ENSG00000109320/ENSG00000172724/ENSG00000197442/ENSG00000185650/ENSG00000131323/ENSG00000169554/ENSG00000196396/ENSG00000007168/ENSG00000172575…	MAP3K3/CCM2/AKT1/IGF1R/MTURN/PYCARD/RELL2/F2RL1/HDAC3/MAPK1/MAP4K2/MAPK8IP3/MAPK3/LGALS9/DUSP22/CCDC88C/QARS1/CRKL/MINK1/MAP3K12/MAP2K2/ERCC6/AXIN1/PKN1/TAOK3/CARD9/NCOR1	PTGER4/RIPK2/SH2D3A/DUSP10/LYN/MAP2K1/GADD45B/TAB2/IRAK2/TRAF1/DUSP3/TRAF4/IKBKB/TNIK/TLR4/CYLD/NFKB1/CCL19/MAP3K5/ZFP36L1/TRAF3/ZEB2/PTPN1/PAFAH1B1/RASGRP1/SDCBP/MAP4K4/MAP3K4/RNF13/PTK2B/MAP3K8/SPHK1/MAP3K20/MYC/CCR7/RB1CC1/EDN1/PJA2/TNF/ZC3H12A/TNIP2/TRIB1
GO:0032612	interleukin-1 production	33/1980	84/10907	4.25584050431246e-06	0.000972182000419898	0.000863828495955412	33	2.1640873015873	TRUE	TRUE	10	23	ENSG00000103490/ENSG00000164251/ENSG00000104518/ENSG00000142405/ENSG00000168961/ENSG00000105483/ENSG00000064012/ENSG00000091592/ENSG00000224051/ENSG00000239998	ENSG00000104312/ENSG00000153029/ENSG00000021355/ENSG00000096968/ENSG00000118503/ENSG00000166949/ENSG00000136869/ENSG00000137752/ENSG00000172724/ENSG00000229314/ENSG00000204397/ENSG00000114861/ENSG00000277632/ENSG00000221926/ENSG00000176170/ENSG00000126353/ENSG00000165029/ENSG00000126266/ENSG00000089041/ENSG00000232810/ENSG00000183087/ENSG00000163874/ENSG00000172232	PYCARD/F2RL1/GSDMD/NLRP12/LGALS9/CARD8/CASP8/NLRP1/CPTP/LILRA2	RIPK2/MR1/SERPINB1/JAK2/TNFAIP3/SMAD3/TLR4/CASP1/CCL19/ORM1/CARD16/FOXP1/CCL3/TRIM16/SPHK1/CCR7/ABCA1/FFAR1/P2RX7/TNF/GAS6/ZC3H12A/AZU1
GO:0034694	response to prostaglandin	13/1980	20/10907	4.85035793887363e-06	0.00106182419211842	0.000943479713109849	13	3.58058080808081	TRUE	TRUE	3	10	ENSG00000142208/ENSG00000100811/ENSG00000105127	ENSG00000186469/ENSG00000171522/ENSG00000125384/ENSG00000069702/ENSG00000172724/ENSG00000078369/ENSG00000168229/ENSG00000126353/ENSG00000078401/ENSG00000129673	AKT1/YY1/AKAP8	GNG2/PTGER4/PTGER2/TGFBR3/CCL19/GNB1/PTGDR/CCR7/EDN1/AANAT
GO:0001818	negative regulation of cytokine production	65/1980	212/10907	5.70380841255578e-06	0.0011749765616251	0.00104402080636453	65	1.68895321135887	TRUE	TRUE	22	43	ENSG00000204713/ENSG00000121281/ENSG00000103490/ENSG00000142405/ENSG00000100811/ENSG00000138646/ENSG00000168961/ENSG00000156587/ENSG00000105483/ENSG00000088888/ENSG00000136044/ENSG00000137486/ENSG00000114383/ENSG00000126456/ENSG00000140853/ENSG00000107738/ENSG00000105127/ENSG00000224051/ENSG00000160703/ENSG00000162302/ENSG00000010671/ENSG00000108771	ENSG00000171522/ENSG00000128791/ENSG00000263528/ENSG00000066294/ENSG00000021355/ENSG00000118503/ENSG00000120217/ENSG00000162924/ENSG00000115602/ENSG00000197646/ENSG00000113916/ENSG00000198719/ENSG00000124508/ENSG00000090376/ENSG00000182446/ENSG00000136869/ENSG00000069399/ENSG00000083799/ENSG00000112851/ENSG00000112149/ENSG00000109320/ENSG00000229314/ENSG00000115590/ENSG00000172977/ENSG00000204397…	TRIM27/ADCY7/PYCARD/NLRP12/YY1/HERC5/LGALS9/UBE2L6/CARD8/MAVS/APPL2/ARRB1/TUSC2/IRF3/NLRC5/VSIR/AKAP8/CPTP/NLRX1/RPS6KA4/BTK/DHX58	PTGER4/TWSG1/IKBKE/CD84/SERPINB1/TNFAIP3/CD274/REL/IL1RL1/PDCD1LG2/BCL6/DLL1/BTN2A2/IRAK3/NPLOC4/TLR4/BCL3/CYLD/ERBIN/CD83/NFKB1/ORM1/IL1R2/KAT5/CARD16/CD200/ATP2B1/THBS1/IDO1/IL12B/HSP90AB1/TNFRSF4/NAV3/PRNP/PTPN6/NMI/CCR7/SRGN/RELB/FFAR1/TNF/GAS6/ZC3H12A
GO:0045936	negative regulation of phosphate metabolic process	111/1980	414/10907	5.81450144694566e-06	0.0011749765616251	0.00104402080636453	111	1.4769396867223	TRUE	TRUE	52	59	ENSG00000169220/ENSG00000175463/ENSG00000142208/ENSG00000197852/ENSG00000137642/ENSG00000068024/ENSG00000152804/ENSG00000204713/ENSG00000099991/ENSG00000088832/ENSG00000140443/ENSG00000111276/ENSG00000103490/ENSG00000114353/ENSG00000175137/ENSG00000119335/ENSG00000164251/ENSG00000171720/ENSG00000142405/ENSG00000154237/ENSG00000104866/ENSG00000112679/ENSG00000114388/ENSG00000167264/ENSG00000137486…	ENSG00000149177/ENSG00000074319/ENSG00000143507/ENSG00000254087/ENSG00000135842/ENSG00000115956/ENSG00000155307/ENSG00000099860/ENSG00000118503/ENSG00000112419/ENSG00000205339/ENSG00000141956/ENSG00000080815/ENSG00000108861/ENSG00000185338/ENSG00000213024/ENSG00000119048/ENSG00000092421/ENSG00000124508/ENSG00000163932/ENSG00000090376/ENSG00000104365/ENSG00000136869/ENSG00000107140/ENSG00000102580…	RGS14/TBC1D10C/AKT1/INKA2/SORL1/HDAC4/HHEX/TRIM27/CABIN1/FKBP1A/IGF1R/CDKN1B/PYCARD/GNAI2/SH3BP5L/SET/F2RL1/HDAC3/NLRP12/LRRK1/PPP1R37/DUSP22/NPRL2/DUS2/ARRB1/SLC9A3R1/DUSP7/TSC2/QARS1/PRKAR2A/CRKL/CIB1/DGKQ/TIGAR/RNF149/PRKRIP1/RGS3/PPP1R35/MACROH2A1/CALM2/CBFA2T3/CDA/PPP2R1A/SMYD3/PKN1/RUBCN/TAOK3/BAK1/SIRT3/MLLT1/PTEN/NCOR1	PTPRJ/TSG101/DUSP10/LYN/NIBAN1/PLEK/SAMSN1/GADD45B/TNFAIP3/PHACTR2/IPO7/PRDM15/PSEN1/DUSP3/SOCS1/NUP62/UBE2B/SEMA6A/BTN2A2/PRKCD/IRAK3/IKBKB/TLR4/TESK1/DNAJC3/CYLD/TNIP1/CSRNP2/PPP1R27/PPP2CA/C9orf72/PTPN1/PAFAH1B1/RTRAF/PDE4D/PRKAR1B/ARFGEF3/CDKN1A/MASTL/GMFB/PRNP/SH3BP5/PTPN6/RHOH/ITPRIP/MYC/DUSP2/JUN/PTPN2/LPCAT1/P2RX7/PPP1R10/TNF/ZC3H12A/GCKR/DDIT4/TRIB1/SPINK1/PDE12
GO:0051403	stress-activated MAPK cascade	66/1980	217/10907	6.53530136465492e-06	0.0012264375454284	0.00108974626128963	66	1.67542242703533	TRUE	TRUE	26	40	ENSG00000198909/ENSG00000136280/ENSG00000142208/ENSG00000140443/ENSG00000180354/ENSG00000103490/ENSG00000164620/ENSG00000164251/ENSG00000171720/ENSG00000100030/ENSG00000168067/ENSG00000138834/ENSG00000102882/ENSG00000168961/ENSG00000112679/ENSG00000172053/ENSG00000099942/ENSG00000141503/ENSG00000139625/ENSG00000126934/ENSG00000225830/ENSG00000103126/ENSG00000123143/ENSG00000135090/ENSG00000187796…	ENSG00000171522/ENSG00000104312/ENSG00000125731/ENSG00000143507/ENSG00000169032/ENSG00000099860/ENSG00000055208/ENSG00000134070/ENSG00000056558/ENSG00000108861/ENSG00000076604/ENSG00000104365/ENSG00000154310/ENSG00000136869/ENSG00000083799/ENSG00000109320/ENSG00000172724/ENSG00000197442/ENSG00000185650/ENSG00000131323/ENSG00000169554/ENSG00000196396/ENSG00000007168/ENSG00000172575/ENSG00000137575…	MAP3K3/CCM2/AKT1/IGF1R/MTURN/PYCARD/RELL2/F2RL1/HDAC3/MAPK1/MAP4K2/MAPK8IP3/MAPK3/LGALS9/DUSP22/QARS1/CRKL/MINK1/MAP3K12/MAP2K2/ERCC6/AXIN1/PKN1/TAOK3/CARD9/NCOR1	PTGER4/RIPK2/SH2D3A/DUSP10/MAP2K1/GADD45B/TAB2/IRAK2/TRAF1/DUSP3/TRAF4/IKBKB/TNIK/TLR4/CYLD/NFKB1/CCL19/MAP3K5/ZFP36L1/TRAF3/ZEB2/PTPN1/PAFAH1B1/RASGRP1/SDCBP/MAP4K4/MAP3K4/PTK2B/MAP3K8/SPHK1/MAP3K20/MYC/CCR7/RB1CC1/EDN1/PJA2/TNF/ZC3H12A/TNIP2/TRIB1
GO:0010563	negative regulation of phosphorus metabolic process	111/1980	415/10907	6.55325799748193e-06	0.0012264375454284	0.00108974626128963	111	1.47338079591092	TRUE	TRUE	52	59	ENSG00000169220/ENSG00000175463/ENSG00000142208/ENSG00000197852/ENSG00000137642/ENSG00000068024/ENSG00000152804/ENSG00000204713/ENSG00000099991/ENSG00000088832/ENSG00000140443/ENSG00000111276/ENSG00000103490/ENSG00000114353/ENSG00000175137/ENSG00000119335/ENSG00000164251/ENSG00000171720/ENSG00000142405/ENSG00000154237/ENSG00000104866/ENSG00000112679/ENSG00000114388/ENSG00000167264/ENSG00000137486…	ENSG00000149177/ENSG00000074319/ENSG00000143507/ENSG00000254087/ENSG00000135842/ENSG00000115956/ENSG00000155307/ENSG00000099860/ENSG00000118503/ENSG00000112419/ENSG00000205339/ENSG00000141956/ENSG00000080815/ENSG00000108861/ENSG00000185338/ENSG00000213024/ENSG00000119048/ENSG00000092421/ENSG00000124508/ENSG00000163932/ENSG00000090376/ENSG00000104365/ENSG00000136869/ENSG00000107140/ENSG00000102580…	RGS14/TBC1D10C/AKT1/INKA2/SORL1/HDAC4/HHEX/TRIM27/CABIN1/FKBP1A/IGF1R/CDKN1B/PYCARD/GNAI2/SH3BP5L/SET/F2RL1/HDAC3/NLRP12/LRRK1/PPP1R37/DUSP22/NPRL2/DUS2/ARRB1/SLC9A3R1/DUSP7/TSC2/QARS1/PRKAR2A/CRKL/CIB1/DGKQ/TIGAR/RNF149/PRKRIP1/RGS3/PPP1R35/MACROH2A1/CALM2/CBFA2T3/CDA/PPP2R1A/SMYD3/PKN1/RUBCN/TAOK3/BAK1/SIRT3/MLLT1/PTEN/NCOR1	PTPRJ/TSG101/DUSP10/LYN/NIBAN1/PLEK/SAMSN1/GADD45B/TNFAIP3/PHACTR2/IPO7/PRDM15/PSEN1/DUSP3/SOCS1/NUP62/UBE2B/SEMA6A/BTN2A2/PRKCD/IRAK3/IKBKB/TLR4/TESK1/DNAJC3/CYLD/TNIP1/CSRNP2/PPP1R27/PPP2CA/C9orf72/PTPN1/PAFAH1B1/RTRAF/PDE4D/PRKAR1B/ARFGEF3/CDKN1A/MASTL/GMFB/PRNP/SH3BP5/PTPN6/RHOH/ITPRIP/MYC/DUSP2/JUN/PTPN2/LPCAT1/P2RX7/PPP1R10/TNF/ZC3H12A/GCKR/DDIT4/TRIB1/SPINK1/PDE12
GO:0070265	necrotic cell death	21/1980	44/10907	6.76944971781949e-06	0.0012264375454284	0.00108974626128963	21	2.62909779614325	TRUE	TRUE	6	15	ENSG00000100605/ENSG00000124256/ENSG00000064012/ENSG00000129465/ENSG00000126456/ENSG00000051620	ENSG00000023445/ENSG00000127666/ENSG00000170458/ENSG00000152558/ENSG00000060138/ENSG00000136869/ENSG00000083799/ENSG00000197442/ENSG00000110330/ENSG00000087470/ENSG00000105928/ENSG00000151151/ENSG00000003402/ENSG00000092439/ENSG00000232810	ITPK1/ZBP1/CASP8/RIPK3/IRF3/HEBP2	BIRC3/TICAM1/CD14/TMEM123/YBX3/TLR4/CYLD/MAP3K5/BIRC2/DNM1L/GSDME/IPMK/CFLAR/TRPM7/TNF
GO:0032652	regulation of interleukin-1 production	30/1980	75/10907	7.50897717263489e-06	0.00129455974703776	0.00115027597582042	30	2.20343434343434	TRUE	TRUE	9	21	ENSG00000103490/ENSG00000104518/ENSG00000142405/ENSG00000168961/ENSG00000105483/ENSG00000064012/ENSG00000091592/ENSG00000224051/ENSG00000239998	ENSG00000104312/ENSG00000021355/ENSG00000096968/ENSG00000118503/ENSG00000166949/ENSG00000136869/ENSG00000137752/ENSG00000172724/ENSG00000229314/ENSG00000204397/ENSG00000114861/ENSG00000277632/ENSG00000221926/ENSG00000176170/ENSG00000126353/ENSG00000126266/ENSG00000089041/ENSG00000232810/ENSG00000183087/ENSG00000163874/ENSG00000172232	PYCARD/GSDMD/NLRP12/LGALS9/CARD8/CASP8/NLRP1/CPTP/LILRA2	RIPK2/SERPINB1/JAK2/TNFAIP3/SMAD3/TLR4/CASP1/CCL19/ORM1/CARD16/FOXP1/CCL3/TRIM16/SPHK1/CCR7/FFAR1/P2RX7/TNF/GAS6/ZC3H12A/AZU1
GO:0097530	granulocyte migration	37/1980	101/10907	7.88157786480115e-06	0.00129455974703776	0.00115027597582042	37	2.01799679967997	TRUE	TRUE	11	26	ENSG00000100030/ENSG00000177663/ENSG00000102882/ENSG00000035664/ENSG00000160593/ENSG00000261371/ENSG00000180871/ENSG00000171608/ENSG00000186111/ENSG00000284690/ENSG00000156026	ENSG00000171522/ENSG00000275302/ENSG00000115594/ENSG00000100883/ENSG00000128340/ENSG00000171860/ENSG00000163735/ENSG00000141968/ENSG00000111913/ENSG00000172724/ENSG00000177105/ENSG00000113448/ENSG00000130830/ENSG00000137801/ENSG00000087470/ENSG00000169429/ENSG00000197405/ENSG00000277632/ENSG00000168421/ENSG00000184588/ENSG00000126353/ENSG00000102962/ENSG00000078401/ENSG00000081041/ENSG00000276070…	MAPK1/IL17RA/MAPK3/DAPK2/JAML/PECAM1/CXCR2/PIK3CD/PIP5K1C/CD300H/MCU	PTGER4/CCL4/IL1R1/SRP54/RAC2/C3AR1/CXCL5/VAV1/RIPOR2/CCL19/RHOG/PDE4D/MPP1/THBS1/DNM1L/CXCL8/C5AR1/CCL3/RHOH/PDE4B/CCR7/CCL22/EDN1/CXCL2/CCL4L2/MOSPD2
GO:0001961	positive regulation of cytokine-mediated signaling pathway	19/1980	38/10907	7.88464254000922e-06	0.00129455974703776	0.00115027597582042	19	2.75429292929293	TRUE	TRUE	8	11	ENSG00000124256/ENSG00000186074/ENSG00000088888/ENSG00000214078/ENSG00000126456/ENSG00000169692/ENSG00000140853/ENSG00000204310	ENSG00000104312/ENSG00000263528/ENSG00000196954/ENSG00000115594/ENSG00000100644/ENSG00000151694/ENSG00000137752/ENSG00000007168/ENSG00000164463/ENSG00000078401/ENSG00000183087	ZBP1/CD300LF/MAVS/CPNE1/IRF3/AGPAT2/NLRC5/AGPAT1	RIPK2/IKBKE/CASP4/IL1R1/HIF1A/ADAM17/CASP1/PAFAH1B1/CREBRF/EDN1/GAS6
GO:0043408	regulation of MAPK cascade	124/1980	478/10907	9.6926813685837e-06	0.00154319236092542	0.00137119750780442	124	1.42900553653692	TRUE	TRUE	46	78	ENSG00000198909/ENSG00000169220/ENSG00000175463/ENSG00000142208/ENSG00000137642/ENSG00000140443/ENSG00000180354/ENSG00000103490/ENSG00000114353/ENSG00000164620/ENSG00000164251/ENSG00000064687/ENSG00000171720/ENSG00000100030/ENSG00000142405/ENSG00000168067/ENSG00000138834/ENSG00000102882/ENSG00000168961/ENSG00000114738/ENSG00000112679/ENSG00000137486/ENSG00000109062/ENSG00000164086/ENSG00000172053…	ENSG00000149177/ENSG00000170776/ENSG00000104312/ENSG00000127314/ENSG00000074319/ENSG00000143507/ENSG00000254087/ENSG00000275302/ENSG00000096968/ENSG00000169032/ENSG00000099860/ENSG00000055208/ENSG00000095015/ENSG00000134070/ENSG00000141956/ENSG00000157764/ENSG00000080815/ENSG00000026508/ENSG00000056558/ENSG00000108861/ENSG00000141506/ENSG00000213024/ENSG00000076604/ENSG00000092421/ENSG00000133048…	MAP3K3/RGS14/TBC1D10C/AKT1/SORL1/IGF1R/MTURN/PYCARD/GNAI2/RELL2/F2RL1/ABCA7/HDAC3/MAPK1/NLRP12/MAP4K2/MAPK8IP3/MAPK3/LGALS9/MAPKAPK3/DUSP22/ARRB1/SLC9A3R1/DUSP7/QARS1/GLIPR2/DSTYK/CRKL/CIB1/RNF149/RGS3/MINK1/MAP3K12/MAP3K14/DHX33/MAP2K2/PPP2R1A/ERCC6/AXIN1/RYK/PKN1/TAOK3/SIRT3/CARD9/PTEN/NCOR1	PTPRJ/AKAP13/RIPK2/RAP1B/TSG101/DUSP10/LYN/CCL4/JAK2/MAP2K1/GADD45B/TAB2/MAP3K1/IRAK2/PRDM15/BRAF/PSEN1/CD44/TRAF1/DUSP3/PIK3R5/NUP62/TRAF4/SEMA6A/CHI3L1/BTN2A2/PRKCD/IRAK3/TNIK/TLR4/ROR1/CYLD/PRXL2C/SYNGAP1/TNIP1/CCL19/KRAS/MAP3K5/PPP2CA/TRAF3/ZEB2/PTPN1/PAFAH1B1/RASGRP1/THBS1/ATP6AP1/PDE8A/SDCBP/DNAJC27/MAP4K4/GSDME/MAP3K4/LAMTOR3/PTK2B/C5AR1/MAP3K8/CCL3/PTPN6/CFLAR/SPHK1/MAP3K20/MYC/CCR1/CCR7/…
GO:0002685	regulation of leukocyte migration	48/1980	145/10907	1.00000649010072e-05	0.00154530414676152	0.00137307392681012	48	1.82353187042842	TRUE	TRUE	13	35	ENSG00000107099/ENSG00000142208/ENSG00000103490/ENSG00000164251/ENSG00000100030/ENSG00000102882/ENSG00000168961/ENSG00000035664/ENSG00000180871/ENSG00000129465/ENSG00000099942/ENSG00000173511/ENSG00000156026	ENSG00000171522/ENSG00000254087/ENSG00000275302/ENSG00000115594/ENSG00000151694/ENSG00000146070/ENSG00000196839/ENSG00000128340/ENSG00000171860/ENSG00000135124/ENSG00000111913/ENSG00000172724/ENSG00000177105/ENSG00000091972/ENSG00000130830/ENSG00000157227/ENSG00000172939/ENSG00000137801/ENSG00000087470/ENSG00000196371/ENSG00000120899/ENSG00000169429/ENSG00000197405/ENSG00000277632/ENSG00000168421…	DOCK8/AKT1/PYCARD/F2RL1/MAPK1/MAPK3/LGALS9/DAPK2/CXCR2/RIPK3/CRKL/VEGFB/MCU	PTGER4/LYN/CCL4/IL1R1/ADAM17/PLA2G7/ADA/RAC2/C3AR1/P2RX4/RIPOR2/CCL19/RHOG/CD200/MPP1/MMP14/OXSR1/THBS1/DNM1L/FUT4/PTK2B/CXCL8/C5AR1/CCL3/RHOH/CCR1/CCR7/EDN1/TNFRSF18/PTAFR/MOSPD2/ADTRP/TNF/GAS6/SELENOK
GO:0060760	positive regulation of response to cytokine stimulus	21/1980	45/10907	1.05342756099992e-05	0.00158134525871245	0.00140509811519839	21	2.5706734006734	TRUE	TRUE	8	13	ENSG00000124256/ENSG00000186074/ENSG00000088888/ENSG00000214078/ENSG00000126456/ENSG00000169692/ENSG00000140853/ENSG00000204310	ENSG00000104312/ENSG00000263528/ENSG00000196954/ENSG00000115594/ENSG00000100644/ENSG00000151694/ENSG00000136869/ENSG00000137752/ENSG00000007168/ENSG00000137462/ENSG00000164463/ENSG00000078401/ENSG00000183087	ZBP1/CD300LF/MAVS/CPNE1/IRF3/AGPAT2/NLRC5/AGPAT1	RIPK2/IKBKE/CASP4/IL1R1/HIF1A/ADAM17/TLR4/CASP1/PAFAH1B1/TLR2/CREBRF/EDN1/GAS6
GO:0001933	negative regulation of protein phosphorylation	86/1980	307/10907	1.10576479761154e-05	0.0016138022907364	0.0014339376834524	86	1.54312177146053	TRUE	TRUE	40	46	ENSG00000169220/ENSG00000175463/ENSG00000142208/ENSG00000197852/ENSG00000137642/ENSG00000152804/ENSG00000204713/ENSG00000140443/ENSG00000111276/ENSG00000103490/ENSG00000175137/ENSG00000164251/ENSG00000171720/ENSG00000142405/ENSG00000154237/ENSG00000112679/ENSG00000167264/ENSG00000137486/ENSG00000109062/ENSG00000164086/ENSG00000103197/ENSG00000172053/ENSG00000114302/ENSG00000099942/ENSG00000185043…	ENSG00000149177/ENSG00000074319/ENSG00000143507/ENSG00000254087/ENSG00000135842/ENSG00000155307/ENSG00000099860/ENSG00000118503/ENSG00000205339/ENSG00000141956/ENSG00000080815/ENSG00000108861/ENSG00000185338/ENSG00000213024/ENSG00000119048/ENSG00000092421/ENSG00000124508/ENSG00000163932/ENSG00000090376/ENSG00000136869/ENSG00000107140/ENSG00000102580/ENSG00000083799/ENSG00000145901/ENSG00000113575…	RGS14/TBC1D10C/AKT1/INKA2/SORL1/HHEX/TRIM27/IGF1R/CDKN1B/PYCARD/SH3BP5L/F2RL1/HDAC3/NLRP12/LRRK1/DUSP22/DUS2/ARRB1/SLC9A3R1/DUSP7/TSC2/QARS1/PRKAR2A/CRKL/CIB1/DGKQ/RNF149/PRKRIP1/RGS3/MACROH2A1/CALM2/PPP2R1A/SMYD3/PKN1/TAOK3/BAK1/SIRT3/MLLT1/PTEN/NCOR1	PTPRJ/TSG101/DUSP10/LYN/NIBAN1/SAMSN1/GADD45B/TNFAIP3/IPO7/PRDM15/PSEN1/DUSP3/SOCS1/NUP62/UBE2B/SEMA6A/BTN2A2/PRKCD/IRAK3/TLR4/TESK1/DNAJC3/CYLD/TNIP1/PPP2CA/C9orf72/PTPN1/PAFAH1B1/RTRAF/PDE4D/PRKAR1B/CDKN1A/GMFB/PRNP/SH3BP5/PTPN6/ITPRIP/MYC/DUSP2/JUN/PTPN2/P2RX7/ZC3H12A/DDIT4/TRIB1/SPINK1
GO:1990266	neutrophil migration	32/1980	85/10907	1.67329803390427e-05	0.00237608320814406	0.00211125939697452	32	2.07382055852644	TRUE	TRUE	8	24	ENSG00000035664/ENSG00000160593/ENSG00000261371/ENSG00000180871/ENSG00000171608/ENSG00000186111/ENSG00000284690/ENSG00000156026	ENSG00000275302/ENSG00000115594/ENSG00000100883/ENSG00000128340/ENSG00000171860/ENSG00000163735/ENSG00000141968/ENSG00000111913/ENSG00000172724/ENSG00000177105/ENSG00000113448/ENSG00000130830/ENSG00000087470/ENSG00000169429/ENSG00000197405/ENSG00000277632/ENSG00000168421/ENSG00000184588/ENSG00000126353/ENSG00000102962/ENSG00000078401/ENSG00000081041/ENSG00000276070/ENSG00000130150	DAPK2/JAML/PECAM1/CXCR2/PIK3CD/PIP5K1C/CD300H/MCU	CCL4/IL1R1/SRP54/RAC2/C3AR1/CXCL5/VAV1/RIPOR2/CCL19/RHOG/PDE4D/MPP1/DNM1L/CXCL8/C5AR1/CCL3/RHOH/PDE4B/CCR7/CCL22/EDN1/CXCL2/CCL4L2/MOSPD2
GO:0070302	regulation of stress-activated protein kinase signaling cascade	55/1980	177/10907	1.91250715335101e-05	0.00264429278518585	0.00234957596263483	55	1.71170747018205	TRUE	TRUE	23	32	ENSG00000198909/ENSG00000142208/ENSG00000140443/ENSG00000180354/ENSG00000103490/ENSG00000164620/ENSG00000164251/ENSG00000171720/ENSG00000100030/ENSG00000168067/ENSG00000138834/ENSG00000102882/ENSG00000112679/ENSG00000172053/ENSG00000141503/ENSG00000139625/ENSG00000126934/ENSG00000225830/ENSG00000103126/ENSG00000123143/ENSG00000135090/ENSG00000187796/ENSG00000141027	ENSG00000104312/ENSG00000143507/ENSG00000254087/ENSG00000169032/ENSG00000099860/ENSG00000056558/ENSG00000108861/ENSG00000076604/ENSG00000154310/ENSG00000136869/ENSG00000083799/ENSG00000172724/ENSG00000197442/ENSG00000131323/ENSG00000169554/ENSG00000196396/ENSG00000007168/ENSG00000172575/ENSG00000137575/ENSG00000071054/ENSG00000085511/ENSG00000082996/ENSG00000120899/ENSG00000176170/ENSG00000091436…	MAP3K3/AKT1/IGF1R/MTURN/PYCARD/RELL2/F2RL1/HDAC3/MAPK1/MAP4K2/MAPK8IP3/MAPK3/DUSP22/QARS1/MINK1/MAP3K12/MAP2K2/ERCC6/AXIN1/PKN1/TAOK3/CARD9/NCOR1	RIPK2/DUSP10/LYN/MAP2K1/GADD45B/TRAF1/DUSP3/TRAF4/TNIK/TLR4/CYLD/CCL19/MAP3K5/TRAF3/ZEB2/PTPN1/PAFAH1B1/RASGRP1/SDCBP/MAP4K4/MAP3K4/RNF13/PTK2B/SPHK1/MAP3K20/MYC/CCR7/RB1CC1/EDN1/PJA2/TNF/ZC3H12A
GO:0007249	I-kappaB kinase/NF-kappaB signaling	71/1980	246/10907	2.1821839587929e-05	0.00285279351593548	0.00253483846756834	71	1.58987640633982	TRUE	TRUE	30	41	ENSG00000198909/ENSG00000142208/ENSG00000204713/ENSG00000088832/ENSG00000103490/ENSG00000164251/ENSG00000102871/ENSG00000171206/ENSG00000166501/ENSG00000116729/ENSG00000142405/ENSG00000116478/ENSG00000168961/ENSG00000105483/ENSG00000121858/ENSG00000088888/ENSG00000064012/ENSG00000120889/ENSG00000129465/ENSG00000214078/ENSG00000116525/ENSG00000126456/ENSG00000164054/ENSG00000006062/ENSG00000104529…	ENSG00000170776/ENSG00000072274/ENSG00000104312/ENSG00000263528/ENSG00000123240/ENSG00000023445/ENSG00000127666/ENSG00000118503/ENSG00000055208/ENSG00000162924/ENSG00000134070/ENSG00000170458/ENSG00000056558/ENSG00000017260/ENSG00000213024/ENSG00000136560/ENSG00000213889/ENSG00000076604/ENSG00000165732/ENSG00000104365/ENSG00000102096/ENSG00000136869/ENSG00000069399/ENSG00000185483/ENSG00000137752…	MAP3K3/AKT1/TRIM27/FKBP1A/PYCARD/F2RL1/TRADD/TRIM8/PRKCB/WLS/NLRP12/HDAC1/LGALS9/CARD8/TNFSF10/MAVS/CASP8/TNFRSF10B/RIPK3/CPNE1/TRIM62/IRF3/SHISA5/MAP3K14/EEF1D/NLRX1/CASP10/CARD9/BTK/SECTM1	AKAP13/TFRC/RIPK2/IKBKE/OPTN/BIRC3/TICAM1/TNFAIP3/TAB2/REL/IRAK2/CD14/TRAF1/ATP2C1/NUP62/TANK/PPM1N/TRAF4/DDX21/IKBKB/PIM2/TLR4/BCL3/ROR1/CASP1/TNIP1/CCL19/BIRC2/TRAF3/CARD16/TLR2/TIFA/TFG/RHOH/NFKBID/CFLAR/CCR7/RELB/TNF/ZC3H12A/TNIP2
GO:0097300	programmed necrotic cell death	18/1980	37/10907	2.21308424780513e-05	0.00285279351593548	0.00253483846756834	18	2.67985257985258	TRUE	TRUE	5	13	ENSG00000100605/ENSG00000124256/ENSG00000064012/ENSG00000129465/ENSG00000126456	ENSG00000023445/ENSG00000127666/ENSG00000170458/ENSG00000060138/ENSG00000136869/ENSG00000083799/ENSG00000197442/ENSG00000110330/ENSG00000087470/ENSG00000151151/ENSG00000003402/ENSG00000092439/ENSG00000232810	ITPK1/ZBP1/CASP8/RIPK3/IRF3	BIRC3/TICAM1/CD14/YBX3/TLR4/CYLD/MAP3K5/BIRC2/DNM1L/IPMK/CFLAR/TRPM7/TNF
GO:0043122	regulation of I-kappaB kinase/NF-kappaB signaling	64/1980	216/10907	2.25114419687184e-05	0.00285279351593548	0.00253483846756834	64	1.63217358772914	TRUE	TRUE	28	36	ENSG00000198909/ENSG00000142208/ENSG00000204713/ENSG00000088832/ENSG00000103490/ENSG00000164251/ENSG00000102871/ENSG00000171206/ENSG00000166501/ENSG00000116729/ENSG00000142405/ENSG00000116478/ENSG00000168961/ENSG00000105483/ENSG00000121858/ENSG00000088888/ENSG00000064012/ENSG00000120889/ENSG00000214078/ENSG00000116525/ENSG00000126456/ENSG00000164054/ENSG00000006062/ENSG00000104529/ENSG00000160703…	ENSG00000170776/ENSG00000072274/ENSG00000104312/ENSG00000263528/ENSG00000123240/ENSG00000023445/ENSG00000127666/ENSG00000118503/ENSG00000055208/ENSG00000162924/ENSG00000056558/ENSG00000017260/ENSG00000213024/ENSG00000136560/ENSG00000213889/ENSG00000076604/ENSG00000165732/ENSG00000104365/ENSG00000102096/ENSG00000136869/ENSG00000185483/ENSG00000137752/ENSG00000145901/ENSG00000172724/ENSG00000110330…	MAP3K3/AKT1/TRIM27/FKBP1A/PYCARD/F2RL1/TRADD/TRIM8/PRKCB/WLS/NLRP12/HDAC1/LGALS9/CARD8/TNFSF10/MAVS/CASP8/TNFRSF10B/CPNE1/TRIM62/IRF3/SHISA5/MAP3K14/EEF1D/NLRX1/CASP10/CARD9/SECTM1	AKAP13/TFRC/RIPK2/IKBKE/OPTN/BIRC3/TICAM1/TNFAIP3/TAB2/REL/TRAF1/ATP2C1/NUP62/TANK/PPM1N/TRAF4/DDX21/IKBKB/PIM2/TLR4/ROR1/CASP1/TNIP1/CCL19/BIRC2/TRAF3/CARD16/TIFA/TFG/RHOH/NFKBID/CFLAR/CCR7/TNF/ZC3H12A/TNIP2
GO:0007264	small GTPase mediated signal transduction	99/1980	371/10907	2.28049729100285e-05	0.00285279351593548	0.00253483846756834	99	1.4699460916442	TRUE	TRUE	35	64	ENSG00000132359/ENSG00000123329/ENSG00000061938/ENSG00000107099/ENSG00000010322/ENSG00000183323/ENSG00000104880/ENSG00000166398/ENSG00000164251/ENSG00000068028/ENSG00000111348/ENSG00000105122/ENSG00000015285/ENSG00000187266/ENSG00000079805/ENSG00000213445/ENSG00000068831/ENSG00000213390/ENSG00000185989/ENSG00000115325/ENSG00000137486/ENSG00000261371/ENSG00000103197/ENSG00000015133/ENSG00000143878…	ENSG00000170776/ENSG00000031081/ENSG00000127314/ENSG00000197555/ENSG00000080371/ENSG00000125731/ENSG00000254087/ENSG00000180198/ENSG00000178623/ENSG00000096968/ENSG00000188559/ENSG00000116574/ENSG00000138670/ENSG00000143772/ENSG00000123728/ENSG00000163171/ENSG00000128340/ENSG00000137710/ENSG00000213024/ENSG00000140030/ENSG00000113916/ENSG00000174485/ENSG00000104695/ENSG00000123374/ENSG00000125733…	RAP1GAP2/ARHGAP9/TNK2/DOCK8/NISCH/CCDC125/ARHGEF18/GARRE1/F2RL1/RASSF1/ARHGDIB/RASAL3/WAS/EPOR/DNM2/SIPA1/RASGRP2/ARHGAP19/RASA3/DOK1/ARRB1/PECAM1/TSC2/CCDC88C/RHOB/ARHGEF1/CRKL/STMN3/PSD4/ARHGAP45/ARFGAP1/RALBP1/RFXANK/TNFAIP1/RASGEF1A	AKAP13/ARHGAP31/RAP1B/SIPA1L1/RAB21/SH2D3A/LYN/RCC1/GPR35/JAK2/RALGAPA2/RHOU/RASGEF1B/ITPKB/RAP2C/CDC42EP3/RAC2/RDX/NUP62/GPR65/BCL6/DENND4A/PPP2CB/CDK2/TRIP10/NUCB2/BRK1/CYTH1/VAV1/RIPOR2/ERBIN/SYNGAP1/SHOC2/TAGAP/GNB1/KRAS/GNA13/NRAS/RHOG/PLEKHG2/PLD1/PSD/RAB39B/KANK1/CHM/RASGRP1/RAB9A/ARFGEF3/ARHGAP18/MAP4K4/CDKN1A/RRAD/RHOH/RHOV/RND1/ARHGDIA/G3BP1/ABCA1/RASGRP3/RABL3/JUN/FLOT1/FGD4/USP8
GO:0006873	cellular ion homeostasis	104/1980	394/10907	2.33789866017744e-05	0.00285658594431914	0.00253820821490501	104	1.45404296774855	TRUE	TRUE	34	70	ENSG00000088832/ENSG00000090020/ENSG00000164251/ENSG00000100030/ENSG00000166501/ENSG00000125910/ENSG00000197943/ENSG00000102879/ENSG00000102882/ENSG00000103415/ENSG00000110955/ENSG00000185989/ENSG00000109062/ENSG00000180871/ENSG00000138449/ENSG00000167323/ENSG00000131504/ENSG00000125510/ENSG00000197930/ENSG00000214253/ENSG00000165650/ENSG00000135766/ENSG00000143933/ENSG00000072062/ENSG00000187713…	ENSG00000072274/ENSG00000171522/ENSG00000110911/ENSG00000178719/ENSG00000254087/ENSG00000178623/ENSG00000096968/ENSG00000125384/ENSG00000100644/ENSG00000138821/ENSG00000180251/ENSG00000179630/ENSG00000080815/ENSG00000017260/ENSG00000171860/ENSG00000140030/ENSG00000104154/ENSG00000118564/ENSG00000135124/ENSG00000104093/ENSG00000131100/ENSG00000166949/ENSG00000169504/ENSG00000163399/ENSG00000138279…	FKBP1A/SLC9A1/F2RL1/MAPK1/PRKCB/S1PR4/PLCG2/CORO1A/MAPK3/HMOX2/ATP5F1B/RASA3/SLC9A3R1/CXCR2/SLC40A1/STIM1/DIAPH1/OPRL1/ERO1A/FIS1/PDZD8/EGLN1/CALM2/PRKACA/TMEM203/ATP2A3/PPT1/BCAP31/STIM2/BAK1/CCDC47/MCU/P2RX1/SLC24A4	TFRC/PTGER4/SLC11A2/GRINA/LYN/GPR35/JAK2/PTGER2/HIF1A/SLC39A8/SLC9A4/LACC1/PSEN1/ATP2C1/C3AR1/GPR65/SLC30A4/FBXL5/P2RX4/DMXL2/ATP6V1E1/SMAD3/CLIC4/ATP1A1/ANXA7/ATP6V1E2/TM9SF4/SLC24A1/SLC9A8/ATP6V1B2/RAB20/CCL19/GNB1/GNA13/CCR5/SLC25A27/PTGIR/PDE4D/ATP6V1C1/SLC4A2/ATP2B1/ATP6AP1/SLC39A13/DMXL1/ATP6V1H/CYBA/PTGDR/PRNP/PTK2B/ATP13A3/RHCG/C5AR1/TMEM165/CCL3/PTPN6/GSTO1/MYC/CCR1/CCR7/CD55/TTC7A/SLC30…
GO:0002690	positive regulation of leukocyte chemotaxis	27/1980	68/10907	2.48341152522617e-05	0.00296541912580416	0.00263491151061676	27	2.18723262032086	TRUE	TRUE	8	19	ENSG00000164251/ENSG00000100030/ENSG00000102882/ENSG00000168961/ENSG00000035664/ENSG00000180871/ENSG00000173511/ENSG00000156026	ENSG00000275302/ENSG00000151694/ENSG00000146070/ENSG00000128340/ENSG00000171860/ENSG00000111913/ENSG00000172724/ENSG00000172939/ENSG00000137801/ENSG00000087470/ENSG00000120899/ENSG00000169429/ENSG00000197405/ENSG00000277632/ENSG00000163823/ENSG00000126353/ENSG00000078401/ENSG00000130150/ENSG00000183087	F2RL1/MAPK1/MAPK3/LGALS9/DAPK2/CXCR2/VEGFB/MCU	CCL4/ADAM17/PLA2G7/RAC2/C3AR1/RIPOR2/CCL19/OXSR1/THBS1/DNM1L/PTK2B/CXCL8/C5AR1/CCL3/CCR1/CCR7/EDN1/MOSPD2/GAS6
GO:0071621	granulocyte chemotaxis	32/1980	87/10907	2.89038115795763e-05	0.00337468057864654	0.00299855916620868	32	2.02614652269825	TRUE	TRUE	10	22	ENSG00000100030/ENSG00000177663/ENSG00000102882/ENSG00000035664/ENSG00000160593/ENSG00000180871/ENSG00000171608/ENSG00000186111/ENSG00000284690/ENSG00000156026	ENSG00000275302/ENSG00000100883/ENSG00000128340/ENSG00000171860/ENSG00000163735/ENSG00000141968/ENSG00000111913/ENSG00000172724/ENSG00000113448/ENSG00000130830/ENSG00000137801/ENSG00000087470/ENSG00000169429/ENSG00000197405/ENSG00000277632/ENSG00000184588/ENSG00000126353/ENSG00000102962/ENSG00000078401/ENSG00000081041/ENSG00000276070/ENSG00000130150	MAPK1/IL17RA/MAPK3/DAPK2/JAML/CXCR2/PIK3CD/PIP5K1C/CD300H/MCU	CCL4/SRP54/RAC2/C3AR1/CXCL5/VAV1/RIPOR2/CCL19/PDE4D/MPP1/THBS1/DNM1L/CXCL8/C5AR1/CCL3/PDE4B/CCR7/CCL22/EDN1/CXCL2/CCL4L2/MOSPD2
GO:0030335	positive regulation of cell migration	97/1980	365/10907	3.28184404726566e-05	0.00371330111784747	0.00329943911559184	97	1.46392555693926	TRUE	TRUE	37	60	ENSG00000198909/ENSG00000107099/ENSG00000185033/ENSG00000142208/ENSG00000068024/ENSG00000140443/ENSG00000103490/ENSG00000114353/ENSG00000164251/ENSG00000102871/ENSG00000163513/ENSG00000104522/ENSG00000100030/ENSG00000197943/ENSG00000102879/ENSG00000102882/ENSG00000168961/ENSG00000110955/ENSG00000103495/ENSG00000035664/ENSG00000130402/ENSG00000261371/ENSG00000180871/ENSG00000087589/ENSG00000122694…	ENSG00000123610/ENSG00000254087/ENSG00000275302/ENSG00000096968/ENSG00000115594/ENSG00000100644/ENSG00000120217/ENSG00000123908/ENSG00000151694/ENSG00000146070/ENSG00000128340/ENSG00000137710/ENSG00000171860/ENSG00000112096/ENSG00000092421/ENSG00000103769/ENSG00000135124/ENSG00000126561/ENSG00000163539/ENSG00000166949/ENSG00000119508/ENSG00000115310/ENSG00000111913/ENSG00000172724/ENSG00000135679…	MAP3K3/DOCK8/SEMA4B/AKT1/HDAC4/IGF1R/PYCARD/GNAI2/F2RL1/TRADD/TGFBR2/GFUS/MAPK1/PLCG2/CORO1A/MAPK3/LGALS9/ATP5F1B/MAZ/DAPK2/ACTN4/PECAM1/CXCR2/CASS4/GLIPR2/DIAPH1/RHOB/AKT2/CRKL/CIB1/PIK3CD/VSIR/FAM89B/PPP3CA/COL18A1/VEGFB/MCU	TNFAIP6/LYN/CCL4/JAK2/IL1R1/HIF1A/CD274/AGO2/ADAM17/PLA2G7/RAC2/RDX/C3AR1/SOD2/SEMA6A/RAB11A/P2RX4/STAT5A/CLASP2/SMAD3/NR4A3/RTN4/RIPOR2/CCL19/MDM2/WNT5B/SEMA3F/NUMB/MMP14/CXCL16/SEMA4A/OXSR1/PIK3R1/THBS1/NFE2L2/FOXP1/DNM1L/SDCBP/MAP4K4/PIK3C2A/FUT4/PTK2B/CXCL8/C5AR1/NRP2/CCL3/MAPRE1/SPHK1/CCR1/CCR7/EDN1/JUN/TNFRSF18/PTAFR/MOSPD2/STX4/TNF/GAS6/ZC3H12A/SELENOK
GO:0030003	cellular cation homeostasis	102/1980	388/10907	3.34510713946305e-05	0.00371330111784747	0.00329943911559184	102	1.44813339581381	TRUE	TRUE	33	69	ENSG00000088832/ENSG00000090020/ENSG00000164251/ENSG00000100030/ENSG00000166501/ENSG00000125910/ENSG00000197943/ENSG00000102879/ENSG00000102882/ENSG00000103415/ENSG00000110955/ENSG00000185989/ENSG00000180871/ENSG00000138449/ENSG00000167323/ENSG00000131504/ENSG00000125510/ENSG00000197930/ENSG00000214253/ENSG00000165650/ENSG00000135766/ENSG00000143933/ENSG00000072062/ENSG00000187713/ENSG00000074370…	ENSG00000072274/ENSG00000171522/ENSG00000110911/ENSG00000178719/ENSG00000254087/ENSG00000178623/ENSG00000096968/ENSG00000125384/ENSG00000100644/ENSG00000138821/ENSG00000180251/ENSG00000179630/ENSG00000080815/ENSG00000017260/ENSG00000171860/ENSG00000140030/ENSG00000104154/ENSG00000118564/ENSG00000135124/ENSG00000104093/ENSG00000131100/ENSG00000166949/ENSG00000169504/ENSG00000163399/ENSG00000138279…	FKBP1A/SLC9A1/F2RL1/MAPK1/PRKCB/S1PR4/PLCG2/CORO1A/MAPK3/HMOX2/ATP5F1B/RASA3/CXCR2/SLC40A1/STIM1/DIAPH1/OPRL1/ERO1A/FIS1/PDZD8/EGLN1/CALM2/PRKACA/TMEM203/ATP2A3/PPT1/BCAP31/STIM2/BAK1/CCDC47/MCU/P2RX1/SLC24A4	TFRC/PTGER4/SLC11A2/GRINA/LYN/GPR35/JAK2/PTGER2/HIF1A/SLC39A8/SLC9A4/LACC1/PSEN1/ATP2C1/C3AR1/GPR65/SLC30A4/FBXL5/P2RX4/DMXL2/ATP6V1E1/SMAD3/CLIC4/ATP1A1/ANXA7/ATP6V1E2/TM9SF4/SLC24A1/SLC9A8/ATP6V1B2/RAB20/CCL19/GNB1/GNA13/CCR5/SLC25A27/PTGIR/PDE4D/ATP6V1C1/SLC4A2/ATP2B1/ATP6AP1/SLC39A13/DMXL1/ATP6V1H/CYBA/PTGDR/PRNP/PTK2B/ATP13A3/C5AR1/TMEM165/CCL3/PTPN6/GSTO1/MYC/CCR1/CCR7/CD55/TTC7A/SLC30A7/IR…
GO:0097529	myeloid leukocyte migration	47/1980	147/10907	3.39243345368631e-05	0.00371330111784747	0.00329943911559184	47	1.76124853981997	TRUE	TRUE	12	35	ENSG00000100030/ENSG00000177663/ENSG00000102882/ENSG00000035664/ENSG00000160593/ENSG00000261371/ENSG00000180871/ENSG00000171608/ENSG00000186111/ENSG00000284690/ENSG00000173511/ENSG00000156026	ENSG00000171522/ENSG00000254087/ENSG00000275302/ENSG00000115594/ENSG00000146070/ENSG00000100883/ENSG00000128340/ENSG00000171860/ENSG00000135124/ENSG00000196776/ENSG00000163735/ENSG00000141968/ENSG00000111913/ENSG00000172724/ENSG00000177105/ENSG00000091972/ENSG00000113448/ENSG00000130830/ENSG00000157227/ENSG00000137801/ENSG00000087470/ENSG00000120899/ENSG00000169429/ENSG00000197405/ENSG00000277632…	MAPK1/IL17RA/MAPK3/DAPK2/JAML/PECAM1/CXCR2/PIK3CD/PIP5K1C/CD300H/VEGFB/MCU	PTGER4/LYN/CCL4/IL1R1/PLA2G7/SRP54/RAC2/C3AR1/P2RX4/CD47/CXCL5/VAV1/RIPOR2/CCL19/RHOG/CD200/PDE4D/MPP1/MMP14/THBS1/DNM1L/PTK2B/CXCL8/C5AR1/CCL3/RHOH/PDE4B/CCR1/CCR7/CCL22/EDN1/CXCL2/CCL4L2/MOSPD2/AZU1
GO:0030593	neutrophil chemotaxis	28/1980	73/10907	3.74040917413377e-05	0.00399008629899275	0.00354537550057757	28	2.11288224712882	TRUE	TRUE	7	21	ENSG00000035664/ENSG00000160593/ENSG00000180871/ENSG00000171608/ENSG00000186111/ENSG00000284690/ENSG00000156026	ENSG00000275302/ENSG00000100883/ENSG00000128340/ENSG00000171860/ENSG00000163735/ENSG00000141968/ENSG00000111913/ENSG00000172724/ENSG00000113448/ENSG00000130830/ENSG00000087470/ENSG00000169429/ENSG00000197405/ENSG00000277632/ENSG00000184588/ENSG00000126353/ENSG00000102962/ENSG00000078401/ENSG00000081041/ENSG00000276070/ENSG00000130150	DAPK2/JAML/CXCR2/PIK3CD/PIP5K1C/CD300H/MCU	CCL4/SRP54/RAC2/C3AR1/CXCL5/VAV1/RIPOR2/CCL19/PDE4D/MPP1/DNM1L/CXCL8/C5AR1/CCL3/PDE4B/CCR7/CCL22/EDN1/CXCL2/CCL4L2/MOSPD2
GO:1902622	regulation of neutrophil migration	17/1980	35/10907	3.83921358817106e-05	0.00399008629899275	0.00354537550057757	17	2.67559884559885	TRUE	TRUE	3	14	ENSG00000035664/ENSG00000180871/ENSG00000156026	ENSG00000115594/ENSG00000128340/ENSG00000171860/ENSG00000111913/ENSG00000172724/ENSG00000177105/ENSG00000130830/ENSG00000087470/ENSG00000169429/ENSG00000197405/ENSG00000168421/ENSG00000126353/ENSG00000078401/ENSG00000130150	DAPK2/CXCR2/MCU	IL1R1/RAC2/C3AR1/RIPOR2/CCL19/RHOG/MPP1/DNM1L/CXCL8/C5AR1/RHOH/CCR7/EDN1/MOSPD2
GO:0030036	actin cytoskeleton organization	119/1980	468/10907	3.87313287492635e-05	0.00399008629899275	0.00354537550057757	119	1.4006874298541	TRUE	TRUE	47	72	ENSG00000010322/ENSG00000196535/ENSG00000089159/ENSG00000204713/ENSG00000104880/ENSG00000135439/ENSG00000172725/ENSG00000103490/ENSG00000090020/ENSG00000262246/ENSG00000138964/ENSG00000164251/ENSG00000120913/ENSG00000247596/ENSG00000163545/ENSG00000182511/ENSG00000172830/ENSG00000102879/ENSG00000111348/ENSG00000100106/ENSG00000015285/ENSG00000196588/ENSG00000159840/ENSG00000130402/ENSG00000072110…	ENSG00000170776/ENSG00000171522/ENSG00000197555/ENSG00000130340/ENSG00000115956/ENSG00000163110/ENSG00000096968/ENSG00000128487/ENSG00000136059/ENSG00000116574/ENSG00000112419/ENSG00000017260/ENSG00000163171/ENSG00000128340/ENSG00000137710/ENSG00000082397/ENSG00000140030/ENSG00000113916/ENSG00000183091/ENSG00000136167/ENSG00000139926/ENSG00000147202/ENSG00000125733/ENSG00000163932/ENSG00000104365…	NISCH/MYO18A/PXN/TRIM27/ARHGEF18/AGAP2/CORO1B/PYCARD/SLC9A1/CORO7/PARVG/F2RL1/PDLIM2/TWF2/NUAK2/FES/SSH3/CORO1A/ARHGDIB/TRIOBP/WAS/MRTFA/ZYX/ACTN4/ACTN1/LLGL1/FCHSD1/ARRB1/SLC9A3R1/CASS4/DIAPH1/RHOB/MYO1F/PIP5K1C/MICAL2/CAP1/ARPC5L/MINK1/EPB41/SMTNL1/MYO1G/VPS4A/TNFAIP1/MCU/MARCKSL1/SETD3/ACTB	AKAP13/PTGER4/SIPA1L1/SNX9/PLEK/PDLIM5/JAK2/SPECC1/VILL/RHOU/PHACTR2/ATP2C1/CDC42EP3/RAC2/RDX/EPB41L3/GPR65/BCL6/NEB/LCP1/FRMD6/DIAPH2/TRIP10/PRKCD/IKBKB/ACTR3/TNIK/CLASP2/SMAD3/CD47/DPYSL3/CFL2/TESK1/ARFIP1/MARCKS/BRK1/SPTBN1/PHLDB2/KRAS/MKKS/JMY/RHOG/PLEKHG2/C9orf72/LIMK2/PTPN1/PAFAH1B1/VASP/KANK1/FMNL3/PIK3R1/GPM6B/FSCN1/ARFGEF3/ARHGAP18/SDCBP/GMFB/PTK2B/TESK2/RHOH/CFLAR/PPFIA1/CCR7/RND1/ARHGD…
GO:0070266	necroptotic process	16/1980	32/10907	4.12729572071319e-05	0.00417015609935137	0.00370537581404109	16	2.75429292929293	TRUE	TRUE	4	12	ENSG00000100605/ENSG00000124256/ENSG00000064012/ENSG00000129465	ENSG00000023445/ENSG00000127666/ENSG00000170458/ENSG00000060138/ENSG00000136869/ENSG00000083799/ENSG00000110330/ENSG00000087470/ENSG00000151151/ENSG00000003402/ENSG00000092439/ENSG00000232810	ITPK1/ZBP1/CASP8/RIPK3	BIRC3/TICAM1/CD14/YBX3/TLR4/CYLD/BIRC2/DNM1L/IPMK/CFLAR/TRPM7/TNF
GO:1902107	positive regulation of leukocyte differentiation	43/1980	132/10907	4.39655842077836e-05	0.00435543823272649	0.00387000752552281	43	1.79446357514539	TRUE	TRUE	12	31	ENSG00000168918/ENSG00000096996/ENSG00000163513/ENSG00000182511/ENSG00000168961/ENSG00000067955/ENSG00000064012/ENSG00000107738/ENSG00000136630/ENSG00000178585/ENSG00000010671/ENSG00000131042	ENSG00000104312/ENSG00000143507/ENSG00000143772/ENSG00000185338/ENSG00000196839/ENSG00000113916/ENSG00000118260/ENSG00000124508/ENSG00000115738/ENSG00000144802/ENSG00000083799/ENSG00000112149/ENSG00000172724/ENSG00000130584/ENSG00000185650/ENSG00000126804/ENSG00000157227/ENSG00000172575/ENSG00000071553/ENSG00000113302/ENSG00000168421/ENSG00000167604/ENSG00000092020/ENSG00000163823/ENSG00000115008…	INPP5D/IL12RB1/TGFBR2/FES/LGALS9/CBFB/CASP8/VSIR/HLX/CTNNBIP1/BTK/LILRB2	RIPK2/DUSP10/ITPKB/SOCS1/ADA/BCL6/CREB1/BTN2A2/ID2/NFKBIZ/CYLD/CD83/CCL19/ZBTB46/ZFP36L1/ZBTB1/MMP14/RASGRP1/ATP6AP1/IL12B/RHOH/NFKBID/PPP2R3C/CCR1/IL1A/JUN/TNF/GAS6/PCID2/TOX/TRIB1
GO:0043409	negative regulation of MAPK cascade	40/1980	120/10907	4.47646868228456e-05	0.00435543823272649	0.00387000752552281	40	1.83619528619529	TRUE	TRUE	19	21	ENSG00000169220/ENSG00000175463/ENSG00000142208/ENSG00000137642/ENSG00000140443/ENSG00000164251/ENSG00000171720/ENSG00000142405/ENSG00000137486/ENSG00000109062/ENSG00000164086/ENSG00000172053/ENSG00000163162/ENSG00000138835/ENSG00000105568/ENSG00000135090/ENSG00000142082/ENSG00000171862/ENSG00000141027	ENSG00000149177/ENSG00000143507/ENSG00000254087/ENSG00000141956/ENSG00000108861/ENSG00000213024/ENSG00000092421/ENSG00000124508/ENSG00000163932/ENSG00000090376/ENSG00000136869/ENSG00000083799/ENSG00000145901/ENSG00000113575/ENSG00000196396/ENSG00000007168/ENSG00000111679/ENSG00000136997/ENSG00000158050/ENSG00000175354/ENSG00000089041	RGS14/TBC1D10C/AKT1/SORL1/IGF1R/F2RL1/HDAC3/NLRP12/ARRB1/SLC9A3R1/DUSP7/QARS1/RNF149/RGS3/PPP2R1A/TAOK3/SIRT3/PTEN/NCOR1	PTPRJ/DUSP10/LYN/PRDM15/DUSP3/NUP62/SEMA6A/BTN2A2/PRKCD/IRAK3/TLR4/CYLD/TNIP1/PPP2CA/PTPN1/PAFAH1B1/PTPN6/MYC/DUSP2/PTPN2/P2RX7
GO:0032872	regulation of stress-activated MAPK cascade	53/1980	174/10907	4.92700274025524e-05	0.00470663134496383	0.00418205878526928	53	1.67790258910949	TRUE	TRUE	23	30	ENSG00000198909/ENSG00000142208/ENSG00000140443/ENSG00000180354/ENSG00000103490/ENSG00000164620/ENSG00000164251/ENSG00000171720/ENSG00000100030/ENSG00000168067/ENSG00000138834/ENSG00000102882/ENSG00000112679/ENSG00000172053/ENSG00000141503/ENSG00000139625/ENSG00000126934/ENSG00000225830/ENSG00000103126/ENSG00000123143/ENSG00000135090/ENSG00000187796/ENSG00000141027	ENSG00000104312/ENSG00000143507/ENSG00000169032/ENSG00000099860/ENSG00000056558/ENSG00000108861/ENSG00000076604/ENSG00000154310/ENSG00000136869/ENSG00000083799/ENSG00000172724/ENSG00000197442/ENSG00000131323/ENSG00000169554/ENSG00000196396/ENSG00000007168/ENSG00000172575/ENSG00000137575/ENSG00000071054/ENSG00000085511/ENSG00000120899/ENSG00000176170/ENSG00000091436/ENSG00000136997/ENSG00000126353…	MAP3K3/AKT1/IGF1R/MTURN/PYCARD/RELL2/F2RL1/HDAC3/MAPK1/MAP4K2/MAPK8IP3/MAPK3/DUSP22/QARS1/MINK1/MAP3K12/MAP2K2/ERCC6/AXIN1/PKN1/TAOK3/CARD9/NCOR1	RIPK2/DUSP10/MAP2K1/GADD45B/TRAF1/DUSP3/TRAF4/TNIK/TLR4/CYLD/CCL19/MAP3K5/TRAF3/ZEB2/PTPN1/PAFAH1B1/RASGRP1/SDCBP/MAP4K4/MAP3K4/PTK2B/SPHK1/MAP3K20/MYC/CCR7/RB1CC1/EDN1/PJA2/TNF/ZC3H12A
GO:0010803	regulation of tumor necrosis factor-mediated signaling pathway	21/1980	49/10907	5.17815254540265e-05	0.00485821669170456	0.00431674934940992	21	2.36082251082251	TRUE	TRUE	6	15	ENSG00000103490/ENSG00000164251/ENSG00000102871/ENSG00000105483/ENSG00000064012/ENSG00000214078	ENSG00000023445/ENSG00000196954/ENSG00000118503/ENSG00000151694/ENSG00000056558/ENSG00000104365/ENSG00000138600/ENSG00000083799/ENSG00000137752/ENSG00000110330/ENSG00000204397/ENSG00000176170/ENSG00000175354/ENSG00000232810/ENSG00000183087	PYCARD/F2RL1/TRADD/CARD8/CASP8/CPNE1	BIRC3/CASP4/TNFAIP3/ADAM17/TRAF1/IKBKB/SPPL2A/CYLD/CASP1/BIRC2/CARD16/SPHK1/PTPN2/TNF/GAS6
GO:0032147	activation of protein kinase activity	67/1980	235/10907	5.59458949137021e-05	0.00501112486309326	0.00445261530419302	67	1.57053298946916	TRUE	TRUE	30	37	ENSG00000198909/ENSG00000142208/ENSG00000121281/ENSG00000135439/ENSG00000118046/ENSG00000163513/ENSG00000100030/ENSG00000266173/ENSG00000168067/ENSG00000138834/ENSG00000102882/ENSG00000114738/ENSG00000137486/ENSG00000120889/ENSG00000129465/ENSG00000164086/ENSG00000114302/ENSG00000099942/ENSG00000145214/ENSG00000072518/ENSG00000141503/ENSG00000139625/ENSG00000072062/ENSG00000006062/ENSG00000126934…	ENSG00000104312/ENSG00000096968/ENSG00000169032/ENSG00000099860/ENSG00000055208/ENSG00000095015/ENSG00000134070/ENSG00000162104/ENSG00000157764/ENSG00000080815/ENSG00000185338/ENSG00000076604/ENSG00000133048/ENSG00000163932/ENSG00000154310/ENSG00000136869/ENSG00000172724/ENSG00000197442/ENSG00000196396/ENSG00000121716/ENSG00000137801/ENSG00000188191/ENSG00000138031/ENSG00000071054/ENSG00000085511…	MAP3K3/AKT1/ADCY7/AGAP2/STK11/TGFBR2/MAPK1/STRADA/MAP4K2/MAPK8IP3/MAPK3/MAPKAPK3/ARRB1/TNFRSF10B/RIPK3/DUSP7/PRKAR2A/CRKL/DGKQ/MARK2/MINK1/MAP3K12/PRKACA/MAP3K14/MAP2K2/ERCC6/AXIN1/PKN1/TAOK3/CAB39	RIPK2/JAK2/MAP2K1/GADD45B/TAB2/MAP3K1/IRAK2/ADCY9/BRAF/PSEN1/SOCS1/TRAF4/CHI3L1/PRKCD/TNIK/TLR4/CCL19/MAP3K5/PTPN1/PILRB/THBS1/PRKAR1B/ADCY3/MAP4K4/MAP3K4/LAMTOR3/IL12B/PRNP/PTK2B/C5AR1/MAP3K8/MAP3K20/PPP2R3C/CARD14/P2RX7/TNF/GAS6
GO:0051272	positive regulation of cellular component movement	99/1980	379/10907	5.69888220258921e-05	0.00501112486309326	0.00445261530419302	99	1.43891820580475	TRUE	TRUE	38	61	ENSG00000198909/ENSG00000107099/ENSG00000185033/ENSG00000142208/ENSG00000068024/ENSG00000140443/ENSG00000103490/ENSG00000114353/ENSG00000164251/ENSG00000102871/ENSG00000118046/ENSG00000163513/ENSG00000104522/ENSG00000100030/ENSG00000197943/ENSG00000102879/ENSG00000102882/ENSG00000168961/ENSG00000110955/ENSG00000103495/ENSG00000035664/ENSG00000130402/ENSG00000261371/ENSG00000180871/ENSG00000087589…	ENSG00000123610/ENSG00000254087/ENSG00000275302/ENSG00000096968/ENSG00000115594/ENSG00000100644/ENSG00000120217/ENSG00000123908/ENSG00000151694/ENSG00000146070/ENSG00000128340/ENSG00000137710/ENSG00000171860/ENSG00000113916/ENSG00000112096/ENSG00000092421/ENSG00000103769/ENSG00000135124/ENSG00000126561/ENSG00000163539/ENSG00000166949/ENSG00000119508/ENSG00000115310/ENSG00000111913/ENSG00000172724…	MAP3K3/DOCK8/SEMA4B/AKT1/HDAC4/IGF1R/PYCARD/GNAI2/F2RL1/TRADD/STK11/TGFBR2/GFUS/MAPK1/PLCG2/CORO1A/MAPK3/LGALS9/ATP5F1B/MAZ/DAPK2/ACTN4/PECAM1/CXCR2/CASS4/GLIPR2/DIAPH1/RHOB/AKT2/CRKL/CIB1/PIK3CD/VSIR/FAM89B/PPP3CA/COL18A1/VEGFB/MCU	TNFAIP6/LYN/CCL4/JAK2/IL1R1/HIF1A/CD274/AGO2/ADAM17/PLA2G7/RAC2/RDX/C3AR1/BCL6/SOD2/SEMA6A/RAB11A/P2RX4/STAT5A/CLASP2/SMAD3/NR4A3/RTN4/RIPOR2/CCL19/MDM2/WNT5B/SEMA3F/NUMB/MMP14/CXCL16/SEMA4A/OXSR1/PIK3R1/THBS1/NFE2L2/FOXP1/DNM1L/SDCBP/MAP4K4/PIK3C2A/FUT4/PTK2B/CXCL8/C5AR1/NRP2/CCL3/MAPRE1/SPHK1/CCR1/CCR7/EDN1/JUN/TNFRSF18/PTAFR/MOSPD2/STX4/TNF/GAS6/ZC3H12A/SELENOK
GO:0055082	cellular chemical homeostasis	122/1980	486/10907	5.73104731856807e-05	0.00501112486309326	0.00445261530419302	122	1.3828137340483	TRUE	TRUE	42	80	ENSG00000172375/ENSG00000088832/ENSG00000140443/ENSG00000090020/ENSG00000164251/ENSG00000100030/ENSG00000166501/ENSG00000125910/ENSG00000197943/ENSG00000102879/ENSG00000102882/ENSG00000103415/ENSG00000110955/ENSG00000185989/ENSG00000067992/ENSG00000137486/ENSG00000109062/ENSG00000180871/ENSG00000138449/ENSG00000118689/ENSG00000167323/ENSG00000131504/ENSG00000125510/ENSG00000197930/ENSG00000214253…	ENSG00000072274/ENSG00000171522/ENSG00000110911/ENSG00000178719/ENSG00000100068/ENSG00000254087/ENSG00000178623/ENSG00000096968/ENSG00000125384/ENSG00000100644/ENSG00000138821/ENSG00000180251/ENSG00000179630/ENSG00000080815/ENSG00000017260/ENSG00000171860/ENSG00000140030/ENSG00000104154/ENSG00000118564/ENSG00000135124/ENSG00000104093/ENSG00000131100/ENSG00000166949/ENSG00000169504/ENSG00000163399…	C2CD2L/FKBP1A/IGF1R/SLC9A1/F2RL1/MAPK1/PRKCB/S1PR4/PLCG2/CORO1A/MAPK3/HMOX2/ATP5F1B/RASA3/PDK3/ARRB1/SLC9A3R1/CXCR2/SLC40A1/FOXO3/STIM1/DIAPH1/OPRL1/ERO1A/FIS1/PDZD8/EGLN1/SMARCA4/CALM2/PRKACA/TMEM203/PPP3CA/ATP2A3/PPT1/BCAP31/STIM2/BAK1/CCDC47/MCU/P2RX1/ORMDL2/SLC24A4	TFRC/PTGER4/SLC11A2/GRINA/LRP5L/LYN/GPR35/JAK2/PTGER2/HIF1A/SLC39A8/SLC9A4/LACC1/PSEN1/ATP2C1/C3AR1/GPR65/SLC30A4/FBXL5/P2RX4/DMXL2/ATP6V1E1/SMAD3/CLIC4/ATP1A1/ANXA7/ATP6V1E2/TM9SF4/SLC24A1/SLC9A8/ATP6V1B2/RAB20/RTN4/CCL19/GNB1/GNA13/CCR5/SLC25A27/GCLC/PTGIR/STXBP3/PDE4D/ATP6V1C1/SLC4A2/ATP2B1/PIK3R1/SIN3A/ATP6AP1/SLC39A13/DMXL1/ATP6V1H/CYBA/PTGDR/PRNP/PTK2B/GCLM/ATP13A3/RHCG/C5AR1/TMEM165/CCL3/P…
GO:2000147	positive regulation of cell motility	97/1980	370/10907	5.81522796361453e-05	0.00501112486309326	0.00445261530419302	97	1.44414277914278	TRUE	TRUE	37	60	ENSG00000198909/ENSG00000107099/ENSG00000185033/ENSG00000142208/ENSG00000068024/ENSG00000140443/ENSG00000103490/ENSG00000114353/ENSG00000164251/ENSG00000102871/ENSG00000163513/ENSG00000104522/ENSG00000100030/ENSG00000197943/ENSG00000102879/ENSG00000102882/ENSG00000168961/ENSG00000110955/ENSG00000103495/ENSG00000035664/ENSG00000130402/ENSG00000261371/ENSG00000180871/ENSG00000087589/ENSG00000122694…	ENSG00000123610/ENSG00000254087/ENSG00000275302/ENSG00000096968/ENSG00000115594/ENSG00000100644/ENSG00000120217/ENSG00000123908/ENSG00000151694/ENSG00000146070/ENSG00000128340/ENSG00000137710/ENSG00000171860/ENSG00000112096/ENSG00000092421/ENSG00000103769/ENSG00000135124/ENSG00000126561/ENSG00000163539/ENSG00000166949/ENSG00000119508/ENSG00000115310/ENSG00000111913/ENSG00000172724/ENSG00000135679…	MAP3K3/DOCK8/SEMA4B/AKT1/HDAC4/IGF1R/PYCARD/GNAI2/F2RL1/TRADD/TGFBR2/GFUS/MAPK1/PLCG2/CORO1A/MAPK3/LGALS9/ATP5F1B/MAZ/DAPK2/ACTN4/PECAM1/CXCR2/CASS4/GLIPR2/DIAPH1/RHOB/AKT2/CRKL/CIB1/PIK3CD/VSIR/FAM89B/PPP3CA/COL18A1/VEGFB/MCU	TNFAIP6/LYN/CCL4/JAK2/IL1R1/HIF1A/CD274/AGO2/ADAM17/PLA2G7/RAC2/RDX/C3AR1/SOD2/SEMA6A/RAB11A/P2RX4/STAT5A/CLASP2/SMAD3/NR4A3/RTN4/RIPOR2/CCL19/MDM2/WNT5B/SEMA3F/NUMB/MMP14/CXCL16/SEMA4A/OXSR1/PIK3R1/THBS1/NFE2L2/FOXP1/DNM1L/SDCBP/MAP4K4/PIK3C2A/FUT4/PTK2B/CXCL8/C5AR1/NRP2/CCL3/MAPRE1/SPHK1/CCR1/CCR7/EDN1/JUN/TNFRSF18/PTAFR/MOSPD2/STX4/TNF/GAS6/ZC3H12A/SELENOK
GO:0042110	T cell activation	102/1980	393/10907	5.81801706601997e-05	0.00501112486309326	0.00445261530419302	102	1.42970930680854	TRUE	TRUE	34	68	ENSG00000077420/ENSG00000107099/ENSG00000142208/ENSG00000112576/ENSG00000088832/ENSG00000096996/ENSG00000103490/ENSG00000196684/ENSG00000164251/ENSG00000118046/ENSG00000163513/ENSG00000152518/ENSG00000005844/ENSG00000102879/ENSG00000105122/ENSG00000168961/ENSG00000163154/ENSG00000067955/ENSG00000015285/ENSG00000112679/ENSG00000160593/ENSG00000139636/ENSG00000064012/ENSG00000124813/ENSG00000205220…	ENSG00000072274/ENSG00000171522/ENSG00000104312/ENSG00000128791/ENSG00000153029/ENSG00000166523/ENSG00000143507/ENSG00000254087/ENSG00000166527/ENSG00000120217/ENSG00000143772/ENSG00000080815/ENSG00000151694/ENSG00000026508/ENSG00000108861/ENSG00000185338/ENSG00000196839/ENSG00000197646/ENSG00000128340/ENSG00000113916/ENSG00000136167/ENSG00000115604/ENSG00000124508/ENSG00000056586/ENSG00000134352…	APBB1IP/DOCK8/AKT1/CCND3/FKBP1A/IL12RB1/PYCARD/HSH2D/F2RL1/STK11/TGFBR2/ZFP36L2/ITGAL/CORO1A/RASAL3/LGALS9/TNFAIP8L2/CBFB/WAS/DUSP22/JAML/LMBR1L/CASP8/RUNX2/PSMB10/RIPK3/PIK3CD/PRELID1/VSIR/PPP3CA/MICA/HLX/LILRB2/EIF2AK4	TFRC/PTGER4/RIPK2/TWSG1/MR1/CLEC4E/DUSP10/LYN/CLEC4D/CD274/ITPKB/PSEN1/ADAM17/CD44/DUSP3/SOCS1/ADA/PDCD1LG2/RAC2/BCL6/LCP1/IL18R1/BTN2A2/RC3H2/IL6ST/FLOT2/SMAD3/CD47/NFKBIZ/BCL3/CYLD/VAV1/RIPOR2/CD83/CCL19/TNFRSF1B/ZFP36L1/ZEB1/BATF/LIG4/ZBTB1/SEMA4A/RASGRP1/PIK3R1/FOXP1/IDO1/IL12B/TNFRSF4/PRNP/MAP3K8/PTPN6/RHOH/NFKBID/EBI3/CCR7/CD55/IL1A/HSPH1/RELB/RABL3/PTPN2/TNFRSF18/SRF/GPR183/P2RX7/ZC3H12A/T…
GO:0032731	positive regulation of interleukin-1 beta production	20/1980	46/10907	6.0722163713977e-05	0.00514571367989089	0.00457220366844632	20	2.39503732981994	TRUE	TRUE	8	12	ENSG00000103490/ENSG00000104518/ENSG00000142405/ENSG00000168961/ENSG00000105483/ENSG00000064012/ENSG00000091592/ENSG00000239998	ENSG00000104312/ENSG00000096968/ENSG00000166949/ENSG00000136869/ENSG00000137752/ENSG00000172724/ENSG00000229314/ENSG00000277632/ENSG00000221926/ENSG00000089041/ENSG00000232810/ENSG00000172232	PYCARD/GSDMD/NLRP12/LGALS9/CARD8/CASP8/NLRP1/LILRA2	RIPK2/JAK2/SMAD3/TLR4/CASP1/CCL19/ORM1/CCL3/TRIM16/P2RX7/TNF/AZU1
GO:1903555	regulation of tumor necrosis factor superfamily cytokine production	32/1980	90/10907	6.25137175915226e-05	0.00521344559088666	0.00463238659178618	32	1.95860830527497	TRUE	TRUE	7	25	ENSG00000204713/ENSG00000103490/ENSG00000168961/ENSG00000088888/ENSG00000107738/ENSG00000105127/ENSG00000187796	ENSG00000149177/ENSG00000104312/ENSG00000127666/ENSG00000096968/ENSG00000118503/ENSG00000120217/ENSG00000170458/ENSG00000090376/ENSG00000196776/ENSG00000136869/ENSG00000172724/ENSG00000229314/ENSG00000137462/ENSG00000172575/ENSG00000145675/ENSG00000036054/ENSG00000051523/ENSG00000114861/ENSG00000113302/ENSG00000277632/ENSG00000111679/ENSG00000169403/ENSG00000183087/ENSG00000163874/ENSG00000113811	TRIM27/PYCARD/LGALS9/MAVS/VSIR/AKAP8/CARD9	PTPRJ/RIPK2/TICAM1/JAK2/TNFAIP3/CD274/CD14/IRAK3/CD47/TLR4/CCL19/ORM1/TLR2/RASGRP1/PIK3R1/TBC1D23/CYBA/FOXP1/IL12B/CCL3/PTPN6/PTAFR/GAS6/ZC3H12A/SELENOK
GO:0032496	response to lipopolysaccharide	67/1980	236/10907	6.45429511019271e-05	0.00529857289202382	0.00470802612067511	67	1.56387818866632	TRUE	TRUE	14	53	ENSG00000142208/ENSG00000103490/ENSG00000100030/ENSG00000197943/ENSG00000102882/ENSG00000168961/ENSG00000114738/ENSG00000105483/ENSG00000064012/ENSG00000126456/ENSG00000105127/ENSG00000146063/ENSG00000239998/ENSG00000131042	ENSG00000171522/ENSG00000104312/ENSG00000143507/ENSG00000127666/ENSG00000254087/ENSG00000165474/ENSG00000096968/ENSG00000125384/ENSG00000118503/ENSG00000120217/ENSG00000055208/ENSG00000110324/ENSG00000134070/ENSG00000170458/ENSG00000151694/ENSG00000111732/ENSG00000131979/ENSG00000197646/ENSG00000090376/ENSG00000163735/ENSG00000136869/ENSG00000137752/ENSG00000112851/ENSG00000109320/ENSG00000028137…	AKT1/PYCARD/MAPK1/PLCG2/MAPK3/LGALS9/MAPKAPK3/CARD8/CASP8/IRF3/AKAP8/TRIM41/LILRA2/LILRB2	PTGER4/RIPK2/DUSP10/TICAM1/LYN/GJB2/JAK2/PTGER2/TNFAIP3/CD274/TAB2/IL10RA/IRAK2/CD14/ADAM17/AICDA/GCH1/PDCD1LG2/IRAK3/CXCL5/TLR4/CASP1/ERBIN/NFKB1/TNFRSF1B/CCR5/CARD16/NFKB2/PTGIR/TLR2/SLPI/PDE4D/FOXP1/IDO1/IL12B/CXCL8/C5AR1/CCL3/PDE4B/CCR7/CD55/IL1A/HCK/ABCA1/EDN1/CXCL2/PTAFR/P2RX7/GGT1/TNF/ZC3H12A/TNIP2/TRIB1
GO:0070372	regulation of ERK1 and ERK2 cascade	54/1980	180/10907	6.63355454896443e-05	0.00536195316927063	0.00476434241694854	54	1.65257575757576	TRUE	TRUE	19	35	ENSG00000169220/ENSG00000175463/ENSG00000180354/ENSG00000103490/ENSG00000114353/ENSG00000164251/ENSG00000064687/ENSG00000142405/ENSG00000102882/ENSG00000168961/ENSG00000137486/ENSG00000109062/ENSG00000122694/ENSG00000133059/ENSG00000099942/ENSG00000185043/ENSG00000139625/ENSG00000142082/ENSG00000171862	ENSG00000104312/ENSG00000127314/ENSG00000143507/ENSG00000254087/ENSG00000275302/ENSG00000169032/ENSG00000157764/ENSG00000026508/ENSG00000108861/ENSG00000092421/ENSG00000133048/ENSG00000124508/ENSG00000136869/ENSG00000158122/ENSG00000145901/ENSG00000172724/ENSG00000196396/ENSG00000172575/ENSG00000071553/ENSG00000073417/ENSG00000115137/ENSG00000120899/ENSG00000197405/ENSG00000277632/ENSG00000111679…	RGS14/TBC1D10C/MTURN/PYCARD/GNAI2/F2RL1/ABCA7/NLRP12/MAPK3/LGALS9/ARRB1/SLC9A3R1/GLIPR2/DSTYK/CRKL/CIB1/MAP3K12/SIRT3/PTEN	RIPK2/RAP1B/DUSP10/LYN/CCL4/MAP2K1/BRAF/CD44/DUSP3/SEMA6A/CHI3L1/BTN2A2/TLR4/PRXL2C/TNIP1/CCL19/PTPN1/RASGRP1/ATP6AP1/PDE8A/DNAJC27/PTK2B/C5AR1/CCL3/PTPN6/CFLAR/CCR1/CCR7/CCL22/JUN/CCL4L2/PTPN2/GPR183/TNF/GAS6
GO:0070374	positive regulation of ERK1 and ERK2 cascade	40/1980	122/10907	6.81129541741735e-05	0.0054123498135436	0.00480912215716664	40	1.80609372412651	TRUE	TRUE	14	26	ENSG00000180354/ENSG00000103490/ENSG00000114353/ENSG00000164251/ENSG00000064687/ENSG00000102882/ENSG00000168961/ENSG00000137486/ENSG00000122694/ENSG00000133059/ENSG00000099942/ENSG00000185043/ENSG00000139625/ENSG00000171862	ENSG00000104312/ENSG00000127314/ENSG00000275302/ENSG00000169032/ENSG00000157764/ENSG00000026508/ENSG00000133048/ENSG00000136869/ENSG00000158122/ENSG00000172724/ENSG00000172575/ENSG00000071553/ENSG00000073417/ENSG00000115137/ENSG00000120899/ENSG00000197405/ENSG00000277632/ENSG00000003402/ENSG00000163823/ENSG00000126353/ENSG00000102962/ENSG00000177606/ENSG00000276070/ENSG00000169508/ENSG00000232810…	MTURN/PYCARD/GNAI2/F2RL1/ABCA7/MAPK3/LGALS9/ARRB1/GLIPR2/DSTYK/CRKL/CIB1/MAP3K12/PTEN	RIPK2/RAP1B/CCL4/MAP2K1/BRAF/CD44/CHI3L1/TLR4/PRXL2C/CCL19/RASGRP1/ATP6AP1/PDE8A/DNAJC27/PTK2B/C5AR1/CCL3/CFLAR/CCR1/CCR7/CCL22/JUN/CCL4L2/GPR183/TNF/GAS6
GO:0000186	activation of MAPKK activity	19/1980	43/10907	7.0695488222859e-05	0.0054123498135436	0.00480912215716664	19	2.4340263096077	TRUE	TRUE	7	12	ENSG00000198909/ENSG00000100030/ENSG00000102882/ENSG00000099942/ENSG00000139625/ENSG00000006062/ENSG00000225830	ENSG00000104312/ENSG00000096968/ENSG00000099860/ENSG00000095015/ENSG00000157764/ENSG00000080815/ENSG00000154310/ENSG00000197442/ENSG00000085511/ENSG00000109270/ENSG00000107968/ENSG00000091436	MAP3K3/MAPK1/MAPK3/CRKL/MAP3K12/MAP3K14/ERCC6	RIPK2/JAK2/GADD45B/MAP3K1/BRAF/PSEN1/TNIK/MAP3K5/MAP3K4/LAMTOR3/MAP3K8/MAP3K20
GO:0055080	cation homeostasis	110/1980	432/10907	7.10716935145519e-05	0.0054123498135436	0.00480912215716664	110	1.40264917695473	TRUE	TRUE	37	73	ENSG00000167895/ENSG00000124067/ENSG00000088832/ENSG00000090020/ENSG00000114353/ENSG00000146828/ENSG00000164251/ENSG00000100030/ENSG00000166501/ENSG00000125910/ENSG00000197943/ENSG00000102879/ENSG00000102882/ENSG00000103415/ENSG00000110955/ENSG00000185989/ENSG00000180871/ENSG00000138449/ENSG00000167323/ENSG00000131504/ENSG00000125510/ENSG00000197930/ENSG00000214253/ENSG00000165650/ENSG00000135766…	ENSG00000072274/ENSG00000171522/ENSG00000110911/ENSG00000178719/ENSG00000254087/ENSG00000178623/ENSG00000096968/ENSG00000125384/ENSG00000100644/ENSG00000138821/ENSG00000180251/ENSG00000179630/ENSG00000080815/ENSG00000017260/ENSG00000171860/ENSG00000140030/ENSG00000104154/ENSG00000118564/ENSG00000275023/ENSG00000135124/ENSG00000104093/ENSG00000131100/ENSG00000166949/ENSG00000169504/ENSG00000163399…	TMC8/SLC12A4/FKBP1A/SLC9A1/GNAI2/SLC12A9/F2RL1/MAPK1/PRKCB/S1PR4/PLCG2/CORO1A/MAPK3/HMOX2/ATP5F1B/RASA3/CXCR2/SLC40A1/STIM1/DIAPH1/OPRL1/ERO1A/FIS1/PDZD8/EGLN1/CALM2/PRKACA/TMEM203/ATP2A3/PPT1/BCAP31/STIM2/BAK1/CCDC47/MCU/P2RX1/SLC24A4	TFRC/PTGER4/SLC11A2/GRINA/LYN/GPR35/JAK2/PTGER2/HIF1A/SLC39A8/SLC9A4/LACC1/PSEN1/ATP2C1/C3AR1/GPR65/SLC30A4/FBXL5/MLLT6/P2RX4/DMXL2/ATP6V1E1/SMAD3/CLIC4/ATP1A1/ANXA7/ATP6V1E2/TM9SF4/MELTF/SLC24A1/SLC9A8/ATP6V1B2/RAB20/CCL19/GNB1/GNA13/CCR5/SLC25A27/PTGIR/PDE4D/ATP6V1C1/SLC4A2/ATP2B1/ATP6AP1/SLC39A13/DMXL1/ATP6V1H/CYBA/PTGDR/PRNP/PTK2B/ATP13A3/RHCG/C5AR1/TMEM165/CCL3/PTPN6/GSTO1/MYC/CCR1/CCR7/CD55…
GO:0070227	lymphocyte apoptotic process	23/1980	57/10907	7.25364761891439e-05	0.0054123498135436	0.00480912215716664	23	2.22276271486798	TRUE	TRUE	13	10	ENSG00000107099/ENSG00000142208/ENSG00000196684/ENSG00000157514/ENSG00000168961/ENSG00000139636/ENSG00000129465/ENSG00000099942/ENSG00000169230/ENSG00000123143/ENSG00000030110/ENSG00000010671/ENSG00000171862	ENSG00000254087/ENSG00000100644/ENSG00000120217/ENSG00000196839/ENSG00000113916/ENSG00000114861/ENSG00000131203/ENSG00000167604/ENSG00000089041/ENSG00000217128	DOCK8/AKT1/HSH2D/TSC22D3/LGALS9/LMBR1L/RIPK3/CRKL/PRELID1/PKN1/BAK1/BTK/PTEN	LYN/HIF1A/CD274/ADA/BCL6/FOXP1/IDO1/NFKBID/P2RX7/FNIP1
GO:0098771	inorganic ion homeostasis	111/1980	437/10907	7.35348203255763e-05	0.0054123498135436	0.00480912215716664	111	1.39920601900007	TRUE	TRUE	38	73	ENSG00000167895/ENSG00000124067/ENSG00000088832/ENSG00000090020/ENSG00000114353/ENSG00000146828/ENSG00000164251/ENSG00000100030/ENSG00000166501/ENSG00000125910/ENSG00000197943/ENSG00000102879/ENSG00000102882/ENSG00000103415/ENSG00000110955/ENSG00000185989/ENSG00000109062/ENSG00000180871/ENSG00000138449/ENSG00000167323/ENSG00000131504/ENSG00000125510/ENSG00000197930/ENSG00000214253/ENSG00000165650…	ENSG00000072274/ENSG00000171522/ENSG00000110911/ENSG00000178719/ENSG00000254087/ENSG00000178623/ENSG00000096968/ENSG00000125384/ENSG00000100644/ENSG00000138821/ENSG00000180251/ENSG00000179630/ENSG00000080815/ENSG00000017260/ENSG00000171860/ENSG00000140030/ENSG00000104154/ENSG00000118564/ENSG00000275023/ENSG00000135124/ENSG00000104093/ENSG00000131100/ENSG00000166949/ENSG00000169504/ENSG00000163399…	TMC8/SLC12A4/FKBP1A/SLC9A1/GNAI2/SLC12A9/F2RL1/MAPK1/PRKCB/S1PR4/PLCG2/CORO1A/MAPK3/HMOX2/ATP5F1B/RASA3/SLC9A3R1/CXCR2/SLC40A1/STIM1/DIAPH1/OPRL1/ERO1A/FIS1/PDZD8/EGLN1/CALM2/PRKACA/TMEM203/ATP2A3/PPT1/BCAP31/STIM2/BAK1/CCDC47/MCU/P2RX1/SLC24A4	TFRC/PTGER4/SLC11A2/GRINA/LYN/GPR35/JAK2/PTGER2/HIF1A/SLC39A8/SLC9A4/LACC1/PSEN1/ATP2C1/C3AR1/GPR65/SLC30A4/FBXL5/MLLT6/P2RX4/DMXL2/ATP6V1E1/SMAD3/CLIC4/ATP1A1/ANXA7/ATP6V1E2/TM9SF4/MELTF/SLC24A1/SLC9A8/ATP6V1B2/RAB20/CCL19/GNB1/GNA13/CCR5/SLC25A27/PTGIR/PDE4D/ATP6V1C1/SLC4A2/ATP2B1/ATP6AP1/SLC39A13/DMXL1/ATP6V1H/CYBA/PTGDR/PRNP/PTK2B/ATP13A3/RHCG/C5AR1/TMEM165/CCL3/PTPN6/GSTO1/MYC/CCR1/CCR7/CD55…
GO:1902624	positive regulation of neutrophil migration	14/1980	27/10907	7.51725384668532e-05	0.0054123498135436	0.00480912215716664	14	2.856303778526	TRUE	TRUE	3	11	ENSG00000035664/ENSG00000180871/ENSG00000156026	ENSG00000115594/ENSG00000128340/ENSG00000171860/ENSG00000111913/ENSG00000172724/ENSG00000087470/ENSG00000169429/ENSG00000197405/ENSG00000126353/ENSG00000078401/ENSG00000130150	DAPK2/CXCR2/MCU	IL1R1/RAC2/C3AR1/RIPOR2/CCL19/DNM1L/CXCL8/C5AR1/CCR7/EDN1/MOSPD2
GO:0071624	positive regulation of granulocyte chemotaxis	13/1980	24/10907	7.54991622549453e-05	0.0054123498135436	0.00480912215716664	13	2.98381734006734	TRUE	TRUE	3	10	ENSG00000035664/ENSG00000180871/ENSG00000156026	ENSG00000128340/ENSG00000171860/ENSG00000111913/ENSG00000172724/ENSG00000087470/ENSG00000169429/ENSG00000197405/ENSG00000126353/ENSG00000078401/ENSG00000130150	DAPK2/CXCR2/MCU	RAC2/C3AR1/RIPOR2/CCL19/DNM1L/CXCL8/C5AR1/CCR7/EDN1/MOSPD2
GO:0090023	positive regulation of neutrophil chemotaxis	13/1980	24/10907	7.54991622549453e-05	0.0054123498135436	0.00480912215716664	13	2.98381734006734	TRUE	TRUE	3	10	ENSG00000035664/ENSG00000180871/ENSG00000156026	ENSG00000128340/ENSG00000171860/ENSG00000111913/ENSG00000172724/ENSG00000087470/ENSG00000169429/ENSG00000197405/ENSG00000126353/ENSG00000078401/ENSG00000130150	DAPK2/CXCR2/MCU	RAC2/C3AR1/RIPOR2/CCL19/DNM1L/CXCL8/C5AR1/CCR7/EDN1/MOSPD2
GO:1902532	negative regulation of intracellular signal transduction	101/1980	391/10907	7.71149544494887e-05	0.0054123498135436	0.00480912215716664	101	1.42293394301067	TRUE	TRUE	42	59	ENSG00000169220/ENSG00000175463/ENSG00000142208/ENSG00000183323/ENSG00000137642/ENSG00000140443/ENSG00000103490/ENSG00000114353/ENSG00000164251/ENSG00000118046/ENSG00000171720/ENSG00000142405/ENSG00000116478/ENSG00000105122/ENSG00000185989/ENSG00000105483/ENSG00000114388/ENSG00000137486/ENSG00000064012/ENSG00000074800/ENSG00000109062/ENSG00000164086/ENSG00000103197/ENSG00000102858/ENSG00000172053…	ENSG00000149177/ENSG00000123240/ENSG00000178719/ENSG00000143507/ENSG00000254087/ENSG00000115956/ENSG00000100644/ENSG00000118503/ENSG00000141956/ENSG00000026508/ENSG00000108861/ENSG00000149476/ENSG00000213024/ENSG00000136560/ENSG00000113916/ENSG00000112096/ENSG00000164603/ENSG00000213889/ENSG00000060138/ENSG00000119048/ENSG00000104695/ENSG00000092421/ENSG00000124508/ENSG00000163932/ENSG00000090376…	RGS14/TBC1D10C/AKT1/CCDC125/SORL1/IGF1R/PYCARD/GNAI2/F2RL1/STK11/HDAC3/NLRP12/HDAC1/RASAL3/RASA3/CARD8/NPRL2/ARRB1/CASP8/ENO1/SLC9A3R1/DUSP7/TSC2/MGRN1/QARS1/CPNE1/PDE3B/CIB1/STMN3/RNF149/OPRL1/RGS3/CALM2/PPP2R1A/NLRX1/TAOK3/CDC34/TNFAIP1/SIRT3/PTEN/NCOR1/DHX58	PTPRJ/OPTN/GRINA/DUSP10/LYN/PLEK/HIF1A/TNFAIP3/PRDM15/CD44/DUSP3/TKFC/NUP62/TANK/BCL6/SOD2/BMT2/PPM1N/YBX3/UBE2B/PPP2CB/SEMA6A/BTN2A2/PRKCD/IRAK3/NPLOC4/TLR4/BID/PLAUR/CYLD/RIPOR2/ERBIN/SYNGAP1/TNIP1/PLEKHA1/PPP2CA/VGLL4/PTPN1/PAFAH1B1/MDM2/KANK1/PDE4D/THBS1/NFE2L2/APLP1/PRNP/PTPN6/RHOH/GSTO1/NFKBID/MYC/DUSP2/PTPN2/ITPR1/P2RX7/ZC3H12A/DDIT4/FNIP1/SPINK1
GO:0032680	regulation of tumor necrosis factor production	31/1980	87/10907	7.72604179702645e-05	0.0054123498135436	0.00480912215716664	31	1.96282944386393	TRUE	TRUE	7	24	ENSG00000204713/ENSG00000103490/ENSG00000168961/ENSG00000088888/ENSG00000107738/ENSG00000105127/ENSG00000187796	ENSG00000149177/ENSG00000104312/ENSG00000127666/ENSG00000096968/ENSG00000118503/ENSG00000170458/ENSG00000090376/ENSG00000196776/ENSG00000136869/ENSG00000172724/ENSG00000229314/ENSG00000137462/ENSG00000172575/ENSG00000145675/ENSG00000036054/ENSG00000051523/ENSG00000114861/ENSG00000113302/ENSG00000277632/ENSG00000111679/ENSG00000169403/ENSG00000183087/ENSG00000163874/ENSG00000113811	TRIM27/PYCARD/LGALS9/MAVS/VSIR/AKAP8/CARD9	PTPRJ/RIPK2/TICAM1/JAK2/TNFAIP3/CD14/IRAK3/CD47/TLR4/CCL19/ORM1/TLR2/RASGRP1/PIK3R1/TBC1D23/CYBA/FOXP1/IL12B/CCL3/PTPN6/PTAFR/GAS6/ZC3H12A/SELENOK
GO:0040017	positive regulation of locomotion	98/1980	378/10907	8.45408191468602e-05	0.00584444031312636	0.00519305447252527	98	1.428151889263	TRUE	TRUE	37	61	ENSG00000198909/ENSG00000107099/ENSG00000185033/ENSG00000142208/ENSG00000068024/ENSG00000140443/ENSG00000103490/ENSG00000114353/ENSG00000164251/ENSG00000102871/ENSG00000163513/ENSG00000104522/ENSG00000100030/ENSG00000197943/ENSG00000102879/ENSG00000102882/ENSG00000168961/ENSG00000110955/ENSG00000103495/ENSG00000035664/ENSG00000130402/ENSG00000261371/ENSG00000180871/ENSG00000087589/ENSG00000122694…	ENSG00000123610/ENSG00000254087/ENSG00000275302/ENSG00000096968/ENSG00000115594/ENSG00000100644/ENSG00000120217/ENSG00000123908/ENSG00000151694/ENSG00000146070/ENSG00000128340/ENSG00000137710/ENSG00000171860/ENSG00000112096/ENSG00000092421/ENSG00000103769/ENSG00000135124/ENSG00000126561/ENSG00000163539/ENSG00000166949/ENSG00000119508/ENSG00000115310/ENSG00000111913/ENSG00000172724/ENSG00000135679…	MAP3K3/DOCK8/SEMA4B/AKT1/HDAC4/IGF1R/PYCARD/GNAI2/F2RL1/TRADD/TGFBR2/GFUS/MAPK1/PLCG2/CORO1A/MAPK3/LGALS9/ATP5F1B/MAZ/DAPK2/ACTN4/PECAM1/CXCR2/CASS4/GLIPR2/DIAPH1/RHOB/AKT2/CRKL/CIB1/PIK3CD/VSIR/FAM89B/PPP3CA/COL18A1/VEGFB/MCU	TNFAIP6/LYN/CCL4/JAK2/IL1R1/HIF1A/CD274/AGO2/ADAM17/PLA2G7/RAC2/RDX/C3AR1/SOD2/SEMA6A/RAB11A/P2RX4/STAT5A/CLASP2/SMAD3/NR4A3/RTN4/RIPOR2/CCL19/MDM2/WNT5B/SEMA3F/NUMB/MMP14/CXCL16/SEMA4A/OXSR1/PIK3R1/THBS1/NFE2L2/FOXP1/DNM1L/SDCBP/MAP4K4/PIK3C2A/FUT4/PTK2B/CXCL8/C5AR1/NRP2/CCL3/MAPRE1/SPHK1/CCR1/CCR7/EDN1/JUN/TNFRSF18/PTAFR/MOSPD2/STX4/TNF/GAS6/ZC3H12A/AZU1/SELENOK
GO:0002237	response to molecule of bacterial origin	69/1980	247/10907	8.74897725556539e-05	0.00596975668840786	0.00530440384530861	69	1.53883572567783	TRUE	TRUE	15	54	ENSG00000142208/ENSG00000103490/ENSG00000100030/ENSG00000197943/ENSG00000102882/ENSG00000168961/ENSG00000114738/ENSG00000105483/ENSG00000064012/ENSG00000126456/ENSG00000105127/ENSG00000146063/ENSG00000187796/ENSG00000239998/ENSG00000131042	ENSG00000171522/ENSG00000104312/ENSG00000143507/ENSG00000127666/ENSG00000254087/ENSG00000165474/ENSG00000096968/ENSG00000125384/ENSG00000118503/ENSG00000120217/ENSG00000055208/ENSG00000110324/ENSG00000134070/ENSG00000170458/ENSG00000151694/ENSG00000111732/ENSG00000131979/ENSG00000197646/ENSG00000090376/ENSG00000163735/ENSG00000136869/ENSG00000137752/ENSG00000112851/ENSG00000109320/ENSG00000028137…	AKT1/PYCARD/MAPK1/PLCG2/MAPK3/LGALS9/MAPKAPK3/CARD8/CASP8/IRF3/AKAP8/TRIM41/CARD9/LILRA2/LILRB2	PTGER4/RIPK2/DUSP10/TICAM1/LYN/GJB2/JAK2/PTGER2/TNFAIP3/CD274/TAB2/IL10RA/IRAK2/CD14/ADAM17/AICDA/GCH1/PDCD1LG2/IRAK3/CXCL5/TLR4/CASP1/ERBIN/NFKB1/TNFRSF1B/CCR5/CARD16/NFKB2/PTGIR/TLR2/SLPI/PDE4D/FOXP1/IDO1/IL12B/CXCL8/C5AR1/CCL3/PDE4B/CCR7/CD55/IL1A/HCK/ABCA1/EDN1/CXCL2/PTAFR/P2RX7/GGT1/TNF/ZC3H12A/IRF5/TNIP2/TRIB1
GO:0050801	ion homeostasis	119/1980	477/10907	9.3685723442205e-05	0.00631057424314545	0.00560723594421294	119	1.37425936513987	TRUE	TRUE	40	79	ENSG00000167895/ENSG00000124067/ENSG00000088832/ENSG00000090020/ENSG00000114353/ENSG00000146828/ENSG00000196684/ENSG00000164251/ENSG00000100030/ENSG00000166501/ENSG00000125910/ENSG00000197943/ENSG00000102879/ENSG00000102882/ENSG00000103415/ENSG00000110955/ENSG00000185989/ENSG00000109062/ENSG00000180871/ENSG00000138449/ENSG00000167323/ENSG00000131504/ENSG00000125510/ENSG00000197930/ENSG00000214253…	ENSG00000072274/ENSG00000171522/ENSG00000110911/ENSG00000178719/ENSG00000254087/ENSG00000178623/ENSG00000096968/ENSG00000125384/ENSG00000100644/ENSG00000138821/ENSG00000180251/ENSG00000179630/ENSG00000080815/ENSG00000151012/ENSG00000017260/ENSG00000171860/ENSG00000140030/ENSG00000104154/ENSG00000118564/ENSG00000275023/ENSG00000135124/ENSG00000104093/ENSG00000131100/ENSG00000166949/ENSG00000169504…	TMC8/SLC12A4/FKBP1A/SLC9A1/GNAI2/SLC12A9/HSH2D/F2RL1/MAPK1/PRKCB/S1PR4/PLCG2/CORO1A/MAPK3/HMOX2/ATP5F1B/RASA3/SLC9A3R1/CXCR2/SLC40A1/STIM1/DIAPH1/OPRL1/ERO1A/FIS1/PDZD8/EGLN1/RCN3/CALM2/PRKACA/TMEM203/ATP2A3/PPT1/BCAP31/STIM2/BAK1/CCDC47/MCU/P2RX1/SLC24A4	TFRC/PTGER4/SLC11A2/GRINA/LYN/GPR35/JAK2/PTGER2/HIF1A/SLC39A8/SLC9A4/LACC1/PSEN1/SLC7A11/ATP2C1/C3AR1/GPR65/SLC30A4/FBXL5/MLLT6/P2RX4/DMXL2/ATP6V1E1/SMAD3/CLIC4/ATP1A1/ANXA7/ATP6V1E2/TM9SF4/MELTF/SLC24A1/SLC9A8/ATP6V1B2/RAB20/CCL19/GNB1/GNA13/CCR5/SLC25A27/GCLC/PTGIR/PDE4D/ATP6V1C1/SLC4A2/ATP2B1/ATP6AP1/SLC39A13/DMXL1/ATP6V1H/CYBA/PTGDR/PRNP/PTK2B/GCLM/ATP13A3/RHCG/C5AR1/TMEM165/CCL3/PTPN6/GSTO1/…
GO:0002521	leukocyte differentiation	108/1980	426/10907	9.95461629337944e-05	0.00662044987410324	0.00588257471833948	108	1.39654289372599	TRUE	TRUE	34	74	ENSG00000168918/ENSG00000068024/ENSG00000152804/ENSG00000096996/ENSG00000100060/ENSG00000164251/ENSG00000118046/ENSG00000163513/ENSG00000152518/ENSG00000182511/ENSG00000143815/ENSG00000197943/ENSG00000154237/ENSG00000168961/ENSG00000067955/ENSG00000139636/ENSG00000064012/ENSG00000124813/ENSG00000100296/ENSG00000104903/ENSG00000129465/ENSG00000114383/ENSG00000171608/ENSG00000153551/ENSG00000169230…	ENSG00000149177/ENSG00000072274/ENSG00000171522/ENSG00000104312/ENSG00000153029/ENSG00000166523/ENSG00000143507/ENSG00000254087/ENSG00000166527/ENSG00000143772/ENSG00000080815/ENSG00000151694/ENSG00000111732/ENSG00000185338/ENSG00000196839/ENSG00000100883/ENSG00000113916/ENSG00000198719/ENSG00000115604/ENSG00000118260/ENSG00000124508/ENSG00000056586/ENSG00000115738/ENSG00000154822/ENSG00000144802…	INPP5D/HDAC4/HHEX/IL12RB1/MFNG/F2RL1/STK11/TGFBR2/ZFP36L2/FES/LBR/PLCG2/LRRK1/LGALS9/CBFB/LMBR1L/CASP8/RUNX2/THOC5/LYL1/RIPK3/TUSC2/PIK3CD/CMTM7/PRELID1/VSIR/TOB2/CBFA2T3/HLX/BAK1/CTNNBIP1/BTK/LILRB2/NRROS	PTPRJ/TFRC/PTGER4/RIPK2/MR1/CLEC4E/DUSP10/LYN/CLEC4D/ITPKB/PSEN1/ADAM17/AICDA/SOCS1/ADA/SRP54/BCL6/DLL1/IL18R1/CREB1/BTN2A2/RC3H2/ID2/PLCL2/NFKBIZ/TLR4/BCL3/CYLD/VAV1/CD83/CCL19/ZBTB46/ZFP36L1/ZEB1/BATF/PAFAH1B1/TLR2/LIG4/ZBTB1/MMP14/SEMA4A/RASGRP1/PIK3R1/ATP6AP1/FOXP1/GPR137B/IL12B/PTK2B/CLCF1/GAB3/CCL3/PTPN6/RHOH/NFKBID/PPP2R3C/MYC/CCR1/CCR7/IL1A/RELB/IREB2/RABL3/JUN/PTPN2/TNFRSF18/SRF/GPR183/T…
GO:1901652	response to peptide	95/1980	366/10907	0.000103138174065596	0.00677359958175799	0.00601865528922258	95	1.42982419826682	TRUE	TRUE	33	62	ENSG00000114650/ENSG00000142208/ENSG00000137642/ENSG00000152804/ENSG00000089159/ENSG00000112576/ENSG00000140443/ENSG00000121281/ENSG00000111276/ENSG00000090020/ENSG00000114353/ENSG00000166501/ENSG00000128564/ENSG00000109787/ENSG00000121858/ENSG00000158773/ENSG00000136044/ENSG00000091592/ENSG00000162521/ENSG00000103197/ENSG00000118689/ENSG00000152270/ENSG00000105221/ENSG00000114302/ENSG00000214253…	ENSG00000104312/ENSG00000127314/ENSG00000254087/ENSG00000165474/ENSG00000165168/ENSG00000096968/ENSG00000196954/ENSG00000127948/ENSG00000118503/ENSG00000102554/ENSG00000162104/ENSG00000213625/ENSG00000080815/ENSG00000084733/ENSG00000185338/ENSG00000166128/ENSG00000123358/ENSG00000177674/ENSG00000118260/ENSG00000163932/ENSG00000126561/ENSG00000131100/ENSG00000119508/ENSG00000250565/ENSG00000069702…	SCAP/AKT1/SORL1/HHEX/PXN/CCND3/IGF1R/ADCY7/CDKN1B/SLC9A1/GNAI2/PRKCB/VGF/KLF3/TNFSF10/USF1/APPL2/NLRP1/RBBP4/TSC2/FOXO3/PDE3B/AKT2/PRKAR2A/FIS1/TRIM41/SORT1/PRKACA/CACYBP/CARD9/ZNF106/PTEN/LPIN2	RIPK2/RAP1B/LYN/GJB2/CYBB/JAK2/CASP4/POR/TNFAIP3/KLF5/ADCY9/LEPROT/PSEN1/RAB10/SOCS1/RAB8B/NR4A1/AGTRAP/CREB1/PRKCD/STAT5A/ATP6V1E1/NR4A3/ATP6V1E2/TGFBR3/TLR4/EPM2AIP1/ATP6V1B2/JAG1/ERBIN/NFKB1/ABCC1/ZFP36L1/GCGR/GCLC/PTPN1/NAMPT/MDM2/STXBP3/TLR2/KANK1/ATP6V1C1/ATP2B1/PIK3R1/SREBF1/ATP6AP1/BTG2/PRKAR1B/NFE2L2/ATP6V1H/CYBA/ADCY3/TIMP1/PIK3C2A/PRNP/CFLAR/TRIM16/EDN1/PTPN2/IRF5/AANAT/MT-CYB
GO:0034695	response to prostaglandin E	10/1980	16/10907	0.000104532115853687	0.00678039181105275	0.00602469049787008	10	3.44286616161616	TRUE	TRUE	2	8	ENSG00000142208/ENSG00000105127	ENSG00000186469/ENSG00000171522/ENSG00000125384/ENSG00000069702/ENSG00000172724/ENSG00000078369/ENSG00000126353/ENSG00000129673	AKT1/AKAP8	GNG2/PTGER4/PTGER2/TGFBR3/CCL19/GNB1/CCR7/AANAT
GO:0051056	regulation of small GTPase mediated signal transduction	65/1980	231/10907	0.000109929031585243	0.00704350160913253	0.00625847567497501	65	1.55003498185316	TRUE	TRUE	24	41	ENSG00000132359/ENSG00000123329/ENSG00000183323/ENSG00000104880/ENSG00000164251/ENSG00000111348/ENSG00000105122/ENSG00000187266/ENSG00000079805/ENSG00000213445/ENSG00000213390/ENSG00000185989/ENSG00000137486/ENSG00000103197/ENSG00000143878/ENSG00000076928/ENSG00000099942/ENSG00000197457/ENSG00000125637/ENSG00000180448/ENSG00000101199/ENSG00000017797/ENSG00000109079/ENSG00000198915	ENSG00000170776/ENSG00000031081/ENSG00000197555/ENSG00000254087/ENSG00000178623/ENSG00000096968/ENSG00000188559/ENSG00000116574/ENSG00000143772/ENSG00000128340/ENSG00000137710/ENSG00000213024/ENSG00000140030/ENSG00000113916/ENSG00000174485/ENSG00000104695/ENSG00000125733/ENSG00000108669/ENSG00000141968/ENSG00000111913/ENSG00000112851/ENSG00000197283/ENSG00000108061/ENSG00000164691/ENSG00000133703…	RAP1GAP2/ARHGAP9/CCDC125/ARHGEF18/F2RL1/ARHGDIB/RASAL3/EPOR/DNM2/SIPA1/ARHGAP19/RASA3/ARRB1/TSC2/RHOB/ARHGEF1/CRKL/STMN3/PSD4/ARHGAP45/ARFGAP1/RALBP1/TNFAIP1/RASGEF1A	AKAP13/ARHGAP31/SIPA1L1/LYN/GPR35/JAK2/RALGAPA2/RHOU/ITPKB/RAC2/RDX/NUP62/GPR65/BCL6/DENND4A/PPP2CB/TRIP10/CYTH1/VAV1/RIPOR2/ERBIN/SYNGAP1/SHOC2/TAGAP/KRAS/GNA13/RHOG/PLEKHG2/PSD/KANK1/RASGRP1/ARFGEF3/ARHGAP18/MAP4K4/RHOH/RHOV/ARHGDIA/ABCA1/RABL3/FLOT1/FGD4
GO:0050900	leukocyte migration	85/1980	321/10907	0.000113445506923194	0.00718123726957185	0.00638086015477955	85	1.45865980679065	TRUE	TRUE	28	57	ENSG00000168918/ENSG00000107099/ENSG00000142208/ENSG00000103490/ENSG00000164251/ENSG00000100030/ENSG00000005844/ENSG00000142405/ENSG00000177663/ENSG00000102879/ENSG00000102882/ENSG00000168961/ENSG00000035664/ENSG00000160593/ENSG00000120889/ENSG00000261371/ENSG00000180871/ENSG00000129465/ENSG00000090863/ENSG00000099942/ENSG00000171608/ENSG00000110876/ENSG00000186111/ENSG00000188404/ENSG00000136286…	ENSG00000171522/ENSG00000066294/ENSG00000254087/ENSG00000275302/ENSG00000115594/ENSG00000116815/ENSG00000151694/ENSG00000026508/ENSG00000151012/ENSG00000146070/ENSG00000196839/ENSG00000100883/ENSG00000128340/ENSG00000171860/ENSG00000135124/ENSG00000196776/ENSG00000163735/ENSG00000141968/ENSG00000111913/ENSG00000172724/ENSG00000177105/ENSG00000160791/ENSG00000091972/ENSG00000113448/ENSG00000130830…	INPP5D/DOCK8/AKT1/PYCARD/F2RL1/MAPK1/ITGAL/NLRP12/IL17RA/CORO1A/MAPK3/LGALS9/DAPK2/JAML/TNFRSF10B/PECAM1/CXCR2/RIPK3/GLG1/CRKL/PIK3CD/SELPLG/PIP5K1C/SELL/MYO1G/CD300H/VEGFB/MCU	PTGER4/CD84/LYN/CCL4/IL1R1/CD58/ADAM17/CD44/SLC7A11/PLA2G7/ADA/SRP54/RAC2/C3AR1/P2RX4/CD47/CXCL5/VAV1/RIPOR2/CCL19/RHOG/CCR5/CD200/PDE4D/MPP1/MMP14/CXCL16/OXSR1/PIK3R1/THBS1/DNM1L/FUT4/PTK2B/CXCL8/C5AR1/TREM1/CCL3/PTPN6/RHOH/PDE4B/CCR1/CCR7/HCK/CCL22/EDN1/CXCL2/CCL4L2/TNFRSF18/GPR183/PTAFR/MOSPD2/ADTRP/TNF/GAS6/AZU1/CD48/SELENOK
GO:0019933	cAMP-mediated signaling	29/1980	81/10907	0.000118014548329821	0.00738152901101044	0.00655882859452073	29	1.97220975183938	TRUE	TRUE	11	18	ENSG00000121281/ENSG00000114353/ENSG00000125910/ENSG00000109062/ENSG00000102858/ENSG00000152270/ENSG00000114302/ENSG00000145214/ENSG00000125510/ENSG00000099804/ENSG00000141404	ENSG00000186469/ENSG00000170776/ENSG00000171522/ENSG00000125384/ENSG00000162104/ENSG00000140030/ENSG00000119048/ENSG00000078369/ENSG00000120063/ENSG00000181790/ENSG00000215644/ENSG00000160013/ENSG00000113448/ENSG00000188191/ENSG00000138031/ENSG00000105290/ENSG00000165029/ENSG00000174837	ADCY7/GNAI2/S1PR4/SLC9A3R1/MGRN1/PDE3B/PRKAR2A/DGKQ/OPRL1/CDC34/GNAL	GNG2/AKAP13/PTGER4/PTGER2/ADCY9/GPR65/UBE2B/GNB1/GNA13/ADGRB1/GCGR/PTGIR/PDE4D/PRKAR1B/ADCY3/APLP1/ABCA1/ADGRE1
GO:0030595	leukocyte chemotaxis	47/1980	154/10907	0.00012211911474305	0.00754839798658806	0.00670709936700219	47	1.68119178800997	TRUE	TRUE	14	33	ENSG00000164251/ENSG00000100030/ENSG00000177663/ENSG00000102879/ENSG00000102882/ENSG00000168961/ENSG00000035664/ENSG00000160593/ENSG00000180871/ENSG00000171608/ENSG00000186111/ENSG00000284690/ENSG00000173511/ENSG00000156026	ENSG00000254087/ENSG00000275302/ENSG00000151694/ENSG00000146070/ENSG00000100883/ENSG00000128340/ENSG00000171860/ENSG00000163735/ENSG00000141968/ENSG00000111913/ENSG00000172724/ENSG00000160791/ENSG00000113448/ENSG00000130830/ENSG00000161921/ENSG00000172939/ENSG00000137801/ENSG00000087470/ENSG00000120899/ENSG00000169429/ENSG00000197405/ENSG00000277632/ENSG00000184588/ENSG00000163823/ENSG00000126353…	F2RL1/MAPK1/IL17RA/CORO1A/MAPK3/LGALS9/DAPK2/JAML/CXCR2/PIK3CD/PIP5K1C/CD300H/VEGFB/MCU	LYN/CCL4/ADAM17/PLA2G7/SRP54/RAC2/C3AR1/CXCL5/VAV1/RIPOR2/CCL19/CCR5/PDE4D/MPP1/CXCL16/OXSR1/THBS1/DNM1L/PTK2B/CXCL8/C5AR1/CCL3/PDE4B/CCR1/CCR7/CCL22/EDN1/CXCL2/CCL4L2/GPR183/MOSPD2/GAS6/AZU1
GO:0019935	cyclic-nucleotide-mediated signaling	32/1980	93/10907	0.000128121534907759	0.00782733191169033	0.0069549450099867	32	1.89542739220159	TRUE	TRUE	11	21	ENSG00000121281/ENSG00000114353/ENSG00000125910/ENSG00000109062/ENSG00000102858/ENSG00000152270/ENSG00000114302/ENSG00000145214/ENSG00000125510/ENSG00000099804/ENSG00000141404	ENSG00000186469/ENSG00000170776/ENSG00000171522/ENSG00000125384/ENSG00000160191/ENSG00000162104/ENSG00000140030/ENSG00000119048/ENSG00000078369/ENSG00000120063/ENSG00000181790/ENSG00000215644/ENSG00000160013/ENSG00000113448/ENSG00000137801/ENSG00000188191/ENSG00000138031/ENSG00000105290/ENSG00000120899/ENSG00000165029/ENSG00000174837	ADCY7/GNAI2/S1PR4/SLC9A3R1/MGRN1/PDE3B/PRKAR2A/DGKQ/OPRL1/CDC34/GNAL	GNG2/AKAP13/PTGER4/PTGER2/PDE9A/ADCY9/GPR65/UBE2B/GNB1/GNA13/ADGRB1/GCGR/PTGIR/PDE4D/THBS1/PRKAR1B/ADCY3/APLP1/PTK2B/ABCA1/ADGRE1
GO:0051347	positive regulation of transferase activity	121/1980	490/10907	0.000130423590730719	0.0078763855827494	0.00699853145663326	121	1.36028344671202	TRUE	TRUE	49	72	ENSG00000198909/ENSG00000142208/ENSG00000137642/ENSG00000112576/ENSG00000140443/ENSG00000121281/ENSG00000135439/ENSG00000111276/ENSG00000118046/ENSG00000163513/ENSG00000100030/ENSG00000266173/ENSG00000168067/ENSG00000138834/ENSG00000102882/ENSG00000114738/ENSG00000108100/ENSG00000137486/ENSG00000120889/ENSG00000004660/ENSG00000129465/ENSG00000164086/ENSG00000106123/ENSG00000087589/ENSG00000196411…	ENSG00000170776/ENSG00000104312/ENSG00000130340/ENSG00000254087/ENSG00000096968/ENSG00000169032/ENSG00000099860/ENSG00000055208/ENSG00000095015/ENSG00000134070/ENSG00000162104/ENSG00000157764/ENSG00000080815/ENSG00000151694/ENSG00000185338/ENSG00000141506/ENSG00000147421/ENSG00000104320/ENSG00000043462/ENSG00000076604/ENSG00000133048/ENSG00000163932/ENSG00000154310/ENSG00000151726/ENSG00000120438…	MAP3K3/AKT1/SORL1/CCND3/IGF1R/ADCY7/AGAP2/CDKN1B/STK11/TGFBR2/MAPK1/STRADA/MAP4K2/MAPK8IP3/MAPK3/MAPKAPK3/CCNY/ARRB1/TNFRSF10B/CAMKK1/RIPK3/DUSP7/EPHB6/CASS4/EPHB4/PTGES3/DSTYK/PRKAR2A/CRKL/CIB1/DGKQ/TIGAR/MARK2/MINK1/MAP3K12/CALM2/PRKACA/MAP3K14/RFC2/PSRC1/MAP2K2/ERCC6/AXIN1/RYK/PKN1/TAOK3/CAB39/PTEN/GORASP1	AKAP13/RIPK2/SNX9/LYN/JAK2/MAP2K1/GADD45B/TAB2/MAP3K1/IRAK2/ADCY9/BRAF/PSEN1/ADAM17/SOCS1/PIK3R5/HMBOX1/NBN/LCP2/TRAF4/CHI3L1/PRKCD/TNIK/ACSL1/TCP1/RAB1A/TLR4/EPM2AIP1/ROR1/DBF4/CCL19/KRAS/CAB39L/MAP3K5/PPP2CA/ZEB2/RANBP2/PTPN1/SERINC2/CD200/RASGRP1/PILRB/THBS1/PRKAR1B/ADCY3/MAP4K4/MAP3K4/LAMTOR3/IL12B/HSP90AB1/CCNYL1/CDKN1A/MASTL/PRNP/PTK2B/C5AR1/MAP3K8/DCUN1D1/MAP3K20/PPP2R3C/CARD14/MYC/CCR7/PO…
GO:0043470	regulation of carbohydrate catabolic process	27/1980	74/10907	0.000139118246943348	0.00830599169818581	0.00738025628222188	27	2.00988943488943	TRUE	TRUE	11	16	ENSG00000068024/ENSG00000173281/ENSG00000171314/ENSG00000156873/ENSG00000172531/ENSG00000138760/ENSG00000114268/ENSG00000126883/ENSG00000078237/ENSG00000129993/ENSG00000141027	ENSG00000100644/ENSG00000160326/ENSG00000080815/ENSG00000095319/ENSG00000213024/ENSG00000115840/ENSG00000110713/ENSG00000158122/ENSG00000157020/ENSG00000153201/ENSG00000213639/ENSG00000111581/ENSG00000170525/ENSG00000089041/ENSG00000084734/ENSG00000168209	HDAC4/PPP1R3B/PGAM1/PHKG2/PPP1CA/SCARB2/PFKFB4/NUP214/TIGAR/CBFA2T3/NCOR1	HIF1A/SLC2A6/PSEN1/NUP188/NUP62/SLC25A12/NUP98/PRXL2C/SEC13/RANBP2/PPP1CB/NUP107/PFKFB3/P2RX7/GCKR/DDIT4
GO:0031663	lipopolysaccharide-mediated signaling pathway	21/1980	52/10907	0.000145861734977685	0.00858839954038669	0.00763118866059242	21	2.22462121212121	TRUE	TRUE	6	15	ENSG00000142208/ENSG00000100030/ENSG00000102882/ENSG00000105483/ENSG00000126456/ENSG00000239998	ENSG00000104312/ENSG00000127666/ENSG00000254087/ENSG00000118503/ENSG00000134070/ENSG00000170458/ENSG00000136869/ENSG00000204397/ENSG00000137462/ENSG00000277632/ENSG00000196352/ENSG00000101336/ENSG00000169403/ENSG00000232810/ENSG00000173334	AKT1/MAPK1/MAPK3/CARD8/IRF3/LILRA2	RIPK2/TICAM1/LYN/TNFAIP3/IRAK2/CD14/TLR4/CARD16/TLR2/CCL3/CD55/HCK/PTAFR/TNF/TRIB1
GO:0033673	negative regulation of kinase activity	57/1980	198/10907	0.000147117616793834	0.00858839954038669	0.00763118866059242	57	1.58580501989593	TRUE	TRUE	28	29	ENSG00000169220/ENSG00000142208/ENSG00000197852/ENSG00000137642/ENSG00000152804/ENSG00000204713/ENSG00000140443/ENSG00000111276/ENSG00000103490/ENSG00000175137/ENSG00000112679/ENSG00000114388/ENSG00000167264/ENSG00000164086/ENSG00000103197/ENSG00000172053/ENSG00000114302/ENSG00000185043/ENSG00000128563/ENSG00000138835/ENSG00000113648/ENSG00000105568/ENSG00000185420/ENSG00000123143/ENSG00000145016…	ENSG00000149177/ENSG00000074319/ENSG00000143507/ENSG00000254087/ENSG00000099860/ENSG00000118503/ENSG00000205339/ENSG00000080815/ENSG00000108861/ENSG00000185338/ENSG00000213024/ENSG00000163932/ENSG00000090376/ENSG00000107140/ENSG00000102580/ENSG00000113575/ENSG00000196396/ENSG00000087302/ENSG00000188191/ENSG00000124762/ENSG00000197045/ENSG00000131370/ENSG00000111679/ENSG00000168421/ENSG00000148841…	RGS14/AKT1/INKA2/SORL1/HHEX/TRIM27/IGF1R/CDKN1B/PYCARD/SH3BP5L/DUSP22/NPRL2/DUS2/DUSP7/TSC2/QARS1/PRKAR2A/CIB1/PRKRIP1/RGS3/MACROH2A1/PPP2R1A/SMYD3/PKN1/RUBCN/TAOK3/MLLT1/PTEN	PTPRJ/TSG101/DUSP10/LYN/GADD45B/TNFAIP3/IPO7/PSEN1/DUSP3/SOCS1/NUP62/PRKCD/IRAK3/TESK1/DNAJC3/PPP2CA/PTPN1/RTRAF/PRKAR1B/CDKN1A/GMFB/SH3BP5/PTPN6/RHOH/ITPRIP/DUSP2/PTPN2/GCKR/TRIB1
GO:0002224	toll-like receptor signaling pathway	39/1980	122/10907	0.000153744675431712	0.0088766431287716	0.00788730636830125	39	1.76094138102335	TRUE	TRUE	11	28	ENSG00000164251/ENSG00000186074/ENSG00000137161/ENSG00000114738/ENSG00000136044/ENSG00000064012/ENSG00000110057/ENSG00000126456/ENSG00000276600/ENSG00000010671/ENSG00000239998	ENSG00000104312/ENSG00000263528/ENSG00000023445/ENSG00000127666/ENSG00000254087/ENSG00000118503/ENSG00000055208/ENSG00000095015/ENSG00000134070/ENSG00000170458/ENSG00000085449/ENSG00000136560/ENSG00000155629/ENSG00000090376/ENSG00000104365/ENSG00000136869/ENSG00000188056/ENSG00000115310/ENSG00000145901/ENSG00000110330/ENSG00000131323/ENSG00000137462/ENSG00000051523/ENSG00000164164/ENSG00000137312…	F2RL1/CD300LF/CNPY3/MAPKAPK3/APPL2/CASP8/UNC93B1/IRF3/RAB7B/BTK/LILRA2	RIPK2/IKBKE/BIRC3/TICAM1/LYN/TNFAIP3/TAB2/MAP3K1/IRAK2/CD14/WDFY1/TANK/PIK3AP1/IRAK3/IKBKB/TLR4/TREML4/RTN4/TNIP1/BIRC2/TRAF3/TLR2/CYBA/OTUD4/FLOT1/PJA2/TNIP2/PIK3R4
GO:0045621	positive regulation of lymphocyte differentiation	31/1980	90/10907	0.000158813573577441	0.00904219694220761	0.00803440855863017	31	1.89740179573513	TRUE	TRUE	9	22	ENSG00000168918/ENSG00000096996/ENSG00000163513/ENSG00000168961/ENSG00000067955/ENSG00000107738/ENSG00000136630/ENSG00000010671/ENSG00000131042	ENSG00000104312/ENSG00000143507/ENSG00000143772/ENSG00000185338/ENSG00000196839/ENSG00000113916/ENSG00000124508/ENSG00000144802/ENSG00000083799/ENSG00000112149/ENSG00000172724/ENSG00000126804/ENSG00000157227/ENSG00000172575/ENSG00000113302/ENSG00000168421/ENSG00000167604/ENSG00000092020/ENSG00000115008/ENSG00000183087/ENSG00000126226/ENSG00000198846	INPP5D/IL12RB1/TGFBR2/LGALS9/CBFB/VSIR/HLX/BTK/LILRB2	RIPK2/DUSP10/ITPKB/SOCS1/ADA/BCL6/BTN2A2/NFKBIZ/CYLD/CD83/CCL19/ZBTB1/MMP14/RASGRP1/IL12B/RHOH/NFKBID/PPP2R3C/IL1A/GAS6/PCID2/TOX
GO:0043410	positive regulation of MAPK cascade	90/1980	347/10907	0.00016005411412739	0.00904219694220761	0.00803440855863017	90	1.42873984804821	TRUE	TRUE	33	57	ENSG00000198909/ENSG00000140443/ENSG00000180354/ENSG00000103490/ENSG00000114353/ENSG00000164620/ENSG00000164251/ENSG00000064687/ENSG00000100030/ENSG00000168067/ENSG00000138834/ENSG00000102882/ENSG00000168961/ENSG00000114738/ENSG00000112679/ENSG00000137486/ENSG00000164086/ENSG00000122694/ENSG00000133059/ENSG00000099942/ENSG00000185043/ENSG00000141503/ENSG00000139625/ENSG00000006062/ENSG00000005100…	ENSG00000149177/ENSG00000170776/ENSG00000104312/ENSG00000127314/ENSG00000275302/ENSG00000096968/ENSG00000169032/ENSG00000099860/ENSG00000055208/ENSG00000095015/ENSG00000134070/ENSG00000157764/ENSG00000080815/ENSG00000026508/ENSG00000056558/ENSG00000141506/ENSG00000076604/ENSG00000133048/ENSG00000154310/ENSG00000136869/ENSG00000185483/ENSG00000158122/ENSG00000172724/ENSG00000133703/ENSG00000197442…	MAP3K3/IGF1R/MTURN/PYCARD/GNAI2/RELL2/F2RL1/ABCA7/MAPK1/MAP4K2/MAPK8IP3/MAPK3/LGALS9/MAPKAPK3/DUSP22/ARRB1/DUSP7/GLIPR2/DSTYK/CRKL/CIB1/MINK1/MAP3K12/MAP3K14/DHX33/MAP2K2/ERCC6/AXIN1/RYK/PKN1/TAOK3/CARD9/PTEN	PTPRJ/AKAP13/RIPK2/RAP1B/CCL4/JAK2/MAP2K1/GADD45B/TAB2/MAP3K1/IRAK2/BRAF/PSEN1/CD44/TRAF1/PIK3R5/TRAF4/CHI3L1/TNIK/TLR4/ROR1/PRXL2C/CCL19/KRAS/MAP3K5/TRAF3/ZEB2/PTPN1/RASGRP1/THBS1/ATP6AP1/PDE8A/SDCBP/DNAJC27/GSDME/MAP3K4/LAMTOR3/PTK2B/C5AR1/MAP3K8/CCL3/CFLAR/SPHK1/MAP3K20/CCR1/CCR7/RB1CC1/CCL22/EDN1/JUN/CCL4L2/GPR183/P2RX7/PJA2/TNF/GAS6/ZC3H12A
GO:0009617	response to bacterium	106/1980	422/10907	0.000169163151680112	0.00945514041412033	0.0084013278577973	106	1.38367322514242	TRUE	TRUE	27	79	ENSG00000142208/ENSG00000103490/ENSG00000164251/ENSG00000104518/ENSG00000100030/ENSG00000197943/ENSG00000102882/ENSG00000168961/ENSG00000114738/ENSG00000128564/ENSG00000105483/ENSG00000088888/ENSG00000112773/ENSG00000064012/ENSG00000091592/ENSG00000114383/ENSG00000204308/ENSG00000126456/ENSG00000140853/ENSG00000105127/ENSG00000146063/ENSG00000277224/ENSG00000204520/ENSG00000187796/ENSG00000239998…	ENSG00000171522/ENSG00000104312/ENSG00000153029/ENSG00000166523/ENSG00000125730/ENSG00000123240/ENSG00000170542/ENSG00000143507/ENSG00000127666/ENSG00000076242/ENSG00000254087/ENSG00000165474/ENSG00000096968/ENSG00000166527/ENSG00000125384/ENSG00000118503/ENSG00000120217/ENSG00000055208/ENSG00000110324/ENSG00000134070/ENSG00000170458/ENSG00000151694/ENSG00000111732/ENSG00000131979/ENSG00000197646…	AKT1/PYCARD/F2RL1/GSDMD/MAPK1/PLCG2/MAPK3/LGALS9/MAPKAPK3/VGF/CARD8/MAVS/TENT5A/CASP8/NLRP1/TUSC2/RNF5/IRF3/NLRC5/AKAP8/TRIM41/H2BC7/MICA/CARD9/LILRA2/LILRB2/DHX58	PTGER4/RIPK2/MR1/CLEC4E/C3/OPTN/SERPINB9/DUSP10/TICAM1/MLH1/LYN/GJB2/JAK2/CLEC4D/PTGER2/TNFAIP3/CD274/TAB2/IL10RA/IRAK2/CD14/ADAM17/AICDA/GCH1/PDCD1LG2/PRKCD/IRAK3/PI3/CD47/C15orf48/RAB1A/CXCL5/TLR4/GBP2/BCL3/CASP1/ERBIN/NFKB1/FKBP5/TNFRSF1B/ADGRB1/CCR5/KLHL6/CARD16/NFKB2/PTGIR/CHIT1/TLR2/SLPI/PDE4D/CYBA/FOXP1/IDO1/STOX2/IL12B/CXCL8/C5AR1/CCL3/CFLAR/PLAC8/PDE4B/CCR7/CD55/IL1A/HCK/ABCA1/CFP/EDN1/C…
GO:0032760	positive regulation of tumor necrosis factor production	18/1980	42/10907	0.000176049384825192	0.00963503612366208	0.00856117348354965	18	2.36082251082251	TRUE	TRUE	3	15	ENSG00000103490/ENSG00000088888/ENSG00000187796	ENSG00000149177/ENSG00000104312/ENSG00000127666/ENSG00000096968/ENSG00000170458/ENSG00000136869/ENSG00000172724/ENSG00000137462/ENSG00000172575/ENSG00000145675/ENSG00000051523/ENSG00000113302/ENSG00000277632/ENSG00000169403/ENSG00000113811	PYCARD/MAVS/CARD9	PTPRJ/RIPK2/TICAM1/JAK2/CD14/TLR4/CCL19/TLR2/RASGRP1/PIK3R1/CYBA/IL12B/CCL3/PTAFR/SELENOK
GO:0070228	regulation of lymphocyte apoptotic process	18/1980	42/10907	0.000176049384825192	0.00963503612366208	0.00856117348354965	18	2.36082251082251	TRUE	TRUE	8	10	ENSG00000107099/ENSG00000196684/ENSG00000157514/ENSG00000168961/ENSG00000129465/ENSG00000169230/ENSG00000010671/ENSG00000171862	ENSG00000254087/ENSG00000100644/ENSG00000120217/ENSG00000196839/ENSG00000113916/ENSG00000114861/ENSG00000131203/ENSG00000167604/ENSG00000089041/ENSG00000217128	DOCK8/HSH2D/TSC22D3/LGALS9/RIPK3/PRELID1/BTK/PTEN	LYN/HIF1A/CD274/ADA/BCL6/FOXP1/IDO1/NFKBID/P2RX7/FNIP1
GO:0002221	pattern recognition receptor signaling pathway	49/1980	165/10907	0.000185789753700183	0.00996060577490572	0.00885045711772622	49	1.6358830731558	TRUE	TRUE	13	36	ENSG00000164251/ENSG00000186074/ENSG00000137161/ENSG00000114738/ENSG00000136044/ENSG00000064012/ENSG00000110057/ENSG00000126456/ENSG00000276600/ENSG00000160703/ENSG00000010671/ENSG00000239998/ENSG00000108771	ENSG00000104312/ENSG00000263528/ENSG00000166523/ENSG00000023445/ENSG00000127666/ENSG00000254087/ENSG00000118503/ENSG00000055208/ENSG00000095015/ENSG00000134070/ENSG00000170458/ENSG00000179630/ENSG00000085449/ENSG00000149476/ENSG00000136560/ENSG00000155629/ENSG00000090376/ENSG00000182446/ENSG00000104365/ENSG00000136869/ENSG00000188056/ENSG00000083799/ENSG00000115310/ENSG00000112851/ENSG00000145901…	F2RL1/CD300LF/CNPY3/MAPKAPK3/APPL2/CASP8/UNC93B1/IRF3/RAB7B/NLRX1/BTK/LILRA2/DHX58	RIPK2/IKBKE/CLEC4E/BIRC3/TICAM1/LYN/TNFAIP3/TAB2/MAP3K1/IRAK2/CD14/LACC1/WDFY1/TKFC/TANK/PIK3AP1/IRAK3/NPLOC4/IKBKB/TLR4/TREML4/CYLD/RTN4/ERBIN/TNIP1/BIRC2/TRAF3/TLR2/TIFA/CYBA/OTUD4/FLOT1/PJA2/XIAP/TNIP2/PIK3R4
GO:0007254	JNK cascade	49/1980	165/10907	0.000185789753700183	0.00996060577490572	0.00885045711772622	49	1.6358830731558	TRUE	TRUE	18	31	ENSG00000142208/ENSG00000140443/ENSG00000180354/ENSG00000103490/ENSG00000164251/ENSG00000171720/ENSG00000168067/ENSG00000138834/ENSG00000112679/ENSG00000099942/ENSG00000141503/ENSG00000139625/ENSG00000225830/ENSG00000103126/ENSG00000123143/ENSG00000135090/ENSG00000187796/ENSG00000141027	ENSG00000171522/ENSG00000104312/ENSG00000125731/ENSG00000143507/ENSG00000099860/ENSG00000055208/ENSG00000134070/ENSG00000056558/ENSG00000108861/ENSG00000076604/ENSG00000154310/ENSG00000136869/ENSG00000083799/ENSG00000172724/ENSG00000197442/ENSG00000131323/ENSG00000169554/ENSG00000196396/ENSG00000007168/ENSG00000172575/ENSG00000137575/ENSG00000071054/ENSG00000085511/ENSG00000120899/ENSG00000091436…	AKT1/IGF1R/MTURN/PYCARD/F2RL1/HDAC3/MAP4K2/MAPK8IP3/DUSP22/CRKL/MINK1/MAP3K12/ERCC6/AXIN1/PKN1/TAOK3/CARD9/NCOR1	PTGER4/RIPK2/SH2D3A/DUSP10/GADD45B/TAB2/IRAK2/TRAF1/DUSP3/TRAF4/TNIK/TLR4/CYLD/CCL19/MAP3K5/TRAF3/ZEB2/PTPN1/PAFAH1B1/RASGRP1/SDCBP/MAP4K4/MAP3K4/PTK2B/MAP3K20/CCR7/RB1CC1/EDN1/PJA2/TNF/TRIB1
GO:0031400	negative regulation of protein modification process	114/1980	461/10907	0.000191065675638036	0.0100975844962231	0.00897216902224863	114	1.36220995201472	TRUE	TRUE	53	61	ENSG00000169220/ENSG00000175463/ENSG00000142208/ENSG00000197852/ENSG00000137642/ENSG00000152804/ENSG00000204713/ENSG00000099991/ENSG00000088832/ENSG00000111912/ENSG00000140443/ENSG00000111276/ENSG00000103490/ENSG00000114353/ENSG00000175137/ENSG00000119335/ENSG00000164251/ENSG00000171720/ENSG00000142405/ENSG00000154237/ENSG00000104866/ENSG00000160211/ENSG00000112679/ENSG00000160948/ENSG00000167264…	ENSG00000149177/ENSG00000074319/ENSG00000143507/ENSG00000254087/ENSG00000135842/ENSG00000155307/ENSG00000099860/ENSG00000118503/ENSG00000112419/ENSG00000205339/ENSG00000141956/ENSG00000080815/ENSG00000108861/ENSG00000185338/ENSG00000213024/ENSG00000119048/ENSG00000092421/ENSG00000124508/ENSG00000163932/ENSG00000090376/ENSG00000275023/ENSG00000104365/ENSG00000171368/ENSG00000102921/ENSG00000136869…	RGS14/TBC1D10C/AKT1/INKA2/SORL1/HHEX/TRIM27/CABIN1/FKBP1A/NCOA7/IGF1R/CDKN1B/PYCARD/GNAI2/SH3BP5L/SET/F2RL1/HDAC3/NLRP12/LRRK1/PPP1R37/G6PD/DUSP22/VPS28/DUS2/ARRB1/SLC9A3R1/DUSP7/TSC2/QARS1/U2AF2/PRKAR2A/CRKL/CIB1/DGKQ/RNF149/RNF4/PRKRIP1/RGS3/PPP1R35/MACROH2A1/CALM2/PPP2R1A/KDM3A/SMYD3/PKN1/TAOK3/BAK1/P3H1/SIRT3/MLLT1/PTEN/NCOR1	PTPRJ/TSG101/DUSP10/LYN/NIBAN1/SAMSN1/GADD45B/TNFAIP3/PHACTR2/IPO7/PRDM15/PSEN1/DUSP3/SOCS1/NUP62/UBE2B/SEMA6A/BTN2A2/PRKCD/IRAK3/MLLT6/IKBKB/TPPP/N4BP1/TLR4/TESK1/DNAJC3/CYLD/TNIP1/PPP1R27/ADGRB1/PPP2CA/C9orf72/GCLC/PTPN1/PAFAH1B1/RTRAF/PDE4D/SIN3A/PHF1/PRKAR1B/TRIP12/CDKN1A/MASTL/GMFB/PRNP/TINF2/SH3BP5/PTPN6/ITPRIP/MYC/DUSP2/JUN/PTPN2/P2RX7/PPP1R10/TNF/ZC3H12A/DDIT4/TRIB1/SPINK1
GO:0052548	regulation of endopeptidase activity	73/1980	271/10907	0.000192416457720469	0.0100975844962231	0.00897216902224863	73	1.48386261135339	TRUE	TRUE	28	45	ENSG00000142208/ENSG00000137642/ENSG00000106144/ENSG00000103490/ENSG00000102871/ENSG00000142405/ENSG00000116478/ENSG00000166145/ENSG00000167034/ENSG00000168961/ENSG00000105483/ENSG00000121858/ENSG00000137486/ENSG00000064012/ENSG00000120889/ENSG00000091592/ENSG00000240065/ENSG00000101266/ENSG00000214253/ENSG00000169230/ENSG00000107738/ENSG00000205155/ENSG00000074370/ENSG00000185825/ENSG00000003400…	ENSG00000114446/ENSG00000104312/ENSG00000125730/ENSG00000124570/ENSG00000170542/ENSG00000023445/ENSG00000254087/ENSG00000021355/ENSG00000145779/ENSG00000096968/ENSG00000127948/ENSG00000026508/ENSG00000078081/ENSG00000121552/ENSG00000160213/ENSG00000166949/ENSG00000124102/ENSG00000015475/ENSG00000011422/ENSG00000137752/ENSG00000197442/ENSG00000167642/ENSG00000110330/ENSG00000197632/ENSG00000204397…	AKT1/SORL1/CASP2/PYCARD/TRADD/NLRP12/HDAC1/SPINT1/NKX3-1/LGALS9/CARD8/TNFSF10/ARRB1/CASP8/TNFRSF10B/NLRP1/PSMB9/CSNK2A1/FIS1/PRELID1/VSIR/PSENEN/ATP2A3/BCAP31/CASP10/BAK1/CARD9/P2RX1	IFT57/RIPK2/C3/SERPINB6/SERPINB9/BIRC3/LYN/SERPINB1/TNFAIP8/JAK2/POR/CD44/LAMP3/CSTA/CSTB/SMAD3/PI3/BID/PLAUR/CASP1/MAP3K5/SPINT2/BIRC2/SERPINB2/CARD16/BCL2L13/TFPI2/MDM2/SLPI/THBS1/SERPINB8/SENP1/UBE2Z/TIMP1/PRNP/CFLAR/SERPINA1/MYC/PERP/XIAP/TNF/GAS6/FNIP1/PCID2/SPINK1
GO:0034341	response to interferon-gamma	48/1980	161/10907	0.000194110398576044	0.0100975844962231	0.00897216902224863	48	1.64231131187653	TRUE	TRUE	13	35	ENSG00000148660/ENSG00000096996/ENSG00000171206/ENSG00000168961/ENSG00000015285/ENSG00000159840/ENSG00000151502/ENSG00000116525/ENSG00000126456/ENSG00000140853/ENSG00000135114/ENSG00000013374/ENSG00000276600	ENSG00000275302/ENSG00000096968/ENSG00000116815/ENSG00000026508/ENSG00000131979/ENSG00000185338/ENSG00000163932/ENSG00000033800/ENSG00000115091/ENSG00000196776/ENSG00000136869/ENSG00000162645/ENSG00000139832/ENSG00000137752/ENSG00000172724/ENSG00000116266/ENSG00000137462/ENSG00000161921/ENSG00000115919/ENSG00000113302/ENSG00000096384/ENSG00000159128/ENSG00000135316/ENSG00000277632/ENSG00000149294…	CAMK2G/IL12RB1/TRIM8/LGALS9/WAS/ZYX/VPS26B/TRIM62/IRF3/NLRC5/OASL/NUB1/RAB7B	CCL4/JAK2/CD58/CD44/GCH1/SOCS1/PRKCD/PIAS1/ACTR3/CD47/TLR4/GBP2/RAB20/CASP1/CCL19/STXBP3/TLR2/CXCL16/KYNU/IL12B/HSP90AB1/IFNGR2/SYNCRIP/CCL3/NCAM1/NMI/HCK/CCL22/EDN1/CCL4L2/PTPN2/PTAFR/STX4/IRF5/PDE12
GO:0046328	regulation of JNK cascade	43/1980	140/10907	0.000199298182941595	0.0102072011913188	0.0090695685059	43	1.6919227994228	TRUE	TRUE	17	26	ENSG00000142208/ENSG00000140443/ENSG00000180354/ENSG00000103490/ENSG00000164251/ENSG00000171720/ENSG00000168067/ENSG00000138834/ENSG00000112679/ENSG00000141503/ENSG00000139625/ENSG00000225830/ENSG00000103126/ENSG00000123143/ENSG00000135090/ENSG00000187796/ENSG00000141027	ENSG00000104312/ENSG00000143507/ENSG00000099860/ENSG00000056558/ENSG00000108861/ENSG00000076604/ENSG00000154310/ENSG00000136869/ENSG00000083799/ENSG00000172724/ENSG00000197442/ENSG00000131323/ENSG00000169554/ENSG00000196396/ENSG00000007168/ENSG00000172575/ENSG00000137575/ENSG00000071054/ENSG00000085511/ENSG00000120899/ENSG00000091436/ENSG00000126353/ENSG00000023287/ENSG00000078401/ENSG00000198961…	AKT1/IGF1R/MTURN/PYCARD/F2RL1/HDAC3/MAP4K2/MAPK8IP3/DUSP22/MINK1/MAP3K12/ERCC6/AXIN1/PKN1/TAOK3/CARD9/NCOR1	RIPK2/DUSP10/GADD45B/TRAF1/DUSP3/TRAF4/TNIK/TLR4/CYLD/CCL19/MAP3K5/TRAF3/ZEB2/PTPN1/PAFAH1B1/RASGRP1/SDCBP/MAP4K4/MAP3K4/PTK2B/MAP3K20/CCR7/RB1CC1/EDN1/PJA2/TNF
GO:0071706	tumor necrosis factor superfamily cytokine production	32/1980	95/10907	0.000201069206416584	0.0102072011913188	0.0090695685059	32	1.85552365762892	TRUE	TRUE	7	25	ENSG00000204713/ENSG00000103490/ENSG00000168961/ENSG00000088888/ENSG00000107738/ENSG00000105127/ENSG00000187796	ENSG00000149177/ENSG00000104312/ENSG00000127666/ENSG00000096968/ENSG00000118503/ENSG00000120217/ENSG00000170458/ENSG00000090376/ENSG00000196776/ENSG00000136869/ENSG00000172724/ENSG00000229314/ENSG00000137462/ENSG00000172575/ENSG00000145675/ENSG00000036054/ENSG00000051523/ENSG00000114861/ENSG00000113302/ENSG00000277632/ENSG00000111679/ENSG00000169403/ENSG00000183087/ENSG00000163874/ENSG00000113811	TRIM27/PYCARD/LGALS9/MAVS/VSIR/AKAP8/CARD9	PTPRJ/RIPK2/TICAM1/JAK2/TNFAIP3/CD274/CD14/IRAK3/CD47/TLR4/CCL19/ORM1/TLR2/RASGRP1/PIK3R1/TBC1D23/CYBA/FOXP1/IL12B/CCL3/PTPN6/PTAFR/GAS6/ZC3H12A/SELENOK
GO:0090022	regulation of neutrophil chemotaxis	14/1980	29/10907	0.000202045855328731	0.0102072011913188	0.0090695685059	14	2.65931731104145	TRUE	TRUE	3	11	ENSG00000035664/ENSG00000180871/ENSG00000156026	ENSG00000128340/ENSG00000171860/ENSG00000111913/ENSG00000172724/ENSG00000130830/ENSG00000087470/ENSG00000169429/ENSG00000197405/ENSG00000126353/ENSG00000078401/ENSG00000130150	DAPK2/CXCR2/MCU	RAC2/C3AR1/RIPOR2/CCL19/MPP1/DNM1L/CXCL8/C5AR1/CCR7/EDN1/MOSPD2
GO:0030098	lymphocyte differentiation	79/1980	299/10907	0.0002106849370283	0.0105422729442542	0.00936729519519307	79	1.4554457619675	TRUE	TRUE	24	55	ENSG00000168918/ENSG00000068024/ENSG00000152804/ENSG00000096996/ENSG00000100060/ENSG00000118046/ENSG00000163513/ENSG00000152518/ENSG00000197943/ENSG00000168961/ENSG00000067955/ENSG00000139636/ENSG00000124813/ENSG00000104903/ENSG00000129465/ENSG00000114383/ENSG00000171608/ENSG00000153551/ENSG00000169230/ENSG00000107738/ENSG00000136630/ENSG00000030110/ENSG00000010671/ENSG00000131042	ENSG00000149177/ENSG00000171522/ENSG00000104312/ENSG00000153029/ENSG00000166523/ENSG00000143507/ENSG00000166527/ENSG00000143772/ENSG00000151694/ENSG00000111732/ENSG00000185338/ENSG00000196839/ENSG00000113916/ENSG00000198719/ENSG00000115604/ENSG00000124508/ENSG00000056586/ENSG00000115738/ENSG00000154822/ENSG00000144802/ENSG00000069399/ENSG00000083799/ENSG00000141968/ENSG00000112149/ENSG00000172724…	INPP5D/HDAC4/HHEX/IL12RB1/MFNG/STK11/TGFBR2/ZFP36L2/PLCG2/LGALS9/CBFB/LMBR1L/RUNX2/LYL1/RIPK3/TUSC2/PIK3CD/CMTM7/PRELID1/VSIR/HLX/BAK1/BTK/LILRB2	PTPRJ/PTGER4/RIPK2/MR1/CLEC4E/DUSP10/CLEC4D/ITPKB/ADAM17/AICDA/SOCS1/ADA/BCL6/DLL1/IL18R1/BTN2A2/RC3H2/ID2/PLCL2/NFKBIZ/BCL3/CYLD/VAV1/CD83/CCL19/ZFP36L1/ZEB1/BATF/LIG4/ZBTB1/MMP14/SEMA4A/RASGRP1/PIK3R1/FOXP1/IL12B/PTK2B/CLCF1/PTPN6/RHOH/NFKBID/PPP2R3C/CCR7/IL1A/RELB/RABL3/PTPN2/TNFRSF18/SRF/GPR183/GAS6/ZC3H12A/FNIP1/PCID2/TOX
GO:0070304	positive regulation of stress-activated protein kinase signaling cascade	40/1980	128/10907	0.000219001881763179	0.0108550555356957	0.00964521693763355	40	1.72143308080808	TRUE	TRUE	15	25	ENSG00000198909/ENSG00000180354/ENSG00000103490/ENSG00000164620/ENSG00000164251/ENSG00000168067/ENSG00000138834/ENSG00000112679/ENSG00000141503/ENSG00000139625/ENSG00000225830/ENSG00000103126/ENSG00000123143/ENSG00000135090/ENSG00000187796	ENSG00000104312/ENSG00000254087/ENSG00000099860/ENSG00000056558/ENSG00000076604/ENSG00000154310/ENSG00000136869/ENSG00000172724/ENSG00000197442/ENSG00000131323/ENSG00000169554/ENSG00000196396/ENSG00000172575/ENSG00000137575/ENSG00000085511/ENSG00000082996/ENSG00000120899/ENSG00000176170/ENSG00000091436/ENSG00000126353/ENSG00000023287/ENSG00000078401/ENSG00000198961/ENSG00000232810/ENSG00000163874	MAP3K3/MTURN/PYCARD/RELL2/F2RL1/MAP4K2/MAPK8IP3/DUSP22/MINK1/MAP3K12/ERCC6/AXIN1/PKN1/TAOK3/CARD9	RIPK2/LYN/GADD45B/TRAF1/TRAF4/TNIK/TLR4/CCL19/MAP3K5/TRAF3/ZEB2/PTPN1/RASGRP1/SDCBP/MAP3K4/RNF13/PTK2B/SPHK1/MAP3K20/CCR7/RB1CC1/EDN1/PJA2/TNF/ZC3H12A
GO:0007189	adenylate cyclase-activating G protein-coupled receptor signaling pathway	22/1980	57/10907	0.000223437769610608	0.0109714209489171	0.00974861296825426	22	2.12612085769981	TRUE	TRUE	6	16	ENSG00000121281/ENSG00000114353/ENSG00000125910/ENSG00000109062/ENSG00000125510/ENSG00000141404	ENSG00000186469/ENSG00000170776/ENSG00000171522/ENSG00000125384/ENSG00000162104/ENSG00000140030/ENSG00000078369/ENSG00000120063/ENSG00000181790/ENSG00000215644/ENSG00000160013/ENSG00000113448/ENSG00000138031/ENSG00000105290/ENSG00000165029/ENSG00000174837	ADCY7/GNAI2/S1PR4/SLC9A3R1/OPRL1/GNAL	GNG2/AKAP13/PTGER4/PTGER2/ADCY9/GPR65/GNB1/GNA13/ADGRB1/GCGR/PTGIR/PDE4D/ADCY3/APLP1/ABCA1/ADGRE1
GO:0030099	myeloid cell differentiation	88/1980	341/10907	0.000226592483205049	0.011023304692216	0.00979471406446776	88	1.42157054415119	TRUE	TRUE	36	52	ENSG00000198728/ENSG00000168918/ENSG00000180354/ENSG00000164251/ENSG00000163513/ENSG00000182511/ENSG00000166501/ENSG00000143815/ENSG00000151702/ENSG00000154237/ENSG00000116478/ENSG00000067955/ENSG00000160211/ENSG00000072110/ENSG00000064012/ENSG00000100296/ENSG00000169926/ENSG00000197837/ENSG00000118689/ENSG00000162961/ENSG00000103510/ENSG00000185043/ENSG00000171608/ENSG00000155363/ENSG00000105612…	ENSG00000072274/ENSG00000110911/ENSG00000254087/ENSG00000166477/ENSG00000096968/ENSG00000100644/ENSG00000143772/ENSG00000080815/ENSG00000100883/ENSG00000113916/ENSG00000198719/ENSG00000118260/ENSG00000115738/ENSG00000119508/ENSG00000069702/ENSG00000136869/ENSG00000080802/ENSG00000101384/ENSG00000172724/ENSG00000090316/ENSG00000130584/ENSG00000185650/ENSG00000156127/ENSG00000007168/ENSG00000090621…	LDB1/INPP5D/MTURN/F2RL1/TGFBR2/FES/PRKCB/LBR/FLI1/LRRK1/HDAC1/CBFB/G6PD/ACTN1/CASP8/THOC5/KLF13/H4-16/FOXO3/DPY30/KAT8/CIB1/PIK3CD/MOV10/DNASE2/PIP4K2A/ALAS1/TOB2/CBFA2T3/KMT2B/SETD1A/RAB7B/CTNNBIP1/NCOA6/AGO4/NRROS	TFRC/SLC11A2/LYN/LEO1/JAK2/HIF1A/ITPKB/PSEN1/SRP54/BCL6/DLL1/CREB1/ID2/NR4A3/TGFBR3/TLR4/CNOT4/JAG1/CCL19/MAEA/ZBTB46/ZFP36L1/BATF/PAFAH1B1/PABPC4/TLR2/PIK3R1/SIN3A/TET2/THBS1/ATP6AP1/FOXP1/SENP1/AGO3/GPR137B/IL12B/PTK2B/GAB3/CCL3/PTPN6/MYC/CCR1/CCR7/KMT2E/RELB/IREB2/JUN/PTPN2/SRF/GPR183/TNF/TRIB1
GO:0033762	response to glucagon	11/1980	20/10907	0.000229258722266189	0.0110506910714363	0.00981904812409994	11	3.02972222222222	TRUE	TRUE	3	8	ENSG00000121281/ENSG00000114302/ENSG00000072062	ENSG00000165474/ENSG00000162104/ENSG00000118260/ENSG00000215644/ENSG00000072310/ENSG00000188191/ENSG00000138031/ENSG00000198727	ADCY7/PRKAR2A/PRKACA	GJB2/ADCY9/CREB1/GCGR/SREBF1/PRKAR1B/ADCY3/MT-CYB
GO:0032640	tumor necrosis factor production	31/1980	92/10907	0.000249489441111611	0.0119165229418218	0.0105883796299521	31	1.85615393061045	TRUE	TRUE	7	24	ENSG00000204713/ENSG00000103490/ENSG00000168961/ENSG00000088888/ENSG00000107738/ENSG00000105127/ENSG00000187796	ENSG00000149177/ENSG00000104312/ENSG00000127666/ENSG00000096968/ENSG00000118503/ENSG00000170458/ENSG00000090376/ENSG00000196776/ENSG00000136869/ENSG00000172724/ENSG00000229314/ENSG00000137462/ENSG00000172575/ENSG00000145675/ENSG00000036054/ENSG00000051523/ENSG00000114861/ENSG00000113302/ENSG00000277632/ENSG00000111679/ENSG00000169403/ENSG00000183087/ENSG00000163874/ENSG00000113811	TRIM27/PYCARD/LGALS9/MAVS/VSIR/AKAP8/CARD9	PTPRJ/RIPK2/TICAM1/JAK2/TNFAIP3/CD14/IRAK3/CD47/TLR4/CCL19/ORM1/TLR2/RASGRP1/PIK3R1/TBC1D23/CYBA/FOXP1/IL12B/CCL3/PTPN6/PTAFR/GAS6/ZC3H12A/SELENOK
GO:0002285	lymphocyte activation involved in immune response	45/1980	150/10907	0.00025983839280438	0.0122990172594073	0.010928243452702	45	1.65257575757576	TRUE	TRUE	11	34	ENSG00000077420/ENSG00000096996/ENSG00000100060/ENSG00000164251/ENSG00000005844/ENSG00000197943/ENSG00000102879/ENSG00000168961/ENSG00000109685/ENSG00000136630/ENSG00000128829	ENSG00000072274/ENSG00000171522/ENSG00000104312/ENSG00000166523/ENSG00000076242/ENSG00000166527/ENSG00000080815/ENSG00000169621/ENSG00000111732/ENSG00000196839/ENSG00000104320/ENSG00000113916/ENSG00000136167/ENSG00000198719/ENSG00000175857/ENSG00000115604/ENSG00000056586/ENSG00000154822/ENSG00000080345/ENSG00000144802/ENSG00000136869/ENSG00000069399/ENSG00000172724/ENSG00000156127/ENSG00000174405…	APBB1IP/IL12RB1/MFNG/F2RL1/ITGAL/PLCG2/CORO1A/LGALS9/NSD2/HLX/EIF2AK4	TFRC/PTGER4/RIPK2/CLEC4E/MLH1/CLEC4D/PSEN1/APLF/AICDA/ADA/NBN/BCL6/LCP1/DLL1/GAPT/IL18R1/RC3H2/PLCL2/RIF1/NFKBIZ/TLR4/BCL3/CCL19/BATF/LIG4/SEMA4A/FOXP1/IL12B/PTK2B/CLCF1/NFKBID/RELB/GPR183/ZC3H12A
GO:0071346	cellular response to interferon-gamma	44/1980	146/10907	0.000270697417370645	0.0126091317821437	0.0112037944931796	44	1.66012176560122	TRUE	TRUE	12	32	ENSG00000148660/ENSG00000096996/ENSG00000171206/ENSG00000168961/ENSG00000015285/ENSG00000159840/ENSG00000151502/ENSG00000116525/ENSG00000126456/ENSG00000140853/ENSG00000135114/ENSG00000276600	ENSG00000275302/ENSG00000096968/ENSG00000116815/ENSG00000026508/ENSG00000185338/ENSG00000163932/ENSG00000033800/ENSG00000115091/ENSG00000196776/ENSG00000136869/ENSG00000162645/ENSG00000139832/ENSG00000137752/ENSG00000172724/ENSG00000116266/ENSG00000137462/ENSG00000113302/ENSG00000096384/ENSG00000159128/ENSG00000135316/ENSG00000277632/ENSG00000149294/ENSG00000123609/ENSG00000101336/ENSG00000102962…	CAMK2G/IL12RB1/TRIM8/LGALS9/WAS/ZYX/VPS26B/TRIM62/IRF3/NLRC5/OASL/RAB7B	CCL4/JAK2/CD58/CD44/SOCS1/PRKCD/PIAS1/ACTR3/CD47/TLR4/GBP2/RAB20/CASP1/CCL19/STXBP3/TLR2/IL12B/HSP90AB1/IFNGR2/SYNCRIP/CCL3/NCAM1/NMI/HCK/CCL22/EDN1/CCL4L2/PTPN2/PTAFR/STX4/IRF5/PDE12
GO:0071396	cellular response to lipid	99/1980	394/10907	0.000271189929840547	0.0126091317821437	0.0112037944931796	99	1.38413705583756	TRUE	TRUE	31	68	ENSG00000124496/ENSG00000142208/ENSG00000103490/ENSG00000164032/ENSG00000247596/ENSG00000152518/ENSG00000128245/ENSG00000100030/ENSG00000182511/ENSG00000102882/ENSG00000116478/ENSG00000167034/ENSG00000067955/ENSG00000204231/ENSG00000105483/ENSG00000067992/ENSG00000118689/ENSG00000126456/ENSG00000124151/ENSG00000214253/ENSG00000117713/ENSG00000105127/ENSG00000146063/ENSG00000127616/ENSG00000115548…	ENSG00000186469/ENSG00000170776/ENSG00000171522/ENSG00000104312/ENSG00000127666/ENSG00000254087/ENSG00000165474/ENSG00000096968/ENSG00000125384/ENSG00000118503/ENSG00000120217/ENSG00000134070/ENSG00000170458/ENSG00000196498/ENSG00000111732/ENSG00000160310/ENSG00000197646/ENSG00000118260/ENSG00000163399/ENSG00000119508/ENSG00000111596/ENSG00000163735/ENSG00000136869/ENSG00000101544/ENSG00000137752…	TRERF1/AKT1/PYCARD/H2AZ1/TWF2/ZFP36L2/YWHAH/MAPK1/FES/MAPK3/HDAC1/NKX3-1/CBFB/RXRB/CARD8/PDK3/FOXO3/IRF3/NCOA3/FIS1/ARID1A/AKAP8/TRIM41/SMARCA4/KDM3A/AXIN1/SMYD3/SAFB2/LILRA2/NCOR1/LILRB2	GNG2/AKAP13/PTGER4/RIPK2/TICAM1/LYN/GJB2/JAK2/PTGER2/TNFAIP3/CD274/IRAK2/CD14/NCOR2/AICDA/PRMT2/PDCD1LG2/CREB1/ATP1A1/NR4A3/CNOT2/CXCL5/TLR4/ADNP2/CASP1/NFKB1/GNB1/TNFRSF1B/SSTR3/ZFP36L1/CCR5/KAT5/CARD16/WNT5B/NPC1/TLR2/PDE4D/ATP2B1/SREBF1/FOXP1/DNM1L/ADCY3/PIM1/PTGDR/IL12B/PTK2B/CXCL8/CCL3/ELK1/CFLAR/PDE4B/CREBRF/CD55/IL1A/GRAMD1A/HCK/ABCA1/EDN1/CXCL2/PTAFR/TMF1/ADTRP/TNF/ZC3H12A/USP8/TNIP2/DDIT…
GO:0001776	leukocyte homeostasis	25/1980	69/10907	0.000275356215580394	0.0126336360639804	0.0112255676765077	25	1.99586444151662	TRUE	TRUE	10	15	ENSG00000142208/ENSG00000157514/ENSG00000102879/ENSG00000168961/ENSG00000180871/ENSG00000129465/ENSG00000138449/ENSG00000171608/ENSG00000123143/ENSG00000030110	ENSG00000254087/ENSG00000100644/ENSG00000118503/ENSG00000143772/ENSG00000151694/ENSG00000151012/ENSG00000196839/ENSG00000175857/ENSG00000056586/ENSG00000136603/ENSG00000092020/ENSG00000184588/ENSG00000169508/ENSG00000089041/ENSG00000182782	AKT1/TSC22D3/CORO1A/LGALS9/CXCR2/RIPK3/SLC40A1/PIK3CD/PKN1/BAK1	LYN/HIF1A/TNFAIP3/ITPKB/ADAM17/SLC7A11/ADA/GAPT/RC3H2/SKIL/PPP2R3C/PDE4B/GPR183/P2RX7/HCAR2
GO:0051090	regulation of DNA-binding transcription factor activity	85/1980	329/10907	0.000276526103417919	0.0126336360639804	0.0112255676765077	85	1.42319087531853	TRUE	TRUE	32	53	ENSG00000142208/ENSG00000068024/ENSG00000204713/ENSG00000180354/ENSG00000103490/ENSG00000102871/ENSG00000171206/ENSG00000100030/ENSG00000166501/ENSG00000142405/ENSG00000102882/ENSG00000167034/ENSG00000168961/ENSG00000105483/ENSG00000088888/ENSG00000137486/ENSG00000107882/ENSG00000129465/ENSG00000116525/ENSG00000185043/ENSG00000140853/ENSG00000146063/ENSG00000135766/ENSG00000127616/ENSG00000005100…	ENSG00000072274/ENSG00000104312/ENSG00000127666/ENSG00000096968/ENSG00000027075/ENSG00000118503/ENSG00000055208/ENSG00000134070/ENSG00000056558/ENSG00000160310/ENSG00000148737/ENSG00000115604/ENSG00000090376/ENSG00000115738/ENSG00000104365/ENSG00000173801/ENSG00000132589/ENSG00000108510/ENSG00000166949/ENSG00000136869/ENSG00000185483/ENSG00000083799/ENSG00000112851/ENSG00000109320/ENSG00000133703…	AKT1/HDAC4/TRIM27/MTURN/PYCARD/TRADD/TRIM8/MAPK1/PRKCB/NLRP12/MAPK3/NKX3-1/LGALS9/CARD8/MAVS/ARRB1/SUFU/RIPK3/TRIM62/CIB1/NLRC5/TRIM41/EGLN1/SMARCA4/DHX33/PPP3CA/RAB7B/RPS6KA4/CTNNBIP1/BTK/PTEN/EIF2AK4	TFRC/RIPK2/TICAM1/JAK2/PRKCH/TNFAIP3/TAB2/IRAK2/TRAF1/PRMT2/TCF7L2/IL18R1/IRAK3/ID2/IKBKB/JUP/FLOT2/MED13/SMAD3/TLR4/ROR1/CYLD/ERBIN/NFKB1/KRAS/JMY/TRAF3/CARD16/CD200/NFKB2/TLR2/PIM1/STK36/TNFRSF4/CRTC2/PRNP/NFKBID/CFLAR/SPHK1/CARD14/PSMA6/HCK/EDN1/JUN/RNF2/SRF/TONSL/FLOT1/TNF/GAS6/ZC3H12A/SGK1/TRIB1
GO:0006469	negative regulation of protein kinase activity	53/1980	185/10907	0.000282197013836488	0.0127815785404906	0.0113570213826209	53	1.57813540813541	TRUE	TRUE	26	27	ENSG00000169220/ENSG00000142208/ENSG00000197852/ENSG00000137642/ENSG00000152804/ENSG00000204713/ENSG00000140443/ENSG00000111276/ENSG00000103490/ENSG00000175137/ENSG00000112679/ENSG00000167264/ENSG00000164086/ENSG00000103197/ENSG00000172053/ENSG00000114302/ENSG00000185043/ENSG00000128563/ENSG00000138835/ENSG00000113648/ENSG00000105568/ENSG00000185420/ENSG00000123143/ENSG00000135090/ENSG00000130382…	ENSG00000149177/ENSG00000074319/ENSG00000143507/ENSG00000254087/ENSG00000099860/ENSG00000118503/ENSG00000205339/ENSG00000080815/ENSG00000108861/ENSG00000185338/ENSG00000213024/ENSG00000163932/ENSG00000090376/ENSG00000107140/ENSG00000102580/ENSG00000113575/ENSG00000196396/ENSG00000087302/ENSG00000188191/ENSG00000124762/ENSG00000197045/ENSG00000131370/ENSG00000111679/ENSG00000148841/ENSG00000158050…	RGS14/AKT1/INKA2/SORL1/HHEX/TRIM27/IGF1R/CDKN1B/PYCARD/SH3BP5L/DUSP22/DUS2/DUSP7/TSC2/QARS1/PRKAR2A/CIB1/PRKRIP1/RGS3/MACROH2A1/PPP2R1A/SMYD3/PKN1/TAOK3/MLLT1/PTEN	PTPRJ/TSG101/DUSP10/LYN/GADD45B/TNFAIP3/IPO7/PSEN1/DUSP3/SOCS1/NUP62/PRKCD/IRAK3/TESK1/DNAJC3/PPP2CA/PTPN1/RTRAF/PRKAR1B/CDKN1A/GMFB/SH3BP5/PTPN6/ITPRIP/DUSP2/PTPN2/TRIB1
GO:0052547	regulation of peptidase activity	76/1980	288/10907	0.000287071607205148	0.0128093627069109	0.0113817088945064	76	1.45365460157127	TRUE	TRUE	30	46	ENSG00000142208/ENSG00000137642/ENSG00000106144/ENSG00000103490/ENSG00000102871/ENSG00000142405/ENSG00000102882/ENSG00000116478/ENSG00000166145/ENSG00000167034/ENSG00000168961/ENSG00000105483/ENSG00000121858/ENSG00000137486/ENSG00000064012/ENSG00000120889/ENSG00000091592/ENSG00000240065/ENSG00000101266/ENSG00000214253/ENSG00000169230/ENSG00000107738/ENSG00000205155/ENSG00000142552/ENSG00000074370…	ENSG00000114446/ENSG00000104312/ENSG00000125730/ENSG00000124570/ENSG00000170542/ENSG00000023445/ENSG00000254087/ENSG00000021355/ENSG00000145779/ENSG00000096968/ENSG00000127948/ENSG00000026508/ENSG00000136560/ENSG00000078081/ENSG00000121552/ENSG00000160213/ENSG00000166949/ENSG00000124102/ENSG00000015475/ENSG00000011422/ENSG00000137752/ENSG00000197442/ENSG00000167642/ENSG00000110330/ENSG00000197632…	AKT1/SORL1/CASP2/PYCARD/TRADD/NLRP12/MAPK3/HDAC1/SPINT1/NKX3-1/LGALS9/CARD8/TNFSF10/ARRB1/CASP8/TNFRSF10B/NLRP1/PSMB9/CSNK2A1/FIS1/PRELID1/VSIR/PSENEN/RCN3/ATP2A3/BCAP31/CASP10/BAK1/CARD9/P2RX1	IFT57/RIPK2/C3/SERPINB6/SERPINB9/BIRC3/LYN/SERPINB1/TNFAIP8/JAK2/POR/CD44/TANK/LAMP3/CSTA/CSTB/SMAD3/PI3/BID/PLAUR/CASP1/MAP3K5/SPINT2/BIRC2/SERPINB2/CARD16/BCL2L13/TFPI2/MDM2/SLPI/THBS1/SERPINB8/SENP1/UBE2Z/TIMP1/PRNP/CFLAR/SERPINA1/MYC/PERP/XIAP/TNF/GAS6/FNIP1/PCID2/SPINK1
GO:0002831	regulation of response to biotic stimulus	86/1980	334/10907	0.000287838746882266	0.0128093627069109	0.0113817088945064	86	1.4183783947257	TRUE	TRUE	29	57	ENSG00000124256/ENSG00000096996/ENSG00000103490/ENSG00000164251/ENSG00000197943/ENSG00000102882/ENSG00000138646/ENSG00000168961/ENSG00000105483/ENSG00000088888/ENSG00000136044/ENSG00000205220/ENSG00000198791/ENSG00000240065/ENSG00000148356/ENSG00000185745/ENSG00000126456/ENSG00000078237/ENSG00000064201/ENSG00000140853/ENSG00000072062/ENSG00000204520/ENSG00000160703/ENSG00000071889/ENSG00000136930…	ENSG00000104312/ENSG00000263528/ENSG00000153029/ENSG00000166523/ENSG00000123240/ENSG00000170542/ENSG00000023445/ENSG00000143507/ENSG00000254087/ENSG00000096968/ENSG00000166527/ENSG00000118503/ENSG00000120217/ENSG00000055208/ENSG00000108622/ENSG00000185338/ENSG00000149476/ENSG00000163932/ENSG00000090376/ENSG00000182446/ENSG00000104365/ENSG00000033800/ENSG00000136869/ENSG00000188056/ENSG00000141968…	ZBP1/IL12RB1/PYCARD/F2RL1/PLCG2/MAPK3/HERC5/LGALS9/CARD8/MAVS/APPL2/PSMB10/CNOT7/PSMB9/LRSAM1/IFIT1/IRF3/TIGAR/TSPAN32/NLRC5/PRKACA/MICA/NLRX1/FAM3A/PSMB7/CARD9/LILRA2/DHX58/EIF2AK4	RIPK2/IKBKE/MR1/CLEC4E/OPTN/SERPINB9/BIRC3/DUSP10/LYN/JAK2/CLEC4D/TNFAIP3/CD274/TAB2/ICAM2/SOCS1/TKFC/PRKCD/IRAK3/NPLOC4/IKBKB/PIAS1/TLR4/TREML4/VAV1/POLR3C/NFKB1/KRAS/YTHDF3/NRAS/BIRC2/TRAF3/CARD16/PTPN1/FBXO38/RASGRP1/SIN3A/PSMC4/CYBA/FOXP1/PLSCR1/IL12B/HSP90AB1/IFNGR2/PTPN6/PPP2R3C/NMI/PSMA6/CD55/HCK/PSMD11/RELB/PTPN2/XIAP/ZC3H12A/TRIB1/SELENOK
GO:0033674	positive regulation of kinase activity	105/1980	423/10907	0.000291518653123436	0.0128093627069109	0.0113817088945064	105	1.3673794684433	TRUE	TRUE	44	61	ENSG00000198909/ENSG00000142208/ENSG00000112576/ENSG00000140443/ENSG00000121281/ENSG00000135439/ENSG00000111276/ENSG00000118046/ENSG00000163513/ENSG00000100030/ENSG00000266173/ENSG00000168067/ENSG00000138834/ENSG00000102882/ENSG00000114738/ENSG00000108100/ENSG00000137486/ENSG00000120889/ENSG00000004660/ENSG00000129465/ENSG00000164086/ENSG00000106123/ENSG00000087589/ENSG00000196411/ENSG00000133059…	ENSG00000170776/ENSG00000104312/ENSG00000130340/ENSG00000254087/ENSG00000096968/ENSG00000169032/ENSG00000099860/ENSG00000055208/ENSG00000095015/ENSG00000134070/ENSG00000162104/ENSG00000157764/ENSG00000080815/ENSG00000151694/ENSG00000185338/ENSG00000141506/ENSG00000104320/ENSG00000043462/ENSG00000076604/ENSG00000133048/ENSG00000163932/ENSG00000154310/ENSG00000151726/ENSG00000136869/ENSG00000185483…	MAP3K3/AKT1/CCND3/IGF1R/ADCY7/AGAP2/CDKN1B/STK11/TGFBR2/MAPK1/STRADA/MAP4K2/MAPK8IP3/MAPK3/MAPKAPK3/CCNY/ARRB1/TNFRSF10B/CAMKK1/RIPK3/DUSP7/EPHB6/CASS4/EPHB4/DSTYK/PRKAR2A/CRKL/CIB1/DGKQ/TIGAR/MARK2/MINK1/MAP3K12/CALM2/PRKACA/MAP3K14/PSRC1/MAP2K2/ERCC6/AXIN1/RYK/PKN1/TAOK3/CAB39	AKAP13/RIPK2/SNX9/LYN/JAK2/MAP2K1/GADD45B/TAB2/MAP3K1/IRAK2/ADCY9/BRAF/PSEN1/ADAM17/SOCS1/PIK3R5/NBN/LCP2/TRAF4/CHI3L1/PRKCD/TNIK/ACSL1/TLR4/ROR1/DBF4/CCL19/KRAS/CAB39L/MAP3K5/PPP2CA/ZEB2/RANBP2/PTPN1/RASGRP1/PILRB/THBS1/PRKAR1B/ADCY3/MAP4K4/MAP3K4/LAMTOR3/IL12B/HSP90AB1/CCNYL1/CDKN1A/PRNP/PTK2B/C5AR1/MAP3K8/MAP3K20/PPP2R3C/CARD14/CCR7/EDN1/P2RX7/HMGA2/TNF/GAS6/AZU1/PIK3R4
GO:0046578	regulation of Ras protein signal transduction	42/1980	138/10907	0.000292562528517188	0.0128093627069109	0.0113817088945064	42	1.67652613087396	TRUE	TRUE	15	27	ENSG00000183323/ENSG00000104880/ENSG00000164251/ENSG00000111348/ENSG00000105122/ENSG00000187266/ENSG00000079805/ENSG00000185989/ENSG00000137486/ENSG00000099942/ENSG00000197457/ENSG00000125637/ENSG00000101199/ENSG00000109079/ENSG00000198915	ENSG00000170776/ENSG00000254087/ENSG00000178623/ENSG00000096968/ENSG00000143772/ENSG00000137710/ENSG00000213024/ENSG00000140030/ENSG00000113916/ENSG00000174485/ENSG00000104695/ENSG00000108669/ENSG00000141968/ENSG00000111913/ENSG00000112851/ENSG00000197283/ENSG00000108061/ENSG00000133703/ENSG00000059915/ENSG00000107104/ENSG00000172575/ENSG00000112379/ENSG00000071054/ENSG00000141522/ENSG00000165029…	CCDC125/ARHGEF18/F2RL1/ARHGDIB/RASAL3/EPOR/DNM2/RASA3/ARRB1/CRKL/STMN3/PSD4/ARFGAP1/TNFAIP1/RASGEF1A	AKAP13/LYN/GPR35/JAK2/ITPKB/RDX/NUP62/GPR65/BCL6/DENND4A/PPP2CB/CYTH1/VAV1/RIPOR2/ERBIN/SYNGAP1/SHOC2/KRAS/PSD/KANK1/RASGRP1/ARFGEF3/MAP4K4/ARHGDIA/ABCA1/RABL3/FLOT1
GO:0071622	regulation of granulocyte chemotaxis	17/1980	40/10907	0.000299490874502621	0.0130043392945188	0.011554954575199	17	2.34114898989899	TRUE	TRUE	5	12	ENSG00000100030/ENSG00000102882/ENSG00000035664/ENSG00000180871/ENSG00000156026	ENSG00000128340/ENSG00000171860/ENSG00000111913/ENSG00000172724/ENSG00000130830/ENSG00000137801/ENSG00000087470/ENSG00000169429/ENSG00000197405/ENSG00000126353/ENSG00000078401/ENSG00000130150	MAPK1/MAPK3/DAPK2/CXCR2/MCU	RAC2/C3AR1/RIPOR2/CCL19/MPP1/THBS1/DNM1L/CXCL8/C5AR1/CCR7/EDN1/MOSPD2
GO:0016572	histone phosphorylation	14/1980	30/10907	0.000315958081825596	0.0136069160812433	0.0120903718110139	14	2.5706734006734	TRUE	TRUE	8	6	ENSG00000166501/ENSG00000011243/ENSG00000102882/ENSG00000105127/ENSG00000139625/ENSG00000113648/ENSG00000123143/ENSG00000162302	ENSG00000096968/ENSG00000119048/ENSG00000123374/ENSG00000163932/ENSG00000100749/ENSG00000149948	PRKCB/AKAP8L/MAPK3/AKAP8/MAP3K12/MACROH2A1/PKN1/RPS6KA4	JAK2/UBE2B/CDK2/PRKCD/VRK1/HMGA2
GO:0032732	positive regulation of interleukin-1 production	20/1980	51/10907	0.000332763925580384	0.0142141598780434	0.012629935900291	20	2.16022974846504	TRUE	TRUE	8	12	ENSG00000103490/ENSG00000104518/ENSG00000142405/ENSG00000168961/ENSG00000105483/ENSG00000064012/ENSG00000091592/ENSG00000239998	ENSG00000104312/ENSG00000096968/ENSG00000166949/ENSG00000136869/ENSG00000137752/ENSG00000172724/ENSG00000229314/ENSG00000277632/ENSG00000221926/ENSG00000089041/ENSG00000232810/ENSG00000172232	PYCARD/GSDMD/NLRP12/LGALS9/CARD8/CASP8/NLRP1/LILRA2	RIPK2/JAK2/SMAD3/TLR4/CASP1/CCL19/ORM1/CCL3/TRIM16/P2RX7/TNF/AZU1
GO:0032870	cellular response to hormone stimulus	104/1980	420/10907	0.000342269445412196	0.0145022876306103	0.012885950682539	104	1.36403078403078	TRUE	TRUE	37	67	ENSG00000124496/ENSG00000142208/ENSG00000137642/ENSG00000068024/ENSG00000089159/ENSG00000112576/ENSG00000140443/ENSG00000121281/ENSG00000090020/ENSG00000114353/ENSG00000152518/ENSG00000128245/ENSG00000166501/ENSG00000116478/ENSG00000167034/ENSG00000067955/ENSG00000204231/ENSG00000158773/ENSG00000136044/ENSG00000103197/ENSG00000118689/ENSG00000152270/ENSG00000105221/ENSG00000114302/ENSG00000124151…	ENSG00000186469/ENSG00000170776/ENSG00000171522/ENSG00000127314/ENSG00000170542/ENSG00000254087/ENSG00000165474/ENSG00000096968/ENSG00000127948/ENSG00000125384/ENSG00000162104/ENSG00000213625/ENSG00000196498/ENSG00000084733/ENSG00000160310/ENSG00000185338/ENSG00000137710/ENSG00000166128/ENSG00000123358/ENSG00000177674/ENSG00000118260/ENSG00000163932/ENSG00000151726/ENSG00000126561/ENSG00000131100…	TRERF1/AKT1/SORL1/HDAC4/PXN/CCND3/IGF1R/ADCY7/SLC9A1/GNAI2/ZFP36L2/YWHAH/PRKCB/HDAC1/NKX3-1/CBFB/RXRB/USF1/APPL2/TSC2/FOXO3/PDE3B/AKT2/PRKAR2A/NCOA3/ARID1A/AKAP8/SMARCA4/PRKACA/KDM3A/AXIN1/SMYD3/SAFB2/ZNF106/PTEN/NCOR1/LPIN2	GNG2/AKAP13/PTGER4/RAP1B/SERPINB9/LYN/GJB2/JAK2/POR/PTGER2/ADCY9/LEPROT/NCOR2/RAB10/PRMT2/SOCS1/RDX/RAB8B/NR4A1/AGTRAP/CREB1/PRKCD/ACSL1/STAT5A/ATP6V1E1/ATP1A1/NR4A3/ATP6V1E2/CNOT2/ATP6V1B2/NFKB1/GNB1/MKKS/SSTR3/ZFP36L1/GCGR/GCLC/PTPN1/MDM2/NPC1/KANK1/ATP6V1C1/ATP2B1/PIK3R1/NR1D2/SREBF1/ATP6AP1/PRKAR1B/NFE2L2/ATP6V1H/CYBA/FOXP1/ADCY3/PTGDR/PIK3C2A/GTF2H1/GCLM/CFLAR/EBI3/UGCG/CREBRF/EDN1/PTPN2/TMF…
GO:1903557	positive regulation of tumor necrosis factor superfamily cytokine production	18/1980	44/10907	0.000354700148797186	0.0149087566542433	0.0132471171361307	18	2.25351239669421	TRUE	TRUE	3	15	ENSG00000103490/ENSG00000088888/ENSG00000187796	ENSG00000149177/ENSG00000104312/ENSG00000127666/ENSG00000096968/ENSG00000170458/ENSG00000136869/ENSG00000172724/ENSG00000137462/ENSG00000172575/ENSG00000145675/ENSG00000051523/ENSG00000113302/ENSG00000277632/ENSG00000169403/ENSG00000113811	PYCARD/MAVS/CARD9	PTPRJ/RIPK2/TICAM1/JAK2/CD14/TLR4/CCL19/TLR2/RASGRP1/PIK3R1/CYBA/IL12B/CCL3/PTAFR/SELENOK
GO:0034134	toll-like receptor 2 signaling pathway	9/1980	15/10907	0.000365685388258224	0.0152485002373707	0.0135489949617813	9	3.30515151515152	TRUE	TRUE	1	8	ENSG00000164251	ENSG00000104312/ENSG00000254087/ENSG00000118503/ENSG00000155629/ENSG00000137462/ENSG00000051523/ENSG00000198961/ENSG00000168884	F2RL1	RIPK2/LYN/TNFAIP3/PIK3AP1/TLR2/CYBA/PJA2/TNIP2
GO:0046330	positive regulation of JNK cascade	34/1980	106/10907	0.000369201987356806	0.0152739152879737	0.0135715774051176	34	1.76690489803697	TRUE	TRUE	13	21	ENSG00000180354/ENSG00000103490/ENSG00000164251/ENSG00000168067/ENSG00000138834/ENSG00000112679/ENSG00000141503/ENSG00000139625/ENSG00000225830/ENSG00000103126/ENSG00000123143/ENSG00000135090/ENSG00000187796	ENSG00000104312/ENSG00000099860/ENSG00000056558/ENSG00000076604/ENSG00000154310/ENSG00000136869/ENSG00000172724/ENSG00000197442/ENSG00000131323/ENSG00000169554/ENSG00000196396/ENSG00000172575/ENSG00000137575/ENSG00000085511/ENSG00000120899/ENSG00000091436/ENSG00000126353/ENSG00000023287/ENSG00000078401/ENSG00000198961/ENSG00000232810	MTURN/PYCARD/F2RL1/MAP4K2/MAPK8IP3/DUSP22/MINK1/MAP3K12/ERCC6/AXIN1/PKN1/TAOK3/CARD9	RIPK2/GADD45B/TRAF1/TRAF4/TNIK/TLR4/CCL19/MAP3K5/TRAF3/ZEB2/PTPN1/RASGRP1/SDCBP/MAP3K4/PTK2B/MAP3K20/CCR7/RB1CC1/EDN1/PJA2/TNF
GO:0030183	B cell differentiation	33/1980	102/10907	0.000375427887658329	0.0154101415762255	0.0136926207381965	33	1.78218954248366	TRUE	TRUE	10	23	ENSG00000168918/ENSG00000068024/ENSG00000152804/ENSG00000100060/ENSG00000152518/ENSG00000197943/ENSG00000104903/ENSG00000153551/ENSG00000030110/ENSG00000010671	ENSG00000149177/ENSG00000151694/ENSG00000111732/ENSG00000196839/ENSG00000113916/ENSG00000198719/ENSG00000115738/ENSG00000154822/ENSG00000069399/ENSG00000083799/ENSG00000185650/ENSG00000126804/ENSG00000157227/ENSG00000145675/ENSG00000120899/ENSG00000175505/ENSG00000111679/ENSG00000092020/ENSG00000144840/ENSG00000175354/ENSG00000169508/ENSG00000217128/ENSG00000126226	INPP5D/HDAC4/HHEX/MFNG/ZFP36L2/PLCG2/LYL1/CMTM7/BAK1/BTK	PTPRJ/ADAM17/AICDA/ADA/BCL6/DLL1/ID2/PLCL2/BCL3/CYLD/ZFP36L1/ZBTB1/MMP14/PIK3R1/PTK2B/CLCF1/PTPN6/PPP2R3C/RABL3/PTPN2/GPR183/FNIP1/PCID2
GO:0002688	regulation of leukocyte chemotaxis	29/1980	86/10907	0.000384465358300939	0.0155307686396645	0.0137998034413704	29	1.8575463941743	TRUE	TRUE	8	21	ENSG00000164251/ENSG00000100030/ENSG00000102882/ENSG00000168961/ENSG00000035664/ENSG00000180871/ENSG00000173511/ENSG00000156026	ENSG00000254087/ENSG00000275302/ENSG00000151694/ENSG00000146070/ENSG00000128340/ENSG00000171860/ENSG00000111913/ENSG00000172724/ENSG00000130830/ENSG00000172939/ENSG00000137801/ENSG00000087470/ENSG00000120899/ENSG00000169429/ENSG00000197405/ENSG00000277632/ENSG00000163823/ENSG00000126353/ENSG00000078401/ENSG00000130150/ENSG00000183087	F2RL1/MAPK1/MAPK3/LGALS9/DAPK2/CXCR2/VEGFB/MCU	LYN/CCL4/ADAM17/PLA2G7/RAC2/C3AR1/RIPOR2/CCL19/MPP1/OXSR1/THBS1/DNM1L/PTK2B/CXCL8/C5AR1/CCL3/CCR1/CCR7/EDN1/MOSPD2/GAS6
GO:0060326	cell chemotaxis	55/1980	196/10907	0.000387275003322488	0.0155307686396645	0.0137998034413704	55	1.54577664399093	TRUE	TRUE	17	38	ENSG00000110934/ENSG00000172725/ENSG00000164251/ENSG00000100030/ENSG00000177663/ENSG00000102879/ENSG00000102882/ENSG00000168961/ENSG00000035664/ENSG00000160593/ENSG00000180871/ENSG00000099942/ENSG00000171608/ENSG00000186111/ENSG00000284690/ENSG00000173511/ENSG00000156026	ENSG00000254087/ENSG00000275302/ENSG00000151694/ENSG00000146070/ENSG00000100883/ENSG00000128340/ENSG00000171860/ENSG00000123358/ENSG00000163932/ENSG00000135124/ENSG00000163735/ENSG00000141968/ENSG00000111913/ENSG00000172724/ENSG00000103222/ENSG00000177105/ENSG00000160791/ENSG00000113448/ENSG00000130830/ENSG00000161921/ENSG00000172939/ENSG00000137801/ENSG00000087470/ENSG00000120899/ENSG00000169429…	BIN2/CORO1B/F2RL1/MAPK1/IL17RA/CORO1A/MAPK3/LGALS9/DAPK2/JAML/CXCR2/CRKL/PIK3CD/PIP5K1C/CD300H/VEGFB/MCU	LYN/CCL4/ADAM17/PLA2G7/SRP54/RAC2/C3AR1/NR4A1/PRKCD/P2RX4/CXCL5/VAV1/RIPOR2/CCL19/ABCC1/RHOG/CCR5/PDE4D/MPP1/CXCL16/OXSR1/THBS1/DNM1L/PTK2B/CXCL8/C5AR1/CCL3/PDE4B/CCR1/CCR7/CCL22/EDN1/CXCL2/CCL4L2/GPR183/MOSPD2/GAS6/AZU1
GO:0002819	regulation of adaptive immune response	43/1980	144/10907	0.000393242797436847	0.0155307686396645	0.0137998034413704	43	1.64492494388328	TRUE	TRUE	12	31	ENSG00000204713/ENSG00000096996/ENSG00000121281/ENSG00000103490/ENSG00000015285/ENSG00000112679/ENSG00000109685/ENSG00000129465/ENSG00000123143/ENSG00000136630/ENSG00000010671/ENSG00000128829	ENSG00000072274/ENSG00000104312/ENSG00000153029/ENSG00000125730/ENSG00000143507/ENSG00000076242/ENSG00000155307/ENSG00000115594/ENSG00000118503/ENSG00000120217/ENSG00000115602/ENSG00000169621/ENSG00000196839/ENSG00000113916/ENSG00000115604/ENSG00000056586/ENSG00000080345/ENSG00000134352/ENSG00000144802/ENSG00000172724/ENSG00000028137/ENSG00000145868/ENSG00000126804/ENSG00000113302/ENSG00000175505…	TRIM27/IL12RB1/ADCY7/PYCARD/WAS/DUSP22/NSD2/RIPK3/PKN1/HLX/BTK/EIF2AK4	TFRC/RIPK2/MR1/C3/DUSP10/MLH1/SAMSN1/IL1R1/TNFAIP3/CD274/IL1RL1/APLF/ADA/BCL6/IL18R1/RC3H2/RIF1/IL6ST/NFKBIZ/CCL19/TNFRSF1B/FBXO38/ZBTB1/IL12B/CLCF1/PTPN6/NFKBID/P2RX7/TNF/ZC3H12A/CD48
GO:0050920	regulation of chemotaxis	43/1980	144/10907	0.000393242797436847	0.0155307686396645	0.0137998034413704	43	1.64492494388328	TRUE	TRUE	11	32	ENSG00000185033/ENSG00000172725/ENSG00000164251/ENSG00000100030/ENSG00000102882/ENSG00000168961/ENSG00000035664/ENSG00000180871/ENSG00000163785/ENSG00000173511/ENSG00000156026	ENSG00000254087/ENSG00000275302/ENSG00000151694/ENSG00000108861/ENSG00000146070/ENSG00000128340/ENSG00000171860/ENSG00000092421/ENSG00000135124/ENSG00000166949/ENSG00000111913/ENSG00000172724/ENSG00000001617/ENSG00000130830/ENSG00000196189/ENSG00000172939/ENSG00000137801/ENSG00000087470/ENSG00000120899/ENSG00000169429/ENSG00000197405/ENSG00000277632/ENSG00000132003/ENSG00000163823/ENSG00000126353…	SEMA4B/CORO1B/F2RL1/MAPK1/MAPK3/LGALS9/DAPK2/CXCR2/RYK/VEGFB/MCU	LYN/CCL4/ADAM17/DUSP3/PLA2G7/RAC2/C3AR1/SEMA6A/P2RX4/SMAD3/RIPOR2/CCL19/SEMA3F/MPP1/SEMA4A/OXSR1/THBS1/DNM1L/PTK2B/CXCL8/C5AR1/CCL3/ZSWIM4/CCR1/CCR7/EDN1/PTPN2/GPR183/MOSPD2/STX4/GAS6/AZU1
GO:0001819	positive regulation of cytokine production	89/1980	351/10907	0.000394735034047489	0.0155307686396645	0.0137998034413704	89	1.39676393565282	TRUE	TRUE	28	61	ENSG00000161980/ENSG00000137642/ENSG00000124256/ENSG00000096996/ENSG00000103490/ENSG00000164251/ENSG00000104518/ENSG00000142405/ENSG00000099817/ENSG00000177663/ENSG00000197943/ENSG00000168961/ENSG00000105483/ENSG00000088888/ENSG00000064012/ENSG00000091592/ENSG00000114383/ENSG00000241258/ENSG00000126456/ENSG00000169692/ENSG00000204310/ENSG00000005100/ENSG00000276600/ENSG00000160703/ENSG00000187796…	ENSG00000149177/ENSG00000171522/ENSG00000104312/ENSG00000166523/ENSG00000125730/ENSG00000023445/ENSG00000127666/ENSG00000096968/ENSG00000115594/ENSG00000116815/ENSG00000100644/ENSG00000120217/ENSG00000170458/ENSG00000115602/ENSG00000151694/ENSG00000149476/ENSG00000171860/ENSG00000115604/ENSG00000118260/ENSG00000182446/ENSG00000165732/ENSG00000134352/ENSG00000166949/ENSG00000119508/ENSG00000136869…	POLR3K/SORL1/ZBP1/IL12RB1/PYCARD/F2RL1/GSDMD/NLRP12/POLR2E/IL17RA/PLCG2/LGALS9/CARD8/MAVS/CASP8/NLRP1/TUSC2/CRCP/IRF3/AGPAT2/AGPAT1/DHX33/RAB7B/NLRX1/CARD9/LILRA2/LILRB2/DHX58	PTPRJ/PTGER4/RIPK2/CLEC4E/C3/BIRC3/TICAM1/JAK2/IL1R1/CD58/HIF1A/CD274/CD14/IL1RL1/ADAM17/TKFC/C3AR1/IL18R1/CREB1/NPLOC4/DDX21/IL6ST/SMAD3/NR4A3/TLR4/BCL3/SPTBN1/CASP1/POLR3C/CD83/NFKB1/CCL19/ORM1/BIRC2/CD200/NFKB2/TLR2/PDE4D/RASGRP1/PIK3R1/THBS1/TBC1D23/CYBA/IDO1/IL12B/C5AR1/CCL3/EBI3/TRIM16/SPHK1/PDE4B/CCR7/IL1A/PTAFR/P2RX7/FLOT1/TMF1/TNF/IRF5/AZU1/SELENOK
GO:0070542	response to fatty acid	22/1980	59/10907	0.000396102588069099	0.0155307686396645	0.0137998034413704	22	2.05404896421846	TRUE	TRUE	5	17	ENSG00000142208/ENSG00000100811/ENSG00000067992/ENSG00000118689/ENSG00000105127	ENSG00000186469/ENSG00000171522/ENSG00000125384/ENSG00000118260/ENSG00000151726/ENSG00000069702/ENSG00000172724/ENSG00000078369/ENSG00000137462/ENSG00000072310/ENSG00000168229/ENSG00000126353/ENSG00000126266/ENSG00000078401/ENSG00000169403/ENSG00000163874/ENSG00000129673	AKT1/YY1/PDK3/FOXO3/AKAP8	GNG2/PTGER4/PTGER2/CREB1/ACSL1/TGFBR3/CCL19/GNB1/TLR2/SREBF1/PTGDR/CCR7/FFAR1/EDN1/PTAFR/ZC3H12A/AANAT
GO:0050878	regulation of body fluid levels	81/1980	314/10907	0.000401299545798091	0.0155587736901512	0.0138246872189251	81	1.42100463231036	TRUE	TRUE	28	53	ENSG00000100605/ENSG00000107099/ENSG00000121281/ENSG00000114353/ENSG00000164251/ENSG00000100030/ENSG00000166501/ENSG00000197943/ENSG00000151702/ENSG00000102882/ENSG00000116478/ENSG00000015285/ENSG00000166189/ENSG00000158773/ENSG00000137486/ENSG00000197208/ENSG00000183044/ENSG00000115486/ENSG00000173171/ENSG00000114302/ENSG00000145214/ENSG00000064201/ENSG00000125510/ENSG00000072062/ENSG00000186222…	ENSG00000186469/ENSG00000254087/ENSG00000115956/ENSG00000096968/ENSG00000185010/ENSG00000027075/ENSG00000100644/ENSG00000144566/ENSG00000162104/ENSG00000196498/ENSG00000151012/ENSG00000141506/ENSG00000196839/ENSG00000043462/ENSG00000158669/ENSG00000118260/ENSG00000163932/ENSG00000103769/ENSG00000275023/ENSG00000135124/ENSG00000035403/ENSG00000110756/ENSG00000126561/ENSG00000138279/ENSG00000136869…	ITPK1/DOCK8/ADCY7/GNAI2/F2RL1/MAPK1/PRKCB/PLCG2/FLI1/MAPK3/HDAC1/WAS/HPS6/USF1/ARRB1/SLC22A4/ABAT/GGCX/MTX1/PRKAR2A/DGKQ/TSPAN32/OPRL1/PRKACA/BLOC1S4/ELOVL1/P2RX1/ACTB	GNG2/LYN/PLEK/JAK2/F8/PRKCH/HIF1A/RAB5A/ADCY9/NCOR2/SLC7A11/PIK3R5/ADA/LCP2/GPAT4/CREB1/PRKCD/RAB11A/MLLT6/P2RX4/VCL/HPS5/STAT5A/ANXA7/TLR4/PLAUR/VAV1/GNB1/GNA13/SERPINB2/TFPI2/STXBP3/PABPC4/PIK3R1/THBS1/PRKAR1B/NFE2L2/CYBA/ANXA5/ADCY3/PLSCR1/ENPP4/LMAN1/EHD1/PTPN6/UGCG/SERPINA1/EDN1/SRF/ITPR1/P2RX7/ADTRP/GAS6
GO:0000272	polysaccharide catabolic process	11/1980	21/10907	0.000402739478846701	0.0155587736901512	0.0138246872189251	11	2.88544973544974	TRUE	TRUE	7	4	ENSG00000173281/ENSG00000156873/ENSG00000172531/ENSG00000169299/ENSG00000171298/ENSG00000100994/ENSG00000068976	ENSG00000133063/ENSG00000136250/ENSG00000213639/ENSG00000023287	PPP1R3B/PHKG2/PPP1CA/PGM2/GAA/PYGB/PYGM	CHIT1/AOAH/PPP1CB/RB1CC1
GO:0007599	hemostasis	63/1980	232/10907	0.000406428186185121	0.0155866692716542	0.0138494737282444	63	1.49586598746081	TRUE	TRUE	22	41	ENSG00000100605/ENSG00000107099/ENSG00000164251/ENSG00000100030/ENSG00000166501/ENSG00000197943/ENSG00000151702/ENSG00000102882/ENSG00000116478/ENSG00000015285/ENSG00000166189/ENSG00000158773/ENSG00000137486/ENSG00000183044/ENSG00000115486/ENSG00000114302/ENSG00000145214/ENSG00000064201/ENSG00000072062/ENSG00000186222/ENSG00000108405/ENSG00000075624	ENSG00000186469/ENSG00000254087/ENSG00000115956/ENSG00000096968/ENSG00000185010/ENSG00000027075/ENSG00000144566/ENSG00000151012/ENSG00000141506/ENSG00000043462/ENSG00000163932/ENSG00000135124/ENSG00000035403/ENSG00000110756/ENSG00000138279/ENSG00000136869/ENSG00000011422/ENSG00000141968/ENSG00000078369/ENSG00000120063/ENSG00000197632/ENSG00000105825/ENSG00000116266/ENSG00000090621/ENSG00000145675…	ITPK1/DOCK8/F2RL1/MAPK1/PRKCB/PLCG2/FLI1/MAPK3/HDAC1/WAS/HPS6/USF1/ARRB1/ABAT/GGCX/PRKAR2A/DGKQ/TSPAN32/PRKACA/BLOC1S4/P2RX1/ACTB	GNG2/LYN/PLEK/JAK2/F8/PRKCH/RAB5A/SLC7A11/PIK3R5/LCP2/PRKCD/P2RX4/VCL/HPS5/ANXA7/TLR4/PLAUR/VAV1/GNB1/GNA13/SERPINB2/TFPI2/STXBP3/PABPC4/PIK3R1/THBS1/PRKAR1B/NFE2L2/ANXA5/PLSCR1/ENPP4/LMAN1/EHD1/PTPN6/SERPINA1/EDN1/SRF/ITPR1/P2RX7/ADTRP/GAS6
GO:0043123	positive regulation of I-kappaB kinase/NF-kappaB signaling	47/1980	162/10907	0.000446788455294032	0.0170103372761945	0.0151144683388942	47	1.59816997131812	TRUE	TRUE	22	25	ENSG00000198909/ENSG00000142208/ENSG00000204713/ENSG00000088832/ENSG00000164251/ENSG00000102871/ENSG00000171206/ENSG00000166501/ENSG00000116729/ENSG00000168961/ENSG00000121858/ENSG00000088888/ENSG00000064012/ENSG00000120889/ENSG00000116525/ENSG00000126456/ENSG00000164054/ENSG00000006062/ENSG00000104529/ENSG00000003400/ENSG00000187796/ENSG00000141574	ENSG00000170776/ENSG00000072274/ENSG00000104312/ENSG00000263528/ENSG00000023445/ENSG00000127666/ENSG00000055208/ENSG00000162924/ENSG00000017260/ENSG00000213024/ENSG00000165732/ENSG00000104365/ENSG00000102096/ENSG00000136869/ENSG00000185483/ENSG00000137752/ENSG00000172724/ENSG00000110330/ENSG00000204397/ENSG00000145365/ENSG00000114354/ENSG00000003402/ENSG00000126353/ENSG00000232810/ENSG00000168884	MAP3K3/AKT1/TRIM27/FKBP1A/F2RL1/TRADD/TRIM8/PRKCB/WLS/LGALS9/TNFSF10/MAVS/CASP8/TNFRSF10B/TRIM62/IRF3/SHISA5/MAP3K14/EEF1D/CASP10/CARD9/SECTM1	AKAP13/TFRC/RIPK2/IKBKE/BIRC3/TICAM1/TAB2/REL/ATP2C1/NUP62/DDX21/IKBKB/PIM2/TLR4/ROR1/CASP1/CCL19/BIRC2/CARD16/TIFA/TFG/CFLAR/CCR7/TNF/TNIP2
GO:0007186	G protein-coupled receptor signaling pathway	104/1980	423/10907	0.000450335242439446	0.0170220241998335	0.0151248527089659	104	1.35435680683908	TRUE	TRUE	35	69	ENSG00000169220/ENSG00000173020/ENSG00000142208/ENSG00000137642/ENSG00000104880/ENSG00000121281/ENSG00000114353/ENSG00000164251/ENSG00000177963/ENSG00000125910/ENSG00000108262/ENSG00000079805/ENSG00000114450/ENSG00000137486/ENSG00000109062/ENSG00000180871/ENSG00000102858/ENSG00000241258/ENSG00000152270/ENSG00000143878/ENSG00000139436/ENSG00000076928/ENSG00000099942/ENSG00000145214/ENSG00000125510…	ENSG00000186469/ENSG00000170776/ENSG00000171522/ENSG00000125730/ENSG00000115896/ENSG00000122733/ENSG00000275302/ENSG00000115956/ENSG00000178623/ENSG00000096968/ENSG00000125384/ENSG00000162104/ENSG00000141506/ENSG00000196839/ENSG00000128340/ENSG00000074416/ENSG00000171860/ENSG00000140030/ENSG00000115825/ENSG00000177674/ENSG00000154822/ENSG00000100077/ENSG00000163735/ENSG00000141968/ENSG00000172724…	RGS14/GRK2/AKT1/SORL1/ARHGEF18/ADCY7/GNAI2/F2RL1/RIC8A/S1PR4/GIT1/DNM2/GNB4/ARRB1/SLC9A3R1/CXCR2/MGRN1/CRCP/PDE3B/RHOB/GIT2/ARHGEF1/CRKL/DGKQ/OPRL1/P2RY13/RGS3/GPR162/SORT1/CALM2/OXER1/KISS1R/BTK/GNGT2/GNAL	GNG2/AKAP13/PTGER4/C3/PLCL1/PHF24/CCL4/PLEK/GPR35/JAK2/PTGER2/ADCY9/PIK3R5/ADA/RAC2/MGLL/C3AR1/GPR65/PRKD3/AGTRAP/PLCL2/GRK3/CXCL5/VAV1/CCL19/GNB1/GNA13/SSTR3/ADGRB1/PLEKHG2/CCR5/GCGR/PTGIR/HCAR3/PDE4D/CXCL16/PIK3R1/GPR132/PDE8A/ADCY3/GRK5/GABBR1/PTGDR/APLP1/DAGLA/PTK2B/CXCL8/C5AR1/CCL3/PTPN6/TPRA1/SPHK1/PDE4B/CCR1/CCR7/GPR84/HCAR1/ABCA1/ADGRE1/CCL22/FFAR1/EDN1/CXCL2/CCL4L2/GPR183/PTAFR/HCAR2/FGD…
GO:0043471	regulation of cellular carbohydrate catabolic process	7/1980	10/10907	0.000461518711737741	0.0173201379390721	0.0153897405004277	7	3.8560101010101	TRUE	TRUE	6	1	ENSG00000173281/ENSG00000171314/ENSG00000156873/ENSG00000172531/ENSG00000138760/ENSG00000078237	ENSG00000213639	PPP1R3B/PGAM1/PHKG2/PPP1CA/SCARB2/TIGAR	PPP1CB
GO:0035710	CD4-positive, alpha-beta T cell activation	28/1980	83/10907	0.000477507180010922	0.0177930689629602	0.0158099615031612	28	1.85831812096872	TRUE	TRUE	6	22	ENSG00000096996/ENSG00000163513/ENSG00000168961/ENSG00000067955/ENSG00000107738/ENSG00000136630	ENSG00000171522/ENSG00000104312/ENSG00000128791/ENSG00000120217/ENSG00000185338/ENSG00000113916/ENSG00000115604/ENSG00000056586/ENSG00000144802/ENSG00000069399/ENSG00000112149/ENSG00000172724/ENSG00000156127/ENSG00000196189/ENSG00000114861/ENSG00000113302/ENSG00000167604/ENSG00000196352/ENSG00000104856/ENSG00000169508/ENSG00000163874/ENSG00000198846	IL12RB1/TGFBR2/LGALS9/CBFB/VSIR/HLX	PTGER4/RIPK2/TWSG1/CD274/SOCS1/BCL6/IL18R1/RC3H2/NFKBIZ/BCL3/CD83/CCL19/BATF/SEMA4A/FOXP1/IL12B/NFKBID/CD55/RELB/GPR183/ZC3H12A/TOX
GO:0007568	aging	60/1980	220/10907	0.000489013485976489	0.0180055002284064	0.015998716469253	60	1.50234159779614	TRUE	TRUE	17	43	ENSG00000114650/ENSG00000198909/ENSG00000168918/ENSG00000142208/ENSG00000106144/ENSG00000163513/ENSG00000100030/ENSG00000102882/ENSG00000183044/ENSG00000118689/ENSG00000197930/ENSG00000138814/ENSG00000116161/ENSG00000030110/ENSG00000140474/ENSG00000142082/ENSG00000171862	ENSG00000165474/ENSG00000169032/ENSG00000169756/ENSG00000080815/ENSG00000196839/ENSG00000213024/ENSG00000116731/ENSG00000113916/ENSG00000112096/ENSG00000198839/ENSG00000118260/ENSG00000163932/ENSG00000115738/ENSG00000120742/ENSG00000140379/ENSG00000197548/ENSG00000133703/ENSG00000028137/ENSG00000171490/ENSG00000001084/ENSG00000110436/ENSG00000114904/ENSG00000077150/ENSG00000105835/ENSG00000113448…	SCAP/MAP3K3/INPP5D/AKT1/CASP2/TGFBR2/MAPK1/MAPK3/ABAT/FOXO3/ERO1A/PPP3CA/CACYBP/BAK1/ULK3/SIRT3/PTEN	GJB2/MAP2K1/LIMS1/PSEN1/ADA/NUP62/PRDM2/BCL6/SOD2/ZNF277/CREB1/PRKCD/ID2/SERP1/BCL2A1/ATG7/KRAS/TNFRSF1B/RSL1D1/GCLC/SLC1A2/NEK4/NFKB2/NAMPT/PDE4D/ATP2B1/KYNU/SIN3A/SREBF1/NFE2L2/TIMP1/CDKN1A/PRNP/GCLM/TPRA1/FBXO4/MT-ND4/EDN1/JUN/SRF/HMGA2/MT-CO1/NUDT1
GO:0050817	coagulation	62/1980	229/10907	0.000490062149345665	0.0180055002284064	0.015998716469253	62	1.49140752503198	TRUE	TRUE	21	41	ENSG00000100605/ENSG00000107099/ENSG00000164251/ENSG00000100030/ENSG00000166501/ENSG00000197943/ENSG00000102882/ENSG00000116478/ENSG00000015285/ENSG00000166189/ENSG00000158773/ENSG00000137486/ENSG00000183044/ENSG00000115486/ENSG00000114302/ENSG00000145214/ENSG00000064201/ENSG00000072062/ENSG00000186222/ENSG00000108405/ENSG00000075624	ENSG00000186469/ENSG00000254087/ENSG00000115956/ENSG00000096968/ENSG00000185010/ENSG00000027075/ENSG00000144566/ENSG00000080815/ENSG00000151012/ENSG00000141506/ENSG00000043462/ENSG00000163932/ENSG00000135124/ENSG00000035403/ENSG00000110756/ENSG00000136869/ENSG00000011422/ENSG00000141968/ENSG00000078369/ENSG00000120063/ENSG00000197632/ENSG00000105825/ENSG00000116266/ENSG00000090621/ENSG00000145675…	ITPK1/DOCK8/F2RL1/MAPK1/PRKCB/PLCG2/MAPK3/HDAC1/WAS/HPS6/USF1/ARRB1/ABAT/GGCX/PRKAR2A/DGKQ/TSPAN32/PRKACA/BLOC1S4/P2RX1/ACTB	GNG2/LYN/PLEK/JAK2/F8/PRKCH/RAB5A/PSEN1/SLC7A11/PIK3R5/LCP2/PRKCD/P2RX4/VCL/HPS5/TLR4/PLAUR/VAV1/GNB1/GNA13/SERPINB2/TFPI2/STXBP3/PABPC4/PIK3R1/THBS1/PRKAR1B/NFE2L2/ANXA5/PLSCR1/ENPP4/LMAN1/EHD1/PTPN6/SERPINA1/EDN1/SRF/ITPR1/P2RX7/ADTRP/GAS6
GO:0002683	negative regulation of immune system process	83/1980	326/10907	0.000533254522444057	0.0194563837563964	0.0172878933263114	83	1.40249271859701	TRUE	TRUE	30	53	ENSG00000198728/ENSG00000168918/ENSG00000175463/ENSG00000142208/ENSG00000204713/ENSG00000157514/ENSG00000186074/ENSG00000168961/ENSG00000163154/ENSG00000067955/ENSG00000139192/ENSG00000112679/ENSG00000169926/ENSG00000180871/ENSG00000198791/ENSG00000197837/ENSG00000185043/ENSG00000133884/ENSG00000064201/ENSG00000140853/ENSG00000107738/ENSG00000183864/ENSG00000204520/ENSG00000160703/ENSG00000123143…	ENSG00000149177/ENSG00000171522/ENSG00000128791/ENSG00000066294/ENSG00000170542/ENSG00000143507/ENSG00000254087/ENSG00000166477/ENSG00000155307/ENSG00000118503/ENSG00000120217/ENSG00000143772/ENSG00000115602/ENSG00000108861/ENSG00000120690/ENSG00000185338/ENSG00000196839/ENSG00000197646/ENSG00000149476/ENSG00000113916/ENSG00000198719/ENSG00000124508/ENSG00000056586/ENSG00000090376/ENSG00000115738…	LDB1/INPP5D/TBC1D10C/AKT1/TRIM27/TSC22D3/CD300LF/LGALS9/TNFAIP8L2/CBFB/TAPBPL/DUSP22/KLF13/CXCR2/CNOT7/H4-16/CIB1/DPF2/TSPAN32/NLRC5/VSIR/TOB2/MICA/NLRX1/PKN1/FAM3A/HLX/BTK/LILRB2/DHX58	PTPRJ/PTGER4/TWSG1/CD84/SERPINB9/DUSP10/LYN/LEO1/SAMSN1/TNFAIP3/CD274/ITPKB/IL1RL1/DUSP3/ELF1/SOCS1/ADA/PDCD1LG2/TKFC/BCL6/DLL1/BTN2A2/RC3H2/IRAK3/ID2/NPLOC4/PLCL2/CD47/TLR4/RIPOR2/ZBTB46/YTHDF3/ZFP36L1/CD200/PIK3R1/THBS1/NFE2L2/IDO1/GPR137B/IL12B/PRNP/PTK2B/CCL3/PTPN6/NFKBID/MYC/NMI/CD55/PTPN2/ADTRP/TNF/ZC3H12A/TRIB1
GO:0045860	positive regulation of protein kinase activity	94/1980	378/10907	0.000557326599944671	0.0201944410766159	0.0179436912577468	94	1.36985997541553	TRUE	TRUE	38	56	ENSG00000198909/ENSG00000142208/ENSG00000112576/ENSG00000121281/ENSG00000135439/ENSG00000111276/ENSG00000118046/ENSG00000163513/ENSG00000100030/ENSG00000266173/ENSG00000168067/ENSG00000138834/ENSG00000102882/ENSG00000114738/ENSG00000108100/ENSG00000137486/ENSG00000120889/ENSG00000004660/ENSG00000129465/ENSG00000164086/ENSG00000087589/ENSG00000114302/ENSG00000099942/ENSG00000185043/ENSG00000145214…	ENSG00000170776/ENSG00000104312/ENSG00000130340/ENSG00000096968/ENSG00000169032/ENSG00000099860/ENSG00000055208/ENSG00000095015/ENSG00000134070/ENSG00000162104/ENSG00000157764/ENSG00000080815/ENSG00000151694/ENSG00000185338/ENSG00000141506/ENSG00000043462/ENSG00000076604/ENSG00000133048/ENSG00000163932/ENSG00000154310/ENSG00000151726/ENSG00000136869/ENSG00000006634/ENSG00000172724/ENSG00000133703…	MAP3K3/AKT1/CCND3/ADCY7/AGAP2/CDKN1B/STK11/TGFBR2/MAPK1/STRADA/MAP4K2/MAPK8IP3/MAPK3/MAPKAPK3/CCNY/ARRB1/TNFRSF10B/CAMKK1/RIPK3/DUSP7/CASS4/PRKAR2A/CRKL/CIB1/DGKQ/MARK2/MINK1/MAP3K12/CALM2/PRKACA/MAP3K14/PSRC1/MAP2K2/ERCC6/AXIN1/PKN1/TAOK3/CAB39	AKAP13/RIPK2/SNX9/JAK2/MAP2K1/GADD45B/TAB2/MAP3K1/IRAK2/ADCY9/BRAF/PSEN1/ADAM17/SOCS1/PIK3R5/LCP2/TRAF4/CHI3L1/PRKCD/TNIK/ACSL1/TLR4/DBF4/CCL19/KRAS/CAB39L/MAP3K5/PPP2CA/ZEB2/PTPN1/RASGRP1/PILRB/THBS1/PRKAR1B/ADCY3/MAP4K4/MAP3K4/LAMTOR3/IL12B/HSP90AB1/CCNYL1/CDKN1A/PRNP/PTK2B/C5AR1/MAP3K8/MAP3K20/PPP2R3C/CARD14/CCR7/EDN1/P2RX7/HMGA2/TNF/GAS6/AZU1
GO:0050921	positive regulation of chemotaxis	31/1980	96/10907	0.000577958679277009	0.0207985952117905	0.0184805100403283	31	1.77881418350168	TRUE	TRUE	8	23	ENSG00000164251/ENSG00000100030/ENSG00000102882/ENSG00000168961/ENSG00000035664/ENSG00000180871/ENSG00000173511/ENSG00000156026	ENSG00000275302/ENSG00000151694/ENSG00000146070/ENSG00000128340/ENSG00000171860/ENSG00000135124/ENSG00000166949/ENSG00000111913/ENSG00000172724/ENSG00000172939/ENSG00000137801/ENSG00000087470/ENSG00000120899/ENSG00000169429/ENSG00000197405/ENSG00000277632/ENSG00000163823/ENSG00000126353/ENSG00000078401/ENSG00000130150/ENSG00000103496/ENSG00000183087/ENSG00000172232	F2RL1/MAPK1/MAPK3/LGALS9/DAPK2/CXCR2/VEGFB/MCU	CCL4/ADAM17/PLA2G7/RAC2/C3AR1/P2RX4/SMAD3/RIPOR2/CCL19/OXSR1/THBS1/DNM1L/PTK2B/CXCL8/C5AR1/CCL3/CCR1/CCR7/EDN1/MOSPD2/STX4/GAS6/AZU1
GO:0062207	regulation of pattern recognition receptor signaling pathway	27/1980	80/10907	0.000593290756571853	0.0212050995580171	0.0188417078796718	27	1.85914772727273	TRUE	TRUE	7	20	ENSG00000164251/ENSG00000186074/ENSG00000136044/ENSG00000276600/ENSG00000160703/ENSG00000239998/ENSG00000108771	ENSG00000023445/ENSG00000127666/ENSG00000254087/ENSG00000118503/ENSG00000170458/ENSG00000085449/ENSG00000149476/ENSG00000090376/ENSG00000182446/ENSG00000136869/ENSG00000188056/ENSG00000115310/ENSG00000112851/ENSG00000110330/ENSG00000137462/ENSG00000051523/ENSG00000164164/ENSG00000137312/ENSG00000198961/ENSG00000101966	F2RL1/CD300LF/APPL2/RAB7B/NLRX1/LILRA2/DHX58	BIRC3/TICAM1/LYN/TNFAIP3/CD14/WDFY1/TKFC/IRAK3/NPLOC4/TLR4/TREML4/RTN4/ERBIN/BIRC2/TLR2/CYBA/OTUD4/FLOT1/PJA2/XIAP
GO:0043434	response to peptide hormone	78/1980	304/10907	0.00060547574521545	0.0214943889551485	0.0190987548366324	78	1.41338716108453	TRUE	TRUE	28	50	ENSG00000114650/ENSG00000142208/ENSG00000137642/ENSG00000152804/ENSG00000089159/ENSG00000112576/ENSG00000140443/ENSG00000121281/ENSG00000111276/ENSG00000090020/ENSG00000114353/ENSG00000166501/ENSG00000128564/ENSG00000121858/ENSG00000158773/ENSG00000136044/ENSG00000162521/ENSG00000103197/ENSG00000118689/ENSG00000152270/ENSG00000105221/ENSG00000114302/ENSG00000134243/ENSG00000072062/ENSG00000116161…	ENSG00000127314/ENSG00000254087/ENSG00000165474/ENSG00000165168/ENSG00000096968/ENSG00000127948/ENSG00000162104/ENSG00000213625/ENSG00000084733/ENSG00000185338/ENSG00000166128/ENSG00000123358/ENSG00000177674/ENSG00000118260/ENSG00000163932/ENSG00000126561/ENSG00000131100/ENSG00000119508/ENSG00000250565/ENSG00000069702/ENSG00000178567/ENSG00000147416/ENSG00000109320/ENSG00000185650/ENSG00000215644…	SCAP/AKT1/SORL1/HHEX/PXN/CCND3/IGF1R/ADCY7/CDKN1B/SLC9A1/GNAI2/PRKCB/VGF/TNFSF10/USF1/APPL2/RBBP4/TSC2/FOXO3/PDE3B/AKT2/PRKAR2A/SORT1/PRKACA/CACYBP/ZNF106/PTEN/LPIN2	RAP1B/LYN/GJB2/CYBB/JAK2/POR/ADCY9/LEPROT/RAB10/SOCS1/RAB8B/NR4A1/AGTRAP/CREB1/PRKCD/STAT5A/ATP6V1E1/NR4A3/ATP6V1E2/TGFBR3/EPM2AIP1/ATP6V1B2/NFKB1/ZFP36L1/GCGR/GCLC/PTPN1/MDM2/STXBP3/TLR2/KANK1/ATP6V1C1/ATP2B1/PIK3R1/SREBF1/ATP6AP1/BTG2/PRKAR1B/NFE2L2/ATP6V1H/CYBA/ADCY3/TIMP1/PIK3C2A/CFLAR/TRIM16/EDN1/PTPN2/AANAT/MT-CYB
GO:0072503	cellular divalent inorganic cation homeostasis	71/1980	272/10907	0.000625178043787554	0.0218258955684036	0.0193933137350731	71	1.43790292632204	TRUE	TRUE	25	46	ENSG00000088832/ENSG00000164251/ENSG00000166501/ENSG00000125910/ENSG00000197943/ENSG00000102879/ENSG00000185989/ENSG00000180871/ENSG00000167323/ENSG00000131504/ENSG00000125510/ENSG00000197930/ENSG00000214253/ENSG00000165650/ENSG00000143933/ENSG00000072062/ENSG00000187713/ENSG00000074370/ENSG00000185825/ENSG00000109689/ENSG00000030110/ENSG00000108588/ENSG00000156026/ENSG00000108405/ENSG00000140090	ENSG00000171522/ENSG00000178719/ENSG00000254087/ENSG00000178623/ENSG00000096968/ENSG00000125384/ENSG00000138821/ENSG00000080815/ENSG00000017260/ENSG00000171860/ENSG00000140030/ENSG00000104154/ENSG00000135124/ENSG00000166949/ENSG00000138279/ENSG00000074621/ENSG00000172724/ENSG00000078369/ENSG00000120063/ENSG00000160791/ENSG00000153291/ENSG00000160013/ENSG00000113448/ENSG00000070961/ENSG00000165915…	FKBP1A/F2RL1/PRKCB/S1PR4/PLCG2/CORO1A/RASA3/CXCR2/STIM1/DIAPH1/OPRL1/ERO1A/FIS1/PDZD8/CALM2/PRKACA/TMEM203/ATP2A3/BCAP31/STIM2/BAK1/CCDC47/MCU/P2RX1/SLC24A4	PTGER4/GRINA/LYN/GPR35/JAK2/PTGER2/SLC39A8/PSEN1/ATP2C1/C3AR1/GPR65/SLC30A4/P2RX4/SMAD3/ANXA7/SLC24A1/CCL19/GNB1/GNA13/CCR5/SLC25A27/PTGIR/PDE4D/ATP2B1/SLC39A13/CYBA/PTGDR/PRNP/PTK2B/ATP13A3/C5AR1/TMEM165/CCL3/PTPN6/GSTO1/CCR1/CCR7/CD55/SLC30A7/FFAR1/EDN1/SLC30A5/TRPM7/ITPR1/P2RX7/SELENOK
GO:0002467	germinal center formation	8/1980	13/10907	0.000627276404801856	0.0218258955684036	0.0193933137350731	8	3.38989898989899	TRUE	TRUE	1	7	ENSG00000123143	ENSG00000118503/ENSG00000151694/ENSG00000196839/ENSG00000113916/ENSG00000069399/ENSG00000172578/ENSG00000077150	PKN1	TNFAIP3/ADAM17/ADA/BCL6/BCL3/KLHL6/NFKB2
GO:0071377	cellular response to glucagon stimulus	8/1980	13/10907	0.000627276404801856	0.0218258955684036	0.0193933137350731	8	3.38989898989899	TRUE	TRUE	3	5	ENSG00000121281/ENSG00000114302/ENSG00000072062	ENSG00000165474/ENSG00000162104/ENSG00000215644/ENSG00000188191/ENSG00000138031	ADCY7/PRKAR2A/PRKACA	GJB2/ADCY9/GCGR/PRKAR1B/ADCY3
GO:0007596	blood coagulation	61/1980	227/10907	0.000667580104803089	0.0226180822995213	0.0200972081418422	61	1.4802807813821	TRUE	TRUE	21	40	ENSG00000100605/ENSG00000107099/ENSG00000164251/ENSG00000100030/ENSG00000166501/ENSG00000197943/ENSG00000102882/ENSG00000116478/ENSG00000015285/ENSG00000166189/ENSG00000158773/ENSG00000137486/ENSG00000183044/ENSG00000115486/ENSG00000114302/ENSG00000145214/ENSG00000064201/ENSG00000072062/ENSG00000186222/ENSG00000108405/ENSG00000075624	ENSG00000186469/ENSG00000254087/ENSG00000115956/ENSG00000096968/ENSG00000185010/ENSG00000027075/ENSG00000144566/ENSG00000151012/ENSG00000141506/ENSG00000043462/ENSG00000163932/ENSG00000135124/ENSG00000035403/ENSG00000110756/ENSG00000136869/ENSG00000011422/ENSG00000141968/ENSG00000078369/ENSG00000120063/ENSG00000197632/ENSG00000105825/ENSG00000116266/ENSG00000090621/ENSG00000145675/ENSG00000137801…	ITPK1/DOCK8/F2RL1/MAPK1/PRKCB/PLCG2/MAPK3/HDAC1/WAS/HPS6/USF1/ARRB1/ABAT/GGCX/PRKAR2A/DGKQ/TSPAN32/PRKACA/BLOC1S4/P2RX1/ACTB	GNG2/LYN/PLEK/JAK2/F8/PRKCH/RAB5A/SLC7A11/PIK3R5/LCP2/PRKCD/P2RX4/VCL/HPS5/TLR4/PLAUR/VAV1/GNB1/GNA13/SERPINB2/TFPI2/STXBP3/PABPC4/PIK3R1/THBS1/PRKAR1B/NFE2L2/ANXA5/PLSCR1/ENPP4/LMAN1/EHD1/PTPN6/SERPINA1/EDN1/SRF/ITPR1/P2RX7/ADTRP/GAS6
GO:0001783	B cell apoptotic process	11/1980	22/10907	0.000674026085789704	0.0226180822995213	0.0200972081418422	11	2.75429292929293	TRUE	TRUE	6	5	ENSG00000196684/ENSG00000099942/ENSG00000123143/ENSG00000030110/ENSG00000010671/ENSG00000171862	ENSG00000254087/ENSG00000196839/ENSG00000113916/ENSG00000114861/ENSG00000217128	HSH2D/CRKL/PKN1/BAK1/BTK/PTEN	LYN/ADA/BCL6/FOXP1/FNIP1
GO:0010955	negative regulation of protein processing	11/1980	22/10907	0.000674026085789704	0.0226180822995213	0.0200972081418422	11	2.75429292929293	TRUE	TRUE	3	8	ENSG00000105483/ENSG00000101160/ENSG00000090863	ENSG00000023445/ENSG00000115590/ENSG00000110330/ENSG00000204397/ENSG00000135679/ENSG00000137801/ENSG00000171867/ENSG00000101966	CARD8/CTSZ/GLG1	BIRC3/IL1R2/BIRC2/CARD16/MDM2/THBS1/PRNP/XIAP
GO:0060416	response to growth hormone	11/1980	22/10907	0.000674026085789704	0.0226180822995213	0.0200972081418422	11	2.75429292929293	TRUE	TRUE	4	7	ENSG00000142208/ENSG00000089159/ENSG00000162521/ENSG00000116161	ENSG00000254087/ENSG00000096968/ENSG00000213625/ENSG00000126561/ENSG00000196396/ENSG00000145675/ENSG00000221926	AKT1/PXN/RBBP4/CACYBP	LYN/JAK2/LEPROT/STAT5A/PTPN1/PIK3R1/TRIM16
GO:1903318	negative regulation of protein maturation	11/1980	22/10907	0.000674026085789704	0.0226180822995213	0.0200972081418422	11	2.75429292929293	TRUE	TRUE	3	8	ENSG00000105483/ENSG00000101160/ENSG00000090863	ENSG00000023445/ENSG00000115590/ENSG00000110330/ENSG00000204397/ENSG00000135679/ENSG00000137801/ENSG00000171867/ENSG00000101966	CARD8/CTSZ/GLG1	BIRC3/IL1R2/BIRC2/CARD16/MDM2/THBS1/PRNP/XIAP
GO:0032874	positive regulation of stress-activated MAPK cascade	38/1980	126/10907	0.000675873414736361	0.0226180822995213	0.0200972081418422	38	1.66131954465288	TRUE	TRUE	15	23	ENSG00000198909/ENSG00000180354/ENSG00000103490/ENSG00000164620/ENSG00000164251/ENSG00000168067/ENSG00000138834/ENSG00000112679/ENSG00000141503/ENSG00000139625/ENSG00000225830/ENSG00000103126/ENSG00000123143/ENSG00000135090/ENSG00000187796	ENSG00000104312/ENSG00000099860/ENSG00000056558/ENSG00000076604/ENSG00000154310/ENSG00000136869/ENSG00000172724/ENSG00000197442/ENSG00000131323/ENSG00000169554/ENSG00000196396/ENSG00000172575/ENSG00000137575/ENSG00000085511/ENSG00000120899/ENSG00000176170/ENSG00000091436/ENSG00000126353/ENSG00000023287/ENSG00000078401/ENSG00000198961/ENSG00000232810/ENSG00000163874	MAP3K3/MTURN/PYCARD/RELL2/F2RL1/MAP4K2/MAPK8IP3/DUSP22/MINK1/MAP3K12/ERCC6/AXIN1/PKN1/TAOK3/CARD9	RIPK2/GADD45B/TRAF1/TRAF4/TNIK/TLR4/CCL19/MAP3K5/TRAF3/ZEB2/PTPN1/RASGRP1/SDCBP/MAP3K4/PTK2B/SPHK1/MAP3K20/CCR7/RB1CC1/EDN1/PJA2/TNF/ZC3H12A
GO:0050865	regulation of cell activation	111/1980	462/10907	0.000729086888703896	0.0242444462863941	0.0215423074710312	111	1.32349140758232	TRUE	TRUE	30	81	ENSG00000168918/ENSG00000175463/ENSG00000107099/ENSG00000142208/ENSG00000196535/ENSG00000096996/ENSG00000103490/ENSG00000164251/ENSG00000163513/ENSG00000152518/ENSG00000182511/ENSG00000186074/ENSG00000102879/ENSG00000105122/ENSG00000168961/ENSG00000163154/ENSG00000067955/ENSG00000112679/ENSG00000109685/ENSG00000183044/ENSG00000129465/ENSG00000064201/ENSG00000169230/ENSG00000107738/ENSG00000204520…	ENSG00000072274/ENSG00000104312/ENSG00000128791/ENSG00000066294/ENSG00000143507/ENSG00000127666/ENSG00000076242/ENSG00000254087/ENSG00000115956/ENSG00000155307/ENSG00000096968/ENSG00000166527/ENSG00000118503/ENSG00000120217/ENSG00000143772/ENSG00000115602/ENSG00000169621/ENSG00000108861/ENSG00000185338/ENSG00000196839/ENSG00000197646/ENSG00000128340/ENSG00000113916/ENSG00000124508/ENSG00000056586…	INPP5D/TBC1D10C/DOCK8/AKT1/MYO18A/IL12RB1/PYCARD/F2RL1/TGFBR2/ZFP36L2/FES/CD300LF/CORO1A/RASAL3/LGALS9/TNFAIP8L2/CBFB/DUSP22/NSD2/ABAT/RIPK3/TSPAN32/PRELID1/VSIR/MICA/PKN1/HLX/BTK/LILRA2/LILRB2	TFRC/RIPK2/TWSG1/CD84/DUSP10/TICAM1/MLH1/LYN/PLEK/SAMSN1/JAK2/CLEC4D/TNFAIP3/CD274/ITPKB/IL1RL1/APLF/DUSP3/SOCS1/ADA/PDCD1LG2/RAC2/BCL6/BTN2A2/RC3H2/PRKCD/ID2/RIF1/IL6ST/FLOT2/NR4A3/CD47/NFKBIZ/TLR4/CYLD/VAV1/RIPOR2/CD83/CCL19/TNFRSF1B/ZFP36L1/ZEB1/GCLC/CD200/ZBTB1/MMP14/RASGRP1/PIK3R1/THBS1/PLSCR1/IDO1/GPR137B/IL12B/CDKN1A/TNFRSF4/PRNP/CLCF1/MAP3K8/CCL3/PTPN6/RHOH/NFKBID/EBI3/SPHK1/PPP2R3C/CCR7/…
GO:0019722	calcium-mediated signaling	39/1980	131/10907	0.000764825106337189	0.0252729000546893	0.0224561360251932	39	1.63996067545686	TRUE	TRUE	15	24	ENSG00000072736/ENSG00000175463/ENSG00000068024/ENSG00000088832/ENSG00000090020/ENSG00000197943/ENSG00000180871/ENSG00000185043/ENSG00000214253/ENSG00000143933/ENSG00000072062/ENSG00000138814/ENSG00000185825/ENSG00000156026/ENSG00000010671	ENSG00000149177/ENSG00000275302/ENSG00000115956/ENSG00000175471/ENSG00000196839/ENSG00000135124/ENSG00000160791/ENSG00000163519/ENSG00000113448/ENSG00000171867/ENSG00000120899/ENSG00000169429/ENSG00000277632/ENSG00000148834/ENSG00000176170/ENSG00000163823/ENSG00000126353/ENSG00000078401/ENSG00000150995/ENSG00000089041/ENSG00000169567/ENSG00000232810/ENSG00000172232/ENSG00000113811	NFATC3/TBC1D10C/HDAC4/FKBP1A/SLC9A1/PLCG2/CXCR2/CIB1/FIS1/CALM2/PRKACA/PPP3CA/BCAP31/MCU/BTK	PTPRJ/CCL4/PLEK/MCTP1/ADA/P2RX4/CCR5/TRAT1/PDE4D/PRNP/PTK2B/CXCL8/CCL3/GSTO1/SPHK1/CCR1/CCR7/EDN1/ITPR1/P2RX7/HINT1/TNF/AZU1/SELENOK
GO:0046486	glycerolipid metabolic process	79/1980	311/10907	0.000771951595061885	0.0253489605028447	0.0225237192374965	79	1.39928708304914	TRUE	TRUE	38	41	ENSG00000154889/ENSG00000176454/ENSG00000168918/ENSG00000137642/ENSG00000141401/ENSG00000110697/ENSG00000103502/ENSG00000135439/ENSG00000177666/ENSG00000173868/ENSG00000197943/ENSG00000213398/ENSG00000158201/ENSG00000125779/ENSG00000040933/ENSG00000155099/ENSG00000163964/ENSG00000102886/ENSG00000197208/ENSG00000214078/ENSG00000102125/ENSG00000101266/ENSG00000171608/ENSG00000186111/ENSG00000145214…	ENSG00000125730/ENSG00000115956/ENSG00000144566/ENSG00000143772/ENSG00000038210/ENSG00000185338/ENSG00000146070/ENSG00000141506/ENSG00000074416/ENSG00000158669/ENSG00000078269/ENSG00000068366/ENSG00000151726/ENSG00000180316/ENSG00000133731/ENSG00000139163/ENSG00000107679/ENSG00000068383/ENSG00000075651/ENSG00000007168/ENSG00000151689/ENSG00000168528/ENSG00000100439/ENSG00000185813/ENSG00000105499…	MPPE1/LPCAT4/INPP5D/SORL1/IMPA2/PITPNM1/CDIPT/AGAP2/PNPLA2/PHOSPHO1/PLCG2/LCAT/ABHD3/PANK2/INPP4A/PIP4P2/PIGX/GDPD3/SLC22A4/CPNE1/TAZ/CSNK2A1/PIK3CD/PIP5K1C/DGKQ/PGP/AGPAT2/PIP4K2A/GDE1/PLA2G15/AGPAT1/ARF3/SBF1/LPGAT1/CHKB/PTEN/PLBD1/LPIN2	C3/PLEK/RAB5A/ITPKB/PI4K2B/SOCS1/PLA2G7/PIK3R5/MGLL/GPAT4/SYNJ2/ACSL4/ACSL1/PNPLA1/IMPA1/ETNK1/PLEKHA1/INPP5A/PLD1/PAFAH1B1/INPP1/SERINC2/ABHD4/PCYT2/PLA2G4C/PIK3R1/SREBF1/PLSCR1/PGAP2/PIK3C2A/DAGLA/IPMK/GPCPD1/PLCD4/PGAP1/TTC7A/LPCAT1/DDHD1/PCTP/SERINC1/PIK3R4
GO:0002694	regulation of leukocyte activation	105/1980	434/10907	0.000778106519235321	0.0253923705097042	0.0225622910284972	105	1.33272238514174	TRUE	TRUE	28	77	ENSG00000168918/ENSG00000175463/ENSG00000107099/ENSG00000142208/ENSG00000196535/ENSG00000096996/ENSG00000103490/ENSG00000164251/ENSG00000163513/ENSG00000152518/ENSG00000182511/ENSG00000186074/ENSG00000102879/ENSG00000105122/ENSG00000168961/ENSG00000163154/ENSG00000067955/ENSG00000112679/ENSG00000109685/ENSG00000129465/ENSG00000064201/ENSG00000169230/ENSG00000107738/ENSG00000204520/ENSG00000123143…	ENSG00000072274/ENSG00000104312/ENSG00000128791/ENSG00000066294/ENSG00000143507/ENSG00000127666/ENSG00000076242/ENSG00000254087/ENSG00000155307/ENSG00000166527/ENSG00000118503/ENSG00000120217/ENSG00000143772/ENSG00000115602/ENSG00000169621/ENSG00000108861/ENSG00000185338/ENSG00000196839/ENSG00000197646/ENSG00000128340/ENSG00000113916/ENSG00000124508/ENSG00000056586/ENSG00000115738/ENSG00000080345…	INPP5D/TBC1D10C/DOCK8/AKT1/MYO18A/IL12RB1/PYCARD/F2RL1/TGFBR2/ZFP36L2/FES/CD300LF/CORO1A/RASAL3/LGALS9/TNFAIP8L2/CBFB/DUSP22/NSD2/RIPK3/TSPAN32/PRELID1/VSIR/MICA/PKN1/HLX/BTK/LILRB2	TFRC/RIPK2/TWSG1/CD84/DUSP10/TICAM1/MLH1/LYN/SAMSN1/CLEC4D/TNFAIP3/CD274/ITPKB/IL1RL1/APLF/DUSP3/SOCS1/ADA/PDCD1LG2/RAC2/BCL6/BTN2A2/RC3H2/ID2/RIF1/IL6ST/FLOT2/NR4A3/CD47/NFKBIZ/TLR4/CYLD/VAV1/RIPOR2/CD83/CCL19/TNFRSF1B/ZFP36L1/ZEB1/CD200/ZBTB1/MMP14/RASGRP1/PIK3R1/THBS1/PLSCR1/IDO1/GPR137B/IL12B/CDKN1A/TNFRSF4/PRNP/CLCF1/MAP3K8/CCL3/PTPN6/RHOH/NFKBID/EBI3/SPHK1/PPP2R3C/CCR7/CD55/IL1A/HSPH1/PTPN2…
GO:1901699	cellular response to nitrogen compound	111/1980	463/10907	0.000791856439173328	0.0256815662433128	0.0228192547611027	111	1.32063289482296	TRUE	TRUE	39	72	ENSG00000173020/ENSG00000129911/ENSG00000142208/ENSG00000137642/ENSG00000089159/ENSG00000112576/ENSG00000140443/ENSG00000121281/ENSG00000090020/ENSG00000114353/ENSG00000100030/ENSG00000099910/ENSG00000166501/ENSG00000102882/ENSG00000079805/ENSG00000109787/ENSG00000188186/ENSG00000088888/ENSG00000158773/ENSG00000136044/ENSG00000109062/ENSG00000103197/ENSG00000118689/ENSG00000152270/ENSG00000131504…	ENSG00000186469/ENSG00000104312/ENSG00000103569/ENSG00000127314/ENSG00000254087/ENSG00000165474/ENSG00000165168/ENSG00000096968/ENSG00000196954/ENSG00000127948/ENSG00000102554/ENSG00000162104/ENSG00000213625/ENSG00000080815/ENSG00000084733/ENSG00000185338/ENSG00000166128/ENSG00000123358/ENSG00000177674/ENSG00000123374/ENSG00000118260/ENSG00000163932/ENSG00000173801/ENSG00000135124/ENSG00000126561…	GRK2/KLF16/AKT1/SORL1/PXN/CCND3/IGF1R/ADCY7/SLC9A1/GNAI2/MAPK1/KLHL22/PRKCB/MAPK3/DNM2/KLF3/LAMTOR4/MAVS/USF1/APPL2/SLC9A3R1/TSC2/FOXO3/PDE3B/DIAPH1/AKT2/PRKAR2A/CRKL/IFIT1/IRF3/FIS1/TRIM41/PRKACA/CPEB3/ZNF106/PTEN/GNAL/ACTB/LPIN2	GNG2/RIPK2/AQP9/RAP1B/LYN/GJB2/CYBB/JAK2/CASP4/POR/KLF5/ADCY9/LEPROT/PSEN1/RAB10/SOCS1/RAB8B/NR4A1/AGTRAP/CDK2/CREB1/PRKCD/JUP/P2RX4/STAT5A/ATP6V1E1/NR4A3/ATP6V1E2/TLR4/ATP6V1B2/CPEB4/NFKB1/GNB1/ATG7/ABCC1/MAP3K5/ZFP36L1/ZEB1/GCGR/GCLC/PTPN1/NAMPT/MDM2/KANK1/PDE4D/ATP6V1C1/ATP2B1/PIK3R1/SIN3A/SREBF1/ATP6AP1/PRKAR1B/NFE2L2/ATP6V1H/CYBA/ADCY3/LAMTOR3/PIK3C2A/APLP1/PRNP/GCLM/CFLAR/PDE4B/EDN1/BCL11A/…
GO:0044262	cellular carbohydrate metabolic process	58/1980	215/10907	0.000806542406497174	0.0259726590951042	0.0230779041706143	58	1.48603711533944	TRUE	TRUE	30	28	ENSG00000108479/ENSG00000170266/ENSG00000100605/ENSG00000142208/ENSG00000068024/ENSG00000141401/ENSG00000186298/ENSG00000173281/ENSG00000171314/ENSG00000156873/ENSG00000172531/ENSG00000138760/ENSG00000067992/ENSG00000114268/ENSG00000103150/ENSG00000138413/ENSG00000105221/ENSG00000169299/ENSG00000145214/ENSG00000078237/ENSG00000182054/ENSG00000184207/ENSG00000171298/ENSG00000100994/ENSG00000166507…	ENSG00000158470/ENSG00000115956/ENSG00000157764/ENSG00000149476/ENSG00000115840/ENSG00000078269/ENSG00000147408/ENSG00000134352/ENSG00000178567/ENSG00000133731/ENSG00000153936/ENSG00000090316/ENSG00000068383/ENSG00000215644/ENSG00000153201/ENSG00000151689/ENSG00000136250/ENSG00000181649/ENSG00000213639/ENSG00000120899/ENSG00000198743/ENSG00000111670/ENSG00000023287/ENSG00000170525/ENSG00000175354…	GALK1/GLB1/ITPK1/AKT1/HDAC4/IMPA2/PPP1CC/PPP1R3B/PGAM1/PHKG2/PPP1CA/SCARB2/PDK3/PFKFB4/MLYCD/IDH1/AKT2/PGM2/DGKQ/TIGAR/IDH2/PGP/GAA/PYGB/NDST2/CBFA2T3/PYGM/FAM3A/PTEN/NCOR1	B4GALT5/PLEK/BRAF/TKFC/SLC25A12/SYNJ2/CSGALNACT1/IL6ST/EPM2AIP1/IMPA1/HS2ST1/MAEA/INPP5A/GCGR/RANBP2/INPP1/AOAH/PHLDA2/PPP1CB/PTK2B/SLC5A3/GNPTAB/RB1CC1/PFKFB3/PTPN2/PTAFR/GCKR/DDIT4
GO:0050727	regulation of inflammatory response	67/1980	256/10907	0.000812961287323868	0.0259726590951042	0.0230779041706143	67	1.44170020517677	TRUE	TRUE	14	53	ENSG00000124256/ENSG00000121281/ENSG00000103490/ENSG00000102871/ENSG00000142405/ENSG00000177663/ENSG00000163154/ENSG00000159840/ENSG00000213918/ENSG00000136044/ENSG00000091592/ENSG00000126456/ENSG00000160703/ENSG00000010671	ENSG00000171522/ENSG00000123610/ENSG00000125730/ENSG00000023445/ENSG00000143507/ENSG00000127666/ENSG00000254087/ENSG00000096968/ENSG00000196954/ENSG00000115594/ENSG00000118503/ENSG00000179630/ENSG00000115602/ENSG00000137757/ENSG00000146070/ENSG00000196839/ENSG00000074416/ENSG00000113916/ENSG00000155629/ENSG00000163932/ENSG00000134352/ENSG00000166949/ENSG00000196776/ENSG00000144802/ENSG00000136869…	ZBP1/ADCY7/PYCARD/TRADD/NLRP12/IL17RA/TNFAIP8L2/ZYX/DNASE1/APPL2/NLRP1/IRF3/NLRX1/BTK	PTGER4/TNFAIP6/C3/BIRC3/DUSP10/TICAM1/LYN/JAK2/CASP4/IL1R1/TNFAIP3/LACC1/IL1RL1/CASP5/PLA2G7/ADA/MGLL/BCL6/PIK3AP1/PRKCD/IL6ST/SMAD3/CD47/NFKBIZ/TLR4/CYLD/CASP1/TNIP1/NFKB1/ABCC1/TNFRSF1B/IL1R2/BIRC2/CD200/AOAH/TLR2/NR1D2/TBC1D23/FOXP1/SIGLEC10/IDO1/IL12B/DAGLA/CCL3/SPHK1/PSMA6/CCR7/HCK/PTPN2/GGT1/XIAP/TNF/ZC3H12A
GO:0033209	tumor necrosis factor-mediated signaling pathway	41/1980	140/10907	0.000817816277982627	0.0259726590951042	0.0230779041706143	41	1.61322871572872	TRUE	TRUE	13	28	ENSG00000103490/ENSG00000164251/ENSG00000102871/ENSG00000105483/ENSG00000130402/ENSG00000064012/ENSG00000205220/ENSG00000118689/ENSG00000214078/ENSG00000240065/ENSG00000006062/ENSG00000129235/ENSG00000136930	ENSG00000023445/ENSG00000096968/ENSG00000196954/ENSG00000118503/ENSG00000169756/ENSG00000151694/ENSG00000056558/ENSG00000076604/ENSG00000104365/ENSG00000138600/ENSG00000083799/ENSG00000137752/ENSG00000049249/ENSG00000028137/ENSG00000110330/ENSG00000131323/ENSG00000204397/ENSG00000013275/ENSG00000186827/ENSG00000120899/ENSG00000176170/ENSG00000141527/ENSG00000100902/ENSG00000108671/ENSG00000175354…	PYCARD/F2RL1/TRADD/CARD8/ACTN4/CASP8/PSMB10/FOXO3/CPNE1/PSMB9/MAP3K14/TXNDC17/PSMB7	BIRC3/JAK2/CASP4/TNFAIP3/LIMS1/ADAM17/TRAF1/TRAF4/IKBKB/SPPL2A/CYLD/CASP1/TNFRSF9/TNFRSF1B/BIRC2/TRAF3/CARD16/PSMC4/TNFRSF4/PTK2B/SPHK1/CARD14/PSMA6/PSMD11/PTPN2/TNFRSF18/TNF/GAS6
GO:0006875	cellular metal ion homeostasis	84/1980	335/10907	0.00082060552146694	0.0259726590951042	0.0230779041706143	84	1.38125734961556	TRUE	TRUE	29	55	ENSG00000088832/ENSG00000090020/ENSG00000164251/ENSG00000166501/ENSG00000125910/ENSG00000197943/ENSG00000102879/ENSG00000103415/ENSG00000185989/ENSG00000180871/ENSG00000138449/ENSG00000167323/ENSG00000131504/ENSG00000125510/ENSG00000197930/ENSG00000214253/ENSG00000165650/ENSG00000135766/ENSG00000143933/ENSG00000072062/ENSG00000187713/ENSG00000074370/ENSG00000185825/ENSG00000109689/ENSG00000030110…	ENSG00000072274/ENSG00000171522/ENSG00000110911/ENSG00000178719/ENSG00000254087/ENSG00000178623/ENSG00000096968/ENSG00000125384/ENSG00000100644/ENSG00000138821/ENSG00000080815/ENSG00000017260/ENSG00000171860/ENSG00000140030/ENSG00000104154/ENSG00000118564/ENSG00000135124/ENSG00000166949/ENSG00000163399/ENSG00000138279/ENSG00000074621/ENSG00000172724/ENSG00000078369/ENSG00000120063/ENSG00000160791…	FKBP1A/SLC9A1/F2RL1/PRKCB/S1PR4/PLCG2/CORO1A/HMOX2/RASA3/CXCR2/SLC40A1/STIM1/DIAPH1/OPRL1/ERO1A/FIS1/PDZD8/EGLN1/CALM2/PRKACA/TMEM203/ATP2A3/BCAP31/STIM2/BAK1/CCDC47/MCU/P2RX1/SLC24A4	TFRC/PTGER4/SLC11A2/GRINA/LYN/GPR35/JAK2/PTGER2/HIF1A/SLC39A8/PSEN1/ATP2C1/C3AR1/GPR65/SLC30A4/FBXL5/P2RX4/SMAD3/ATP1A1/ANXA7/SLC24A1/CCL19/GNB1/GNA13/CCR5/SLC25A27/PTGIR/PDE4D/ATP2B1/ATP6AP1/SLC39A13/CYBA/PTGDR/PRNP/PTK2B/ATP13A3/C5AR1/TMEM165/CCL3/PTPN6/GSTO1/MYC/CCR1/CCR7/CD55/TTC7A/SLC30A7/IREB2/FFAR1/EDN1/SLC30A5/TRPM7/ITPR1/P2RX7/SELENOK
GO:1903708	positive regulation of hemopoiesis	48/1980	171/10907	0.000875295220516686	0.0275377310694291	0.0244685427229215	48	1.54626971469077	TRUE	TRUE	15	33	ENSG00000168918/ENSG00000096996/ENSG00000180354/ENSG00000163513/ENSG00000182511/ENSG00000168961/ENSG00000067955/ENSG00000064012/ENSG00000118689/ENSG00000107738/ENSG00000276600/ENSG00000136630/ENSG00000178585/ENSG00000010671/ENSG00000131042	ENSG00000104312/ENSG00000143507/ENSG00000100644/ENSG00000143772/ENSG00000185338/ENSG00000196839/ENSG00000113916/ENSG00000118260/ENSG00000124508/ENSG00000115738/ENSG00000144802/ENSG00000083799/ENSG00000101384/ENSG00000112149/ENSG00000172724/ENSG00000130584/ENSG00000185650/ENSG00000126804/ENSG00000157227/ENSG00000172575/ENSG00000071553/ENSG00000113302/ENSG00000168421/ENSG00000167604/ENSG00000092020…	INPP5D/IL12RB1/MTURN/TGFBR2/FES/LGALS9/CBFB/CASP8/FOXO3/VSIR/RAB7B/HLX/CTNNBIP1/BTK/LILRB2	RIPK2/DUSP10/HIF1A/ITPKB/SOCS1/ADA/BCL6/CREB1/BTN2A2/ID2/NFKBIZ/CYLD/JAG1/CD83/CCL19/ZBTB46/ZFP36L1/ZBTB1/MMP14/RASGRP1/ATP6AP1/IL12B/RHOH/NFKBID/PPP2R3C/CCR1/IL1A/JUN/TNF/GAS6/PCID2/TOX/TRIB1
GO:0072507	divalent inorganic cation homeostasis	72/1980	280/10907	0.000903137732497709	0.0282445574198986	0.0250965904989182	72	1.41649350649351	TRUE	TRUE	26	46	ENSG00000167895/ENSG00000088832/ENSG00000164251/ENSG00000166501/ENSG00000125910/ENSG00000197943/ENSG00000102879/ENSG00000185989/ENSG00000180871/ENSG00000167323/ENSG00000131504/ENSG00000125510/ENSG00000197930/ENSG00000214253/ENSG00000165650/ENSG00000143933/ENSG00000072062/ENSG00000187713/ENSG00000074370/ENSG00000185825/ENSG00000109689/ENSG00000030110/ENSG00000108588/ENSG00000156026/ENSG00000108405…	ENSG00000171522/ENSG00000178719/ENSG00000254087/ENSG00000178623/ENSG00000096968/ENSG00000125384/ENSG00000138821/ENSG00000080815/ENSG00000017260/ENSG00000171860/ENSG00000140030/ENSG00000104154/ENSG00000135124/ENSG00000166949/ENSG00000138279/ENSG00000074621/ENSG00000172724/ENSG00000078369/ENSG00000120063/ENSG00000160791/ENSG00000153291/ENSG00000160013/ENSG00000113448/ENSG00000070961/ENSG00000165915…	TMC8/FKBP1A/F2RL1/PRKCB/S1PR4/PLCG2/CORO1A/RASA3/CXCR2/STIM1/DIAPH1/OPRL1/ERO1A/FIS1/PDZD8/CALM2/PRKACA/TMEM203/ATP2A3/BCAP31/STIM2/BAK1/CCDC47/MCU/P2RX1/SLC24A4	PTGER4/GRINA/LYN/GPR35/JAK2/PTGER2/SLC39A8/PSEN1/ATP2C1/C3AR1/GPR65/SLC30A4/P2RX4/SMAD3/ANXA7/SLC24A1/CCL19/GNB1/GNA13/CCR5/SLC25A27/PTGIR/PDE4D/ATP2B1/SLC39A13/CYBA/PTGDR/PRNP/PTK2B/ATP13A3/C5AR1/TMEM165/CCL3/PTPN6/GSTO1/CCR1/CCR7/CD55/SLC30A7/FFAR1/EDN1/SLC30A5/TRPM7/ITPR1/P2RX7/SELENOK
GO:0002286	T cell activation involved in immune response	27/1980	82/10907	0.000913746937318442	0.028379772283032	0.0252167351341828	27	1.81380266075388	TRUE	TRUE	7	20	ENSG00000077420/ENSG00000096996/ENSG00000164251/ENSG00000005844/ENSG00000168961/ENSG00000136630/ENSG00000128829	ENSG00000171522/ENSG00000104312/ENSG00000166523/ENSG00000166527/ENSG00000080815/ENSG00000113916/ENSG00000136167/ENSG00000115604/ENSG00000056586/ENSG00000144802/ENSG00000069399/ENSG00000172724/ENSG00000156127/ENSG00000196189/ENSG00000114861/ENSG00000113302/ENSG00000167604/ENSG00000104856/ENSG00000169508/ENSG00000163874	APBB1IP/IL12RB1/F2RL1/ITGAL/LGALS9/HLX/EIF2AK4	PTGER4/RIPK2/CLEC4E/CLEC4D/PSEN1/BCL6/LCP1/IL18R1/RC3H2/NFKBIZ/BCL3/CCL19/BATF/SEMA4A/FOXP1/IL12B/NFKBID/RELB/GPR183/ZC3H12A
GO:2000379	positive regulation of reactive oxygen species metabolic process	26/1980	78/10907	0.000918264424841156	0.028379772283032	0.0252167351341828	26	1.83619528619529	TRUE	TRUE	9	17	ENSG00000142208/ENSG00000068024/ENSG00000114353/ENSG00000164251/ENSG00000163513/ENSG00000079805/ENSG00000129465/ENSG00000118689/ENSG00000142082	ENSG00000127666/ENSG00000096968/ENSG00000163932/ENSG00000135124/ENSG00000166949/ENSG00000136869/ENSG00000181790/ENSG00000137801/ENSG00000116044/ENSG00000051523/ENSG00000096384/ENSG00000124762/ENSG00000120899/ENSG00000198743/ENSG00000078401/ENSG00000232810/ENSG00000163874	AKT1/HDAC4/GNAI2/F2RL1/TGFBR2/DNM2/RIPK3/FOXO3/SIRT3	TICAM1/JAK2/PRKCD/P2RX4/SMAD3/TLR4/ADGRB1/THBS1/NFE2L2/CYBA/HSP90AB1/CDKN1A/PTK2B/SLC5A3/EDN1/TNF/ZC3H12A
GO:0043331	response to dsRNA	14/1980	33/10907	0.00103359615647364	0.0317573930182018	0.028217906764916	14	2.336975818794	TRUE	TRUE	6	8	ENSG00000100030/ENSG00000102882/ENSG00000088888/ENSG00000185745/ENSG00000126456/ENSG00000187796	ENSG00000104312/ENSG00000127666/ENSG00000090376/ENSG00000165732/ENSG00000109320/ENSG00000089041/ENSG00000137312/ENSG00000174840	MAPK1/MAPK3/MAVS/IFIT1/IRF3/CARD9	RIPK2/TICAM1/IRAK3/DDX21/NFKB1/P2RX7/FLOT1/PDE12
GO:1901653	cellular response to peptide	71/1980	277/10907	0.00107279137443729	0.032770034193567	0.029117685101771	71	1.41194799985414	TRUE	TRUE	23	48	ENSG00000142208/ENSG00000137642/ENSG00000089159/ENSG00000112576/ENSG00000140443/ENSG00000121281/ENSG00000090020/ENSG00000114353/ENSG00000166501/ENSG00000109787/ENSG00000158773/ENSG00000136044/ENSG00000103197/ENSG00000118689/ENSG00000152270/ENSG00000105221/ENSG00000114302/ENSG00000214253/ENSG00000146063/ENSG00000072062/ENSG00000103994/ENSG00000171862/ENSG00000101577	ENSG00000104312/ENSG00000127314/ENSG00000254087/ENSG00000165474/ENSG00000096968/ENSG00000196954/ENSG00000127948/ENSG00000102554/ENSG00000162104/ENSG00000213625/ENSG00000080815/ENSG00000084733/ENSG00000185338/ENSG00000166128/ENSG00000123358/ENSG00000177674/ENSG00000118260/ENSG00000163932/ENSG00000126561/ENSG00000131100/ENSG00000119508/ENSG00000250565/ENSG00000136869/ENSG00000147416/ENSG00000109320…	AKT1/SORL1/PXN/CCND3/IGF1R/ADCY7/SLC9A1/GNAI2/PRKCB/KLF3/USF1/APPL2/TSC2/FOXO3/PDE3B/AKT2/PRKAR2A/FIS1/TRIM41/PRKACA/ZNF106/PTEN/LPIN2	RIPK2/RAP1B/LYN/GJB2/JAK2/CASP4/POR/KLF5/ADCY9/LEPROT/PSEN1/RAB10/SOCS1/RAB8B/NR4A1/AGTRAP/CREB1/PRKCD/STAT5A/ATP6V1E1/NR4A3/ATP6V1E2/TLR4/ATP6V1B2/NFKB1/ABCC1/ZFP36L1/GCGR/GCLC/PTPN1/NAMPT/MDM2/KANK1/ATP6V1C1/ATP2B1/PIK3R1/SREBF1/ATP6AP1/PRKAR1B/NFE2L2/ATP6V1H/CYBA/ADCY3/PIK3C2A/PRNP/CFLAR/EDN1/PTPN2
GO:0034121	regulation of toll-like receptor signaling pathway	21/1980	59/10907	0.001080180816463	0.032805028957784	0.0291487795619922	21	1.96068310220853	TRUE	TRUE	5	16	ENSG00000164251/ENSG00000186074/ENSG00000136044/ENSG00000276600/ENSG00000239998	ENSG00000023445/ENSG00000127666/ENSG00000254087/ENSG00000118503/ENSG00000170458/ENSG00000085449/ENSG00000090376/ENSG00000136869/ENSG00000188056/ENSG00000115310/ENSG00000110330/ENSG00000137462/ENSG00000051523/ENSG00000164164/ENSG00000137312/ENSG00000198961	F2RL1/CD300LF/APPL2/RAB7B/LILRA2	BIRC3/TICAM1/LYN/TNFAIP3/CD14/WDFY1/IRAK3/TLR4/TREML4/RTN4/BIRC2/TLR2/CYBA/OTUD4/FLOT1/PJA2
GO:2000116	regulation of cysteine-type endopeptidase activity	50/1980	182/10907	0.00116530990477591	0.0351870013775437	0.0312652717948043	50	1.51334776334776	TRUE	TRUE	22	28	ENSG00000142208/ENSG00000106144/ENSG00000103490/ENSG00000102871/ENSG00000142405/ENSG00000167034/ENSG00000168961/ENSG00000105483/ENSG00000121858/ENSG00000137486/ENSG00000064012/ENSG00000120889/ENSG00000091592/ENSG00000240065/ENSG00000101266/ENSG00000214253/ENSG00000074370/ENSG00000185825/ENSG00000003400/ENSG00000030110/ENSG00000187796/ENSG00000108405	ENSG00000114446/ENSG00000104312/ENSG00000170542/ENSG00000023445/ENSG00000145779/ENSG00000096968/ENSG00000127948/ENSG00000026508/ENSG00000078081/ENSG00000166949/ENSG00000015475/ENSG00000011422/ENSG00000137752/ENSG00000197442/ENSG00000110330/ENSG00000204397/ENSG00000099968/ENSG00000135679/ENSG00000137801/ENSG00000079387/ENSG00000003402/ENSG00000136997/ENSG00000112378/ENSG00000101966/ENSG00000232810…	AKT1/CASP2/PYCARD/TRADD/NLRP12/NKX3-1/LGALS9/CARD8/TNFSF10/ARRB1/CASP8/TNFRSF10B/NLRP1/PSMB9/CSNK2A1/FIS1/ATP2A3/BCAP31/CASP10/BAK1/CARD9/P2RX1	IFT57/RIPK2/SERPINB9/BIRC3/TNFAIP8/JAK2/POR/CD44/LAMP3/SMAD3/BID/PLAUR/CASP1/MAP3K5/BIRC2/CARD16/BCL2L13/MDM2/THBS1/SENP1/CFLAR/MYC/PERP/XIAP/TNF/GAS6/FNIP1/PCID2
GO:0044247	cellular polysaccharide catabolic process	10/1980	20/10907	0.00118798207094234	0.0356666160041776	0.031691431486492	10	2.75429292929293	TRUE	TRUE	7	3	ENSG00000173281/ENSG00000156873/ENSG00000172531/ENSG00000169299/ENSG00000171298/ENSG00000100994/ENSG00000068976	ENSG00000136250/ENSG00000213639/ENSG00000023287	PPP1R3B/PHKG2/PPP1CA/PGM2/GAA/PYGB/PYGM	AOAH/PPP1CB/RB1CC1
GO:0071375	cellular response to peptide hormone stimulus	60/1980	228/10907	0.00128552538926184	0.0383758545180779	0.0340987147211499	60	1.44962785752259	TRUE	TRUE	20	40	ENSG00000142208/ENSG00000137642/ENSG00000089159/ENSG00000112576/ENSG00000140443/ENSG00000121281/ENSG00000090020/ENSG00000114353/ENSG00000166501/ENSG00000158773/ENSG00000136044/ENSG00000103197/ENSG00000118689/ENSG00000152270/ENSG00000105221/ENSG00000114302/ENSG00000072062/ENSG00000103994/ENSG00000171862/ENSG00000101577	ENSG00000127314/ENSG00000254087/ENSG00000165474/ENSG00000096968/ENSG00000127948/ENSG00000162104/ENSG00000213625/ENSG00000084733/ENSG00000185338/ENSG00000166128/ENSG00000123358/ENSG00000177674/ENSG00000118260/ENSG00000163932/ENSG00000126561/ENSG00000131100/ENSG00000119508/ENSG00000250565/ENSG00000147416/ENSG00000109320/ENSG00000185650/ENSG00000215644/ENSG00000001084/ENSG00000196396/ENSG00000135679…	AKT1/SORL1/PXN/CCND3/IGF1R/ADCY7/SLC9A1/GNAI2/PRKCB/USF1/APPL2/TSC2/FOXO3/PDE3B/AKT2/PRKAR2A/PRKACA/ZNF106/PTEN/LPIN2	RAP1B/LYN/GJB2/JAK2/POR/ADCY9/LEPROT/RAB10/SOCS1/RAB8B/NR4A1/AGTRAP/CREB1/PRKCD/STAT5A/ATP6V1E1/NR4A3/ATP6V1E2/ATP6V1B2/NFKB1/ZFP36L1/GCGR/GCLC/PTPN1/MDM2/KANK1/ATP6V1C1/ATP2B1/PIK3R1/SREBF1/ATP6AP1/PRKAR1B/NFE2L2/ATP6V1H/CYBA/ADCY3/PIK3C2A/CFLAR/EDN1/PTPN2
GO:0008217	regulation of blood pressure	28/1980	88/10907	0.00134688548316167	0.0399804312346407	0.0355244550569254	28	1.7527318640955	TRUE	TRUE	9	19	ENSG00000010322/ENSG00000164251/ENSG00000176393/ENSG00000099337/ENSG00000183044/ENSG00000101160/ENSG00000125510/ENSG00000005187/ENSG00000108405	ENSG00000117298/ENSG00000131979/ENSG00000112096/ENSG00000198719/ENSG00000177674/ENSG00000115738/ENSG00000135124/ENSG00000166949/ENSG00000163399/ENSG00000125863/ENSG00000215644/ENSG00000105835/ENSG00000113448/ENSG00000070961/ENSG00000051523/ENSG00000078401/ENSG00000169403/ENSG00000183087/ENSG00000118515	NISCH/F2RL1/RNPEP/KCNK6/ABAT/CTSZ/OPRL1/ACSM3/P2RX1	ECE1/GCH1/SOD2/DLL1/AGTRAP/ID2/P2RX4/SMAD3/ATP1A1/MKKS/GCGR/NAMPT/PDE4D/ATP2B1/CYBA/EDN1/PTAFR/GAS6/SGK1
GO:1903428	positive regulation of reactive oxygen species biosynthetic process	16/1980	41/10907	0.00136615944828457	0.0403247288836357	0.0358303793799059	16	2.14969204237497	TRUE	TRUE	4	12	ENSG00000142208/ENSG00000068024/ENSG00000079805/ENSG00000118689	ENSG00000127666/ENSG00000096968/ENSG00000135124/ENSG00000166949/ENSG00000136869/ENSG00000181790/ENSG00000051523/ENSG00000096384/ENSG00000120899/ENSG00000198743/ENSG00000078401/ENSG00000232810	AKT1/HDAC4/DNM2/FOXO3	TICAM1/JAK2/P2RX4/SMAD3/TLR4/ADGRB1/CYBA/HSP90AB1/PTK2B/SLC5A3/EDN1/TNF
GO:1990868	response to chemokine	21/1980	60/10907	0.00138201170769679	0.0403393861791051	0.0358434030621945	21	1.92800505050505	TRUE	TRUE	3	18	ENSG00000107099/ENSG00000180871/ENSG00000185043	ENSG00000275302/ENSG00000178623/ENSG00000100644/ENSG00000163735/ENSG00000111913/ENSG00000172724/ENSG00000160791/ENSG00000172939/ENSG00000120899/ENSG00000169429/ENSG00000277632/ENSG00000163823/ENSG00000126353/ENSG00000102962/ENSG00000078401/ENSG00000081041/ENSG00000276070/ENSG00000163874	DOCK8/CXCR2/CIB1	CCL4/GPR35/HIF1A/CXCL5/RIPOR2/CCL19/CCR5/OXSR1/PTK2B/CXCL8/CCL3/CCR1/CCR7/CCL22/EDN1/CXCL2/CCL4L2/ZC3H12A
GO:1990869	cellular response to chemokine	21/1980	60/10907	0.00138201170769679	0.0403393861791051	0.0358434030621945	21	1.92800505050505	TRUE	TRUE	3	18	ENSG00000107099/ENSG00000180871/ENSG00000185043	ENSG00000275302/ENSG00000178623/ENSG00000100644/ENSG00000163735/ENSG00000111913/ENSG00000172724/ENSG00000160791/ENSG00000172939/ENSG00000120899/ENSG00000169429/ENSG00000277632/ENSG00000163823/ENSG00000126353/ENSG00000102962/ENSG00000078401/ENSG00000081041/ENSG00000276070/ENSG00000163874	DOCK8/CXCR2/CIB1	CCL4/GPR35/HIF1A/CXCL5/RIPOR2/CCL19/CCR5/OXSR1/PTK2B/CXCL8/CCL3/CCR1/CCR7/CCL22/EDN1/CXCL2/CCL4L2/ZC3H12A
GO:0043367	CD4-positive, alpha-beta T cell differentiation	23/1980	68/10907	0.00142037724219563	0.0409300175835899	0.0363682062755637	23	1.8631981580511	TRUE	TRUE	4	19	ENSG00000096996/ENSG00000168961/ENSG00000067955/ENSG00000136630	ENSG00000171522/ENSG00000104312/ENSG00000185338/ENSG00000113916/ENSG00000115604/ENSG00000056586/ENSG00000144802/ENSG00000069399/ENSG00000112149/ENSG00000172724/ENSG00000156127/ENSG00000196189/ENSG00000114861/ENSG00000113302/ENSG00000167604/ENSG00000104856/ENSG00000169508/ENSG00000163874/ENSG00000198846	IL12RB1/LGALS9/CBFB/HLX	PTGER4/RIPK2/SOCS1/BCL6/IL18R1/RC3H2/NFKBIZ/BCL3/CD83/CCL19/BATF/SEMA4A/FOXP1/IL12B/NFKBID/RELB/GPR183/ZC3H12A/TOX
GO:1903706	regulation of hemopoiesis	96/1980	398/10907	0.00142096649257827	0.0409300175835899	0.0363682062755637	96	1.32870412669408	TRUE	TRUE	33	63	ENSG00000198728/ENSG00000168918/ENSG00000096996/ENSG00000180354/ENSG00000163513/ENSG00000152518/ENSG00000182511/ENSG00000166501/ENSG00000116478/ENSG00000168961/ENSG00000067955/ENSG00000064012/ENSG00000205220/ENSG00000169926/ENSG00000197837/ENSG00000118689/ENSG00000162961/ENSG00000240065/ENSG00000185043/ENSG00000133884/ENSG00000155363/ENSG00000169230/ENSG00000107738/ENSG00000183864/ENSG00000272333…	ENSG00000104312/ENSG00000143507/ENSG00000254087/ENSG00000166477/ENSG00000100644/ENSG00000143772/ENSG00000185338/ENSG00000196839/ENSG00000113916/ENSG00000198719/ENSG00000118260/ENSG00000124508/ENSG00000056586/ENSG00000115738/ENSG00000119508/ENSG00000144802/ENSG00000136869/ENSG00000080802/ENSG00000083799/ENSG00000101384/ENSG00000112149/ENSG00000172724/ENSG00000130584/ENSG00000185650/ENSG00000148516…	LDB1/INPP5D/IL12RB1/MTURN/TGFBR2/ZFP36L2/FES/PRKCB/HDAC1/LGALS9/CBFB/CASP8/PSMB10/KLF13/H4-16/FOXO3/DPY30/PSMB9/CIB1/DPF2/MOV10/PRELID1/VSIR/TOB2/KMT2B/SETD1A/RAB7B/HLX/PSMB7/CTNNBIP1/BTK/AGO4/LILRB2	RIPK2/DUSP10/LYN/LEO1/HIF1A/ITPKB/SOCS1/ADA/BCL6/DLL1/CREB1/BTN2A2/RC3H2/ID2/NR4A3/NFKBIZ/TLR4/CNOT4/CYLD/JAG1/CD83/CCL19/ZBTB46/ZFP36L1/ZEB1/ZBTB1/MMP14/RASGRP1/PIK3R1/SIN3A/THBS1/ATP6AP1/PSMC4/NFE2L2/FOXP1/SENP1/PIM1/AGO3/GPR137B/IL12B/PTK2B/CCL3/PTPN6/RHOH/NFKBID/PPP2R3C/MYC/PSMA6/CCR1/IL1A/KMT2E/PSMD11/JUN/PTPN2/TNFRSF18/TNF/GAS6/ZC3H12A/FNIP1/PCID2/TOX/TRIB1/TCF12
GO:0060627	regulation of vesicle-mediated transport	92/1980	379/10907	0.00143746754503171	0.0409300175835899	0.0363682062755637	92	1.33717651448522	TRUE	TRUE	45	47	ENSG00000172932/ENSG00000061938/ENSG00000196535/ENSG00000137642/ENSG00000108306/ENSG00000103490/ENSG00000114353/ENSG00000164251/ENSG00000064687/ENSG00000100030/ENSG00000182511/ENSG00000166501/ENSG00000186074/ENSG00000105514/ENSG00000197943/ENSG00000102879/ENSG00000108262/ENSG00000102882/ENSG00000168961/ENSG00000204842/ENSG00000079805/ENSG00000119979/ENSG00000155099/ENSG00000130402/ENSG00000160948…	ENSG00000149177/ENSG00000127314/ENSG00000125730/ENSG00000066294/ENSG00000080371/ENSG00000074319/ENSG00000254087/ENSG00000169032/ENSG00000144566/ENSG00000170458/ENSG00000175471/ENSG00000084733/ENSG00000128340/ENSG00000137710/ENSG00000166128/ENSG00000198719/ENSG00000103769/ENSG00000163539/ENSG00000196776/ENSG00000164144/ENSG00000039319/ENSG00000152700/ENSG00000172724/ENSG00000075651/ENSG00000196396…	ANKRD13D/TNK2/MYO18A/SORL1/FBXL20/PYCARD/GNAI2/F2RL1/ABCA7/MAPK1/FES/PRKCB/CD300LF/RAB3D/PLCG2/CORO1A/GIT1/MAPK3/LGALS9/ATXN2/DNM2/DENND10/PIP4P2/ACTN4/VPS28/APPL2/ARRB1/SNX17/TSC2/ANKFY1/PREB/AKT2/LRSAM1/VAMP1/DGKQ/PPP3CA/ARFGAP1/PPT1/MAP2K2/BET1L/VPS4A/RUBCN/ANKRD27/P2RX1/PTEN	PTPRJ/RAP1B/C3/CD84/RAB21/TSG101/LYN/MAP2K1/RAB5A/CD14/MCTP1/RAB10/RAC2/RDX/RAB8B/DLL1/RAB11A/CLASP2/CD47/ARFIP1/ZFYVE16/SAR1B/CCL19/PLD1/PTPN1/STXBP3/TLR2/NUMB/RAB9A/AHI1/ATP6AP1/PRKAR1B/CYBA/DNM1L/SDCBP/EHD1/SPHK1/SCYL2/RAB3GAP1/HCK/PTAFR/FLOT1/STX4/TNF/GAS6/AZU1/EHD4
GO:0006874	cellular calcium ion homeostasis	65/1980	252/10907	0.0014395879290512	0.0409300175835899	0.0363682062755637	65	1.42086540003207	TRUE	TRUE	25	40	ENSG00000088832/ENSG00000164251/ENSG00000166501/ENSG00000125910/ENSG00000197943/ENSG00000102879/ENSG00000185989/ENSG00000180871/ENSG00000167323/ENSG00000131504/ENSG00000125510/ENSG00000197930/ENSG00000214253/ENSG00000165650/ENSG00000143933/ENSG00000072062/ENSG00000187713/ENSG00000074370/ENSG00000185825/ENSG00000109689/ENSG00000030110/ENSG00000108588/ENSG00000156026/ENSG00000108405/ENSG00000140090	ENSG00000171522/ENSG00000178719/ENSG00000254087/ENSG00000178623/ENSG00000096968/ENSG00000125384/ENSG00000080815/ENSG00000017260/ENSG00000171860/ENSG00000140030/ENSG00000135124/ENSG00000166949/ENSG00000138279/ENSG00000074621/ENSG00000172724/ENSG00000078369/ENSG00000120063/ENSG00000160791/ENSG00000153291/ENSG00000160013/ENSG00000113448/ENSG00000070961/ENSG00000051523/ENSG00000168229/ENSG00000171867…	FKBP1A/F2RL1/PRKCB/S1PR4/PLCG2/CORO1A/RASA3/CXCR2/STIM1/DIAPH1/OPRL1/ERO1A/FIS1/PDZD8/CALM2/PRKACA/TMEM203/ATP2A3/BCAP31/STIM2/BAK1/CCDC47/MCU/P2RX1/SLC24A4	PTGER4/GRINA/LYN/GPR35/JAK2/PTGER2/PSEN1/ATP2C1/C3AR1/GPR65/P2RX4/SMAD3/ANXA7/SLC24A1/CCL19/GNB1/GNA13/CCR5/SLC25A27/PTGIR/PDE4D/ATP2B1/CYBA/PTGDR/PRNP/PTK2B/ATP13A3/C5AR1/TMEM165/CCL3/PTPN6/GSTO1/CCR1/CCR7/CD55/FFAR1/EDN1/ITPR1/P2RX7/SELENOK
GO:0071417	cellular response to organonitrogen compound	102/1980	427/10907	0.00144119780223908	0.0409300175835899	0.0363682062755637	102	1.31586828472074	TRUE	TRUE	34	68	ENSG00000129911/ENSG00000142208/ENSG00000137642/ENSG00000089159/ENSG00000112576/ENSG00000140443/ENSG00000121281/ENSG00000090020/ENSG00000114353/ENSG00000100030/ENSG00000099910/ENSG00000166501/ENSG00000102882/ENSG00000079805/ENSG00000109787/ENSG00000188186/ENSG00000158773/ENSG00000136044/ENSG00000109062/ENSG00000103197/ENSG00000118689/ENSG00000152270/ENSG00000131504/ENSG00000105221/ENSG00000114302…	ENSG00000186469/ENSG00000104312/ENSG00000103569/ENSG00000127314/ENSG00000254087/ENSG00000165474/ENSG00000165168/ENSG00000096968/ENSG00000196954/ENSG00000127948/ENSG00000102554/ENSG00000162104/ENSG00000213625/ENSG00000080815/ENSG00000084733/ENSG00000185338/ENSG00000166128/ENSG00000123358/ENSG00000177674/ENSG00000118260/ENSG00000163932/ENSG00000173801/ENSG00000135124/ENSG00000126561/ENSG00000131100…	KLF16/AKT1/SORL1/PXN/CCND3/IGF1R/ADCY7/SLC9A1/GNAI2/MAPK1/KLHL22/PRKCB/MAPK3/DNM2/KLF3/LAMTOR4/USF1/APPL2/SLC9A3R1/TSC2/FOXO3/PDE3B/DIAPH1/AKT2/PRKAR2A/FIS1/TRIM41/PRKACA/CPEB3/ZNF106/PTEN/GNAL/ACTB/LPIN2	GNG2/RIPK2/AQP9/RAP1B/LYN/GJB2/CYBB/JAK2/CASP4/POR/KLF5/ADCY9/LEPROT/PSEN1/RAB10/SOCS1/RAB8B/NR4A1/AGTRAP/CREB1/PRKCD/JUP/P2RX4/STAT5A/ATP6V1E1/NR4A3/ATP6V1E2/TLR4/ATP6V1B2/CPEB4/NFKB1/GNB1/ATG7/ABCC1/ZFP36L1/ZEB1/GCGR/GCLC/PTPN1/NAMPT/MDM2/KANK1/PDE4D/ATP6V1C1/ATP2B1/PIK3R1/SIN3A/SREBF1/ATP6AP1/PRKAR1B/NFE2L2/ATP6V1H/CYBA/ADCY3/LAMTOR3/PIK3C2A/APLP1/PRNP/GCLM/CFLAR/PDE4B/EDN1/BCL11A/PTPN2/PTAFR/…
GO:0043281	regulation of cysteine-type endopeptidase activity involved in apoptotic process	46/1980	166/10907	0.00148229743827741	0.0417006429851689	0.0370529424477038	46	1.52647559936717	TRUE	TRUE	21	25	ENSG00000142208/ENSG00000106144/ENSG00000103490/ENSG00000102871/ENSG00000142405/ENSG00000167034/ENSG00000168961/ENSG00000105483/ENSG00000121858/ENSG00000137486/ENSG00000064012/ENSG00000120889/ENSG00000091592/ENSG00000101266/ENSG00000214253/ENSG00000074370/ENSG00000185825/ENSG00000003400/ENSG00000030110/ENSG00000187796/ENSG00000108405	ENSG00000114446/ENSG00000170542/ENSG00000023445/ENSG00000145779/ENSG00000096968/ENSG00000127948/ENSG00000026508/ENSG00000078081/ENSG00000166949/ENSG00000015475/ENSG00000011422/ENSG00000137752/ENSG00000197442/ENSG00000110330/ENSG00000204397/ENSG00000099968/ENSG00000135679/ENSG00000137801/ENSG00000079387/ENSG00000003402/ENSG00000136997/ENSG00000101966/ENSG00000232810/ENSG00000183087/ENSG00000217128	AKT1/CASP2/PYCARD/TRADD/NLRP12/NKX3-1/LGALS9/CARD8/TNFSF10/ARRB1/CASP8/TNFRSF10B/NLRP1/CSNK2A1/FIS1/ATP2A3/BCAP31/CASP10/BAK1/CARD9/P2RX1	IFT57/SERPINB9/BIRC3/TNFAIP8/JAK2/POR/CD44/LAMP3/SMAD3/BID/PLAUR/CASP1/MAP3K5/BIRC2/CARD16/BCL2L13/MDM2/THBS1/SENP1/CFLAR/MYC/XIAP/TNF/GAS6/FNIP1
GO:0032606	type I interferon production	35/1980	118/10907	0.00149149178563654	0.0417006429851689	0.0370529424477038	35	1.63390258517377	TRUE	TRUE	15	20	ENSG00000161980/ENSG00000124256/ENSG00000103490/ENSG00000099817/ENSG00000197943/ENSG00000100811/ENSG00000138646/ENSG00000156587/ENSG00000088888/ENSG00000241258/ENSG00000126456/ENSG00000140853/ENSG00000005100/ENSG00000160703/ENSG00000108771	ENSG00000104312/ENSG00000263528/ENSG00000127666/ENSG00000118503/ENSG00000162924/ENSG00000170458/ENSG00000182446/ENSG00000136869/ENSG00000083799/ENSG00000186141/ENSG00000109320/ENSG00000131323/ENSG00000077150/ENSG00000137462/ENSG00000123609/ENSG00000145907/ENSG00000104856/ENSG00000137312/ENSG00000101868/ENSG00000128604	POLR3K/ZBP1/PYCARD/POLR2E/PLCG2/YY1/HERC5/UBE2L6/MAVS/CRCP/IRF3/NLRC5/DHX33/NLRX1/DHX58	RIPK2/IKBKE/TICAM1/TNFAIP3/REL/CD14/NPLOC4/TLR4/CYLD/POLR3C/NFKB1/TRAF3/NFKB2/TLR2/NMI/G3BP1/RELB/FLOT1/POLA1/IRF5
GO:0035690	cellular response to drug	17/1980	45/10907	0.00149214329676661	0.0417006429851689	0.0370529424477038	17	2.08102132435466	TRUE	TRUE	5	12	ENSG00000167034/ENSG00000099942/ENSG00000108883/ENSG00000163162/ENSG00000138814	ENSG00000072274/ENSG00000127314/ENSG00000058272/ENSG00000116044/ENSG00000096384/ENSG00000171867/ENSG00000110848/ENSG00000184588/ENSG00000136997/ENSG00000078401/ENSG00000149948/ENSG00000183087	NKX3-1/CRKL/EFTUD2/RNF149/PPP3CA	TFRC/RAP1B/PPP1R12A/NFE2L2/HSP90AB1/PRNP/CD69/PDE4B/MYC/EDN1/HMGA2/GAS6
GO:0007050	cell cycle arrest	50/1980	184/10907	0.00150748420537528	0.0419064656880515	0.0372358254015003	50	1.49689833113746	TRUE	TRUE	21	29	ENSG00000164938/ENSG00000106144/ENSG00000111276/ENSG00000118046/ENSG00000266173/ENSG00000151465/ENSG00000068028/ENSG00000104973/ENSG00000182973/ENSG00000167034/ENSG00000188186/ENSG00000178252/ENSG00000176390/ENSG00000198791/ENSG00000103479/ENSG00000105221/ENSG00000167967/ENSG00000072062/ENSG00000138767/ENSG00000135932/ENSG00000128829	ENSG00000074319/ENSG00000169032/ENSG00000104320/ENSG00000148737/ENSG00000123374/ENSG00000115738/ENSG00000166949/ENSG00000118495/ENSG00000111596/ENSG00000080802/ENSG00000152409/ENSG00000102547/ENSG00000116017/ENSG00000173846/ENSG00000135679/ENSG00000137801/ENSG00000159388/ENSG00000109270/ENSG00000113302/ENSG00000096384/ENSG00000124762/ENSG00000171867/ENSG00000169429/ENSG00000105856/ENSG00000136603…	TP53INP1/CASP2/CDKN1B/STK11/STRADA/CDC123/RASSF1/MED25/CNOT10/NKX3-1/LAMTOR4/WDR6/CRLF3/CNOT7/RBL2/AKT2/E4F1/PRKACA/CNOT6L/CAB39/EIF2AK4	TSG101/MAP2K1/NBN/TCF7L2/CDK2/ID2/SMAD3/PLAGL1/CNOT2/CNOT4/JMY/CAB39L/ARID3A/PLK3/MDM2/THBS1/BTG2/LAMTOR3/IL12B/HSP90AB1/CDKN1A/PRNP/CXCL8/HBP1/SKIL/MAP3K20/MYC/KMT2E/HMGA2
GO:2000108	positive regulation of leukocyte apoptotic process	11/1980	24/10907	0.00167179309692642	0.0460829168882161	0.0409467947026302	11	2.52476851851852	TRUE	TRUE	3	8	ENSG00000168961/ENSG00000171608/ENSG00000169230	ENSG00000254087/ENSG00000120217/ENSG00000119508/ENSG00000131203/ENSG00000167604/ENSG00000089041/ENSG00000182782/ENSG00000217128	LGALS9/PIK3CD/PRELID1	LYN/CD274/NR4A3/IDO1/NFKBID/P2RX7/HCAR2/FNIP1
GO:0055065	metal ion homeostasis	91/1980	376/10907	0.00167526401325643	0.0460829168882161	0.0409467947026302	91	1.33319498173222	TRUE	TRUE	33	58	ENSG00000167895/ENSG00000124067/ENSG00000088832/ENSG00000090020/ENSG00000114353/ENSG00000146828/ENSG00000164251/ENSG00000166501/ENSG00000125910/ENSG00000197943/ENSG00000102879/ENSG00000103415/ENSG00000185989/ENSG00000180871/ENSG00000138449/ENSG00000167323/ENSG00000131504/ENSG00000125510/ENSG00000197930/ENSG00000214253/ENSG00000165650/ENSG00000135766/ENSG00000143933/ENSG00000072062/ENSG00000187713…	ENSG00000072274/ENSG00000171522/ENSG00000110911/ENSG00000178719/ENSG00000254087/ENSG00000178623/ENSG00000096968/ENSG00000125384/ENSG00000100644/ENSG00000138821/ENSG00000080815/ENSG00000017260/ENSG00000171860/ENSG00000140030/ENSG00000104154/ENSG00000118564/ENSG00000275023/ENSG00000135124/ENSG00000166949/ENSG00000163399/ENSG00000138279/ENSG00000163975/ENSG00000074621/ENSG00000172724/ENSG00000078369…	TMC8/SLC12A4/FKBP1A/SLC9A1/GNAI2/SLC12A9/F2RL1/PRKCB/S1PR4/PLCG2/CORO1A/HMOX2/RASA3/CXCR2/SLC40A1/STIM1/DIAPH1/OPRL1/ERO1A/FIS1/PDZD8/EGLN1/CALM2/PRKACA/TMEM203/ATP2A3/BCAP31/STIM2/BAK1/CCDC47/MCU/P2RX1/SLC24A4	TFRC/PTGER4/SLC11A2/GRINA/LYN/GPR35/JAK2/PTGER2/HIF1A/SLC39A8/PSEN1/ATP2C1/C3AR1/GPR65/SLC30A4/FBXL5/MLLT6/P2RX4/SMAD3/ATP1A1/ANXA7/MELTF/SLC24A1/CCL19/GNB1/GNA13/CCR5/SLC25A27/PTGIR/PDE4D/ATP2B1/ATP6AP1/SLC39A13/CYBA/PTGDR/PRNP/PTK2B/ATP13A3/C5AR1/TMEM165/CCL3/PTPN6/GSTO1/MYC/CCR1/CCR7/CD55/TTC7A/SLC30A7/IREB2/FFAR1/EDN1/SLC30A5/TRPM7/ITPR1/P2RX7/XIAP/SELENOK
GO:0071900	regulation of protein serine/threonine kinase activity	92/1980	381/10907	0.00170615790314145	0.0466883001203396	0.0414847055944756	92	1.33015721519659	TRUE	TRUE	38	54	ENSG00000198909/ENSG00000169220/ENSG00000142208/ENSG00000197852/ENSG00000137642/ENSG00000152804/ENSG00000112576/ENSG00000140443/ENSG00000111276/ENSG00000103490/ENSG00000100030/ENSG00000115649/ENSG00000266173/ENSG00000168067/ENSG00000138834/ENSG00000102882/ENSG00000138646/ENSG00000114738/ENSG00000108100/ENSG00000137486/ENSG00000164086/ENSG00000114302/ENSG00000099942/ENSG00000185043/ENSG00000138835…	ENSG00000149177/ENSG00000170776/ENSG00000104312/ENSG00000074319/ENSG00000143507/ENSG00000254087/ENSG00000096968/ENSG00000169032/ENSG00000099860/ENSG00000118503/ENSG00000055208/ENSG00000095015/ENSG00000134070/ENSG00000205339/ENSG00000157764/ENSG00000080815/ENSG00000151694/ENSG00000108861/ENSG00000141506/ENSG00000213024/ENSG00000163932/ENSG00000090376/ENSG00000154310/ENSG00000151726/ENSG00000136869…	MAP3K3/RGS14/AKT1/INKA2/SORL1/HHEX/CCND3/IGF1R/CDKN1B/PYCARD/MAPK1/CNPPD1/STRADA/MAP4K2/MAPK8IP3/MAPK3/HERC5/MAPKAPK3/CCNY/ARRB1/DUSP7/PRKAR2A/CRKL/CIB1/RGS3/MAP3K12/MACROH2A1/CALM2/MAP3K14/PSRC1/MAP2K2/PPP2R1A/ERCC6/PKN1/TAOK3/CAB39/PTEN/ACTB	PTPRJ/AKAP13/RIPK2/TSG101/DUSP10/LYN/JAK2/MAP2K1/GADD45B/TNFAIP3/TAB2/MAP3K1/IRAK2/IPO7/BRAF/PSEN1/ADAM17/DUSP3/PIK3R5/NUP62/PRKCD/IRAK3/TNIK/ACSL1/TLR4/TESK1/DBF4/CCL19/KRAS/CAB39L/MAP3K5/PPP2CA/ZEB2/PTPN1/RASGRP1/THBS1/PRKAR1B/MAP3K4/LAMTOR3/HSP90AB1/CCNYL1/CDKN1A/GTF2H1/PTK2B/C5AR1/MAP3K8/PTPN6/MAP3K20/DUSP2/EDN1/P2RX7/HMGA2/TNF/TRIB1
GO:0055123	digestive system development	20/1980	57/10907	0.00171969857630573	0.0468150068389136	0.0415972903513277	20	1.93283714336346	TRUE	TRUE	7	13	ENSG00000163513/ENSG00000116729/ENSG00000111087/ENSG00000099942/ENSG00000078237/ENSG00000078699/ENSG00000136630	ENSG00000100644/ENSG00000102554/ENSG00000196839/ENSG00000100883/ENSG00000115738/ENSG00000134352/ENSG00000166949/ENSG00000164889/ENSG00000135541/ENSG00000124762/ENSG00000169429/ENSG00000181704/ENSG00000232810	TGFBR2/WLS/GLI1/CRKL/TIGAR/CBFA2T2/HLX	HIF1A/KLF5/ADA/SRP54/ID2/IL6ST/SMAD3/SLC4A2/AHI1/CDKN1A/CXCL8/YIPF6/TNF
GO:0042113	B cell activation	57/1980	217/10907	0.00175395714861711	0.0475014992723418	0.0422072705052463	57	1.4469557324396	TRUE	TRUE	16	41	ENSG00000168918/ENSG00000175463/ENSG00000068024/ENSG00000152804/ENSG00000100060/ENSG00000152518/ENSG00000166501/ENSG00000197943/ENSG00000064012/ENSG00000109685/ENSG00000104903/ENSG00000171608/ENSG00000153551/ENSG00000123143/ENSG00000030110/ENSG00000010671	ENSG00000149177/ENSG00000072274/ENSG00000127666/ENSG00000076242/ENSG00000254087/ENSG00000155307/ENSG00000118503/ENSG00000151694/ENSG00000169621/ENSG00000111732/ENSG00000196839/ENSG00000104320/ENSG00000113916/ENSG00000198719/ENSG00000175857/ENSG00000163932/ENSG00000115738/ENSG00000154822/ENSG00000080345/ENSG00000136869/ENSG00000069399/ENSG00000083799/ENSG00000185650/ENSG00000156127/ENSG00000174405…	INPP5D/TBC1D10C/HDAC4/HHEX/MFNG/ZFP36L2/PRKCB/PLCG2/CASP8/NSD2/LYL1/PIK3CD/CMTM7/PKN1/BAK1/BTK	PTPRJ/TFRC/TICAM1/MLH1/LYN/SAMSN1/TNFAIP3/ADAM17/APLF/AICDA/ADA/NBN/BCL6/DLL1/GAPT/PRKCD/ID2/PLCL2/RIF1/TLR4/BCL3/CYLD/ZFP36L1/BATF/LIG4/ZBTB1/MMP14/RASGRP1/PIK3R1/CDKN1A/TNFRSF4/PTK2B/CLCF1/PTPN6/PPP2R3C/RABL3/PTPN2/GPR183/TNIP2/FNIP1/PCID2
GO:0006606	protein import into nucleus	34/1980	115/10907	0.00183619715442808	0.0494737428172571	0.0439596997564833	34	1.62862538427756	TRUE	TRUE	11	23	ENSG00000142208/ENSG00000171720/ENSG00000100030/ENSG00000189319/ENSG00000088888/ENSG00000136044/ENSG00000107882/ENSG00000103197/ENSG00000126883/ENSG00000178028/ENSG00000138814	ENSG00000096968/ENSG00000205339/ENSG00000080815/ENSG00000095319/ENSG00000213024/ENSG00000163932/ENSG00000173801/ENSG00000166949/ENSG00000110713/ENSG00000112242/ENSG00000153201/ENSG00000105576/ENSG00000145675/ENSG00000114030/ENSG00000096384/ENSG00000124762/ENSG00000111581/ENSG00000166197/ENSG00000204569/ENSG00000132661/ENSG00000163874/ENSG00000084734/ENSG00000196911	AKT1/HDAC3/MAPK1/FAM53B/MAVS/APPL2/SUFU/TSC2/NUP214/DMAP1/PPP3CA	JAK2/IPO7/PSEN1/NUP188/NUP62/PRKCD/JUP/SMAD3/NUP98/E2F3/RANBP2/TNPO2/PIK3R1/KPNA1/HSP90AB1/CDKN1A/NUP107/NOLC1/PPP1R10/NXT1/ZC3H12A/GCKR/KPNA5
GO:0051893	regulation of focal adhesion assembly	17/1980	46/10907	0.00197249628321048	0.0525042195552689	0.0466524179527613	17	2.03578173034695	TRUE	TRUE	4	13	ENSG00000198728/ENSG00000090020/ENSG00000112679/ENSG00000171862	ENSG00000149177/ENSG00000169756/ENSG00000108861/ENSG00000065613/ENSG00000035403/ENSG00000163539/ENSG00000166949/ENSG00000144824/ENSG00000157227/ENSG00000137801/ENSG00000046653/ENSG00000071054/ENSG00000173517	LDB1/SLC9A1/DUSP22/PTEN	PTPRJ/LIMS1/DUSP3/SLK/VCL/CLASP2/SMAD3/PHLDB2/MMP14/THBS1/GPM6B/MAP4K4/PEAK1
GO:0090109	regulation of cell-substrate junction assembly	17/1980	46/10907	0.00197249628321048	0.0525042195552689	0.0466524179527613	17	2.03578173034695	TRUE	TRUE	4	13	ENSG00000198728/ENSG00000090020/ENSG00000112679/ENSG00000171862	ENSG00000149177/ENSG00000169756/ENSG00000108861/ENSG00000065613/ENSG00000035403/ENSG00000163539/ENSG00000166949/ENSG00000144824/ENSG00000157227/ENSG00000137801/ENSG00000046653/ENSG00000071054/ENSG00000173517	LDB1/SLC9A1/DUSP22/PTEN	PTPRJ/LIMS1/DUSP3/SLK/VCL/CLASP2/SMAD3/PHLDB2/MMP14/THBS1/GPM6B/MAP4K4/PEAK1
GO:0006650	glycerophospholipid metabolic process	68/1980	269/10907	0.0019786515934418	0.0525042195552689	0.0466524179527613	68	1.3925049754046	TRUE	TRUE	34	34	ENSG00000154889/ENSG00000176454/ENSG00000168918/ENSG00000141401/ENSG00000110697/ENSG00000103502/ENSG00000135439/ENSG00000173868/ENSG00000197943/ENSG00000213398/ENSG00000158201/ENSG00000040933/ENSG00000155099/ENSG00000163964/ENSG00000102886/ENSG00000214078/ENSG00000102125/ENSG00000101266/ENSG00000171608/ENSG00000186111/ENSG00000145214/ENSG00000184207/ENSG00000169692/ENSG00000150867/ENSG00000006007…	ENSG00000115956/ENSG00000144566/ENSG00000143772/ENSG00000038210/ENSG00000185338/ENSG00000146070/ENSG00000141506/ENSG00000158669/ENSG00000078269/ENSG00000133731/ENSG00000139163/ENSG00000107679/ENSG00000068383/ENSG00000075651/ENSG00000007168/ENSG00000151689/ENSG00000168528/ENSG00000100439/ENSG00000185813/ENSG00000105499/ENSG00000145675/ENSG00000188313/ENSG00000148985/ENSG00000011405/ENSG00000151151…	MPPE1/LPCAT4/INPP5D/IMPA2/PITPNM1/CDIPT/AGAP2/PHOSPHO1/PLCG2/LCAT/ABHD3/INPP4A/PIP4P2/PIGX/GDPD3/CPNE1/TAZ/CSNK2A1/PIK3CD/PIP5K1C/DGKQ/PGP/AGPAT2/PIP4K2A/GDE1/PLA2G15/AGPAT1/ARF3/SBF1/LPGAT1/CHKB/PTEN/PLBD1/LPIN2	PLEK/RAB5A/ITPKB/PI4K2B/SOCS1/PLA2G7/PIK3R5/GPAT4/SYNJ2/IMPA1/ETNK1/PLEKHA1/INPP5A/PLD1/PAFAH1B1/INPP1/SERINC2/ABHD4/PCYT2/PLA2G4C/PIK3R1/PLSCR1/PGAP2/PIK3C2A/IPMK/GPCPD1/PLCD4/PGAP1/TTC7A/LPCAT1/DDHD1/PCTP/SERINC1/PIK3R4
GO:0001952	regulation of cell-matrix adhesion	27/1980	86/10907	0.00202478017140055	0.0534582664348667	0.0475001325583783	27	1.72943974630021	TRUE	TRUE	7	20	ENSG00000198728/ENSG00000090020/ENSG00000104522/ENSG00000112679/ENSG00000185043/ENSG00000141503/ENSG00000171862	ENSG00000149177/ENSG00000169756/ENSG00000108861/ENSG00000113916/ENSG00000065613/ENSG00000173801/ENSG00000035403/ENSG00000163539/ENSG00000166949/ENSG00000101384/ENSG00000144824/ENSG00000157227/ENSG00000145675/ENSG00000137801/ENSG00000046653/ENSG00000071054/ENSG00000120899/ENSG00000131669/ENSG00000126353/ENSG00000173517	LDB1/SLC9A1/GFUS/DUSP22/CIB1/MINK1/PTEN	PTPRJ/LIMS1/DUSP3/BCL6/SLK/JUP/VCL/CLASP2/SMAD3/JAG1/PHLDB2/MMP14/PIK3R1/THBS1/GPM6B/MAP4K4/PTK2B/NINJ1/CCR7/PEAK1
GO:2000107	negative regulation of leukocyte apoptotic process	14/1980	35/10907	0.00204167442079463	0.0536347870342748	0.0476569792432851	14	2.20343434343434	TRUE	TRUE	4	10	ENSG00000107099/ENSG00000196684/ENSG00000157514/ENSG00000180871	ENSG00000100644/ENSG00000143772/ENSG00000196839/ENSG00000113916/ENSG00000172724/ENSG00000160791/ENSG00000114861/ENSG00000131203/ENSG00000126353/ENSG00000183087	DOCK8/HSH2D/TSC22D3/CXCR2	HIF1A/ITPKB/ADA/BCL6/CCL19/CCR5/FOXP1/IDO1/CCR7/GAS6
GO:0051348	negative regulation of transferase activity	58/1980	223/10907	0.0020558082566973	0.053737395923819	0.0477481519688533	58	1.43272636680708	TRUE	TRUE	28	30	ENSG00000169220/ENSG00000142208/ENSG00000197852/ENSG00000137642/ENSG00000152804/ENSG00000204713/ENSG00000140443/ENSG00000111276/ENSG00000103490/ENSG00000175137/ENSG00000112679/ENSG00000114388/ENSG00000167264/ENSG00000164086/ENSG00000103197/ENSG00000172053/ENSG00000114302/ENSG00000185043/ENSG00000128563/ENSG00000138835/ENSG00000113648/ENSG00000105568/ENSG00000185420/ENSG00000123143/ENSG00000145016…	ENSG00000149177/ENSG00000074319/ENSG00000143507/ENSG00000254087/ENSG00000099860/ENSG00000118503/ENSG00000205339/ENSG00000080815/ENSG00000108861/ENSG00000185338/ENSG00000213024/ENSG00000163932/ENSG00000090376/ENSG00000107140/ENSG00000102580/ENSG00000113575/ENSG00000196396/ENSG00000087302/ENSG00000188191/ENSG00000124762/ENSG00000197045/ENSG00000131370/ENSG00000111679/ENSG00000168421/ENSG00000148841…	RGS14/AKT1/INKA2/SORL1/HHEX/TRIM27/IGF1R/CDKN1B/PYCARD/SH3BP5L/DUSP22/NPRL2/DUS2/DUSP7/TSC2/QARS1/PRKAR2A/CIB1/PRKRIP1/RGS3/MACROH2A1/PPP2R1A/SMYD3/PKN1/RUBCN/TAOK3/MLLT1/PTEN	PTPRJ/TSG101/DUSP10/LYN/GADD45B/TNFAIP3/IPO7/PSEN1/DUSP3/SOCS1/NUP62/PRKCD/IRAK3/TESK1/DNAJC3/PPP2CA/PTPN1/RTRAF/PRKAR1B/CDKN1A/GMFB/SH3BP5/PTPN6/RHOH/ITPRIP/DUSP2/POT1/PTPN2/GCKR/TRIB1
GO:0048565	digestive tract development	18/1980	50/10907	0.00207167713805622	0.053884117244294	0.0478785206215703	18	1.98309090909091	TRUE	TRUE	6	12	ENSG00000163513/ENSG00000111087/ENSG00000099942/ENSG00000078237/ENSG00000078699/ENSG00000136630	ENSG00000100644/ENSG00000102554/ENSG00000196839/ENSG00000115738/ENSG00000134352/ENSG00000166949/ENSG00000164889/ENSG00000135541/ENSG00000124762/ENSG00000169429/ENSG00000181704/ENSG00000232810	TGFBR2/GLI1/CRKL/TIGAR/CBFA2T2/HLX	HIF1A/KLF5/ADA/ID2/IL6ST/SMAD3/SLC4A2/AHI1/CDKN1A/CXCL8/YIPF6/TNF
GO:0005980	glycogen catabolic process	9/1980	18/10907	0.00210232647959527	0.0541917761871241	0.0481518897661722	9	2.75429292929293	TRUE	TRUE	7	2	ENSG00000173281/ENSG00000156873/ENSG00000172531/ENSG00000169299/ENSG00000171298/ENSG00000100994/ENSG00000068976	ENSG00000213639/ENSG00000023287	PPP1R3B/PHKG2/PPP1CA/PGM2/GAA/PYGB/PYGM	PPP1CB/RB1CC1
GO:0035666	TRIF-dependent toll-like receptor signaling pathway	12/1980	28/10907	0.002110688452123	0.0541917761871241	0.0481518897661722	12	2.36082251082251	TRUE	TRUE	3	9	ENSG00000186074/ENSG00000064012/ENSG00000126456	ENSG00000263528/ENSG00000023445/ENSG00000127666/ENSG00000170458/ENSG00000136560/ENSG00000104365/ENSG00000136869/ENSG00000110330/ENSG00000131323	CD300LF/CASP8/IRF3	IKBKE/BIRC3/TICAM1/CD14/TANK/IKBKB/TLR4/BIRC2/TRAF3
GO:0006937	regulation of muscle contraction	25/1980	78/10907	0.00212624725156947	0.0541917761871241	0.0481518897661722	25	1.76557239057239	TRUE	TRUE	10	15	ENSG00000173020/ENSG00000068024/ENSG00000090020/ENSG00000074800/ENSG00000183044/ENSG00000143933/ENSG00000072062/ENSG00000077157/ENSG00000183576/ENSG00000108405	ENSG00000196839/ENSG00000173801/ENSG00000135124/ENSG00000163399/ENSG00000113448/ENSG00000070961/ENSG00000148834/ENSG00000133055/ENSG00000176170/ENSG00000184588/ENSG00000134571/ENSG00000078401/ENSG00000112658/ENSG00000169403/ENSG00000163874	GRK2/HDAC4/SLC9A1/ENO1/ABAT/CALM2/PRKACA/PPP1R12B/SETD3/P2RX1	ADA/JUP/P2RX4/ATP1A1/PDE4D/ATP2B1/GSTO1/MYBPH/SPHK1/PDE4B/MYBPC3/EDN1/SRF/PTAFR/ZC3H12A
GO:0032649	regulation of interferon-gamma production	25/1980	78/10907	0.00212624725156947	0.0541917761871241	0.0481518897661722	25	1.76557239057239	TRUE	TRUE	5	20	ENSG00000096996/ENSG00000103490/ENSG00000168961/ENSG00000129465/ENSG00000107738	ENSG00000104312/ENSG00000115594/ENSG00000120217/ENSG00000170458/ENSG00000115602/ENSG00000197646/ENSG00000115604/ENSG00000196776/ENSG00000136869/ENSG00000069399/ENSG00000113448/ENSG00000172575/ENSG00000113302/ENSG00000171867/ENSG00000105246/ENSG00000184588/ENSG00000126353/ENSG00000232810/ENSG00000183087/ENSG00000163874	IL12RB1/PYCARD/LGALS9/RIPK3/VSIR	RIPK2/IL1R1/CD274/CD14/IL1RL1/PDCD1LG2/IL18R1/CD47/TLR4/BCL3/PDE4D/RASGRP1/IL12B/PRNP/EBI3/PDE4B/CCR7/TNF/GAS6/ZC3H12A
GO:0051271	negative regulation of cellular component movement	54/1980	205/10907	0.00213507759245045	0.0541917761871241	0.0481518897661722	54	1.4510421286031	TRUE	TRUE	22	32	ENSG00000143418/ENSG00000164938/ENSG00000185033/ENSG00000142208/ENSG00000010322/ENSG00000183323/ENSG00000172725/ENSG00000111276/ENSG00000111348/ENSG00000015285/ENSG00000112679/ENSG00000130402/ENSG00000072110/ENSG00000101040/ENSG00000109062/ENSG00000118689/ENSG00000143878/ENSG00000010361/ENSG00000182054/ENSG00000102572/ENSG00000163785/ENSG00000171862	ENSG00000149177/ENSG00000171522/ENSG00000143507/ENSG00000175471/ENSG00000108861/ENSG00000123728/ENSG00000196839/ENSG00000092421/ENSG00000173801/ENSG00000035403/ENSG00000163539/ENSG00000139146/ENSG00000169504/ENSG00000069702/ENSG00000113657/ENSG00000101384/ENSG00000111913/ENSG00000144824/ENSG00000181790/ENSG00000167642/ENSG00000091972/ENSG00000107104/ENSG00000001617/ENSG00000196189/ENSG00000137801…	CERS2/TP53INP1/SEMA4B/AKT1/NISCH/CCDC125/CORO1B/CDKN1B/ARHGDIB/WAS/DUSP22/ACTN4/ACTN1/ZMYND8/SLC9A3R1/FOXO3/RHOB/FUZ/IDH2/STK24/RYK/PTEN	PTPRJ/PTGER4/DUSP10/MCTP1/DUSP3/RAP2C/ADA/SEMA6A/JUP/VCL/CLASP2/SINHCAF/CLIC4/TGFBR3/DPYSL3/JAG1/RIPOR2/PHLDB2/ADGRB1/SPINT2/CD200/KANK1/SEMA3F/SEMA4A/THBS1/NFE2L2/TIMP1/NAV3/SRF/ADTRP/TNF/TRIB1
GO:0032479	regulation of type I interferon production	34/1980	116/10907	0.0021537387966266	0.0541936922968643	0.0481535923179518	34	1.61458551027517	TRUE	TRUE	15	19	ENSG00000161980/ENSG00000124256/ENSG00000103490/ENSG00000099817/ENSG00000197943/ENSG00000100811/ENSG00000138646/ENSG00000156587/ENSG00000088888/ENSG00000241258/ENSG00000126456/ENSG00000140853/ENSG00000005100/ENSG00000160703/ENSG00000108771	ENSG00000104312/ENSG00000263528/ENSG00000127666/ENSG00000118503/ENSG00000162924/ENSG00000170458/ENSG00000182446/ENSG00000136869/ENSG00000083799/ENSG00000186141/ENSG00000109320/ENSG00000131323/ENSG00000077150/ENSG00000137462/ENSG00000123609/ENSG00000104856/ENSG00000137312/ENSG00000101868/ENSG00000128604	POLR3K/ZBP1/PYCARD/POLR2E/PLCG2/YY1/HERC5/UBE2L6/MAVS/CRCP/IRF3/NLRC5/DHX33/NLRX1/DHX58	RIPK2/IKBKE/TICAM1/TNFAIP3/REL/CD14/NPLOC4/TLR4/CYLD/POLR3C/NFKB1/TRAF3/NFKB2/TLR2/NMI/RELB/FLOT1/POLA1/IRF5
GO:0060575	intestinal epithelial cell differentiation	7/1980	12/10907	0.00216618045960352	0.0541936922968643	0.0481535923179518	7	3.21334175084175	TRUE	TRUE	2	5	ENSG00000078237/ENSG00000078699	ENSG00000100644/ENSG00000102554/ENSG00000134352/ENSG00000124762/ENSG00000181704	TIGAR/CBFA2T2	HIF1A/KLF5/IL6ST/CDKN1A/YIPF6
GO:0071379	cellular response to prostaglandin stimulus	7/1980	12/10907	0.00216618045960352	0.0541936922968643	0.0481535923179518	7	3.21334175084175	TRUE	TRUE	2	5	ENSG00000142208/ENSG00000105127	ENSG00000186469/ENSG00000171522/ENSG00000125384/ENSG00000078369/ENSG00000168229	AKT1/AKAP8	GNG2/PTGER4/PTGER2/GNB1/PTGDR
GO:0055074	calcium ion homeostasis	65/1980	256/10907	0.00218851431006736	0.0541936922968643	0.0481535923179518	65	1.39866437815657	TRUE	TRUE	25	40	ENSG00000088832/ENSG00000164251/ENSG00000166501/ENSG00000125910/ENSG00000197943/ENSG00000102879/ENSG00000185989/ENSG00000180871/ENSG00000167323/ENSG00000131504/ENSG00000125510/ENSG00000197930/ENSG00000214253/ENSG00000165650/ENSG00000143933/ENSG00000072062/ENSG00000187713/ENSG00000074370/ENSG00000185825/ENSG00000109689/ENSG00000030110/ENSG00000108588/ENSG00000156026/ENSG00000108405/ENSG00000140090	ENSG00000171522/ENSG00000178719/ENSG00000254087/ENSG00000178623/ENSG00000096968/ENSG00000125384/ENSG00000080815/ENSG00000017260/ENSG00000171860/ENSG00000140030/ENSG00000135124/ENSG00000166949/ENSG00000138279/ENSG00000074621/ENSG00000172724/ENSG00000078369/ENSG00000120063/ENSG00000160791/ENSG00000153291/ENSG00000160013/ENSG00000113448/ENSG00000070961/ENSG00000051523/ENSG00000168229/ENSG00000171867…	FKBP1A/F2RL1/PRKCB/S1PR4/PLCG2/CORO1A/RASA3/CXCR2/STIM1/DIAPH1/OPRL1/ERO1A/FIS1/PDZD8/CALM2/PRKACA/TMEM203/ATP2A3/BCAP31/STIM2/BAK1/CCDC47/MCU/P2RX1/SLC24A4	PTGER4/GRINA/LYN/GPR35/JAK2/PTGER2/PSEN1/ATP2C1/C3AR1/GPR65/P2RX4/SMAD3/ANXA7/SLC24A1/CCL19/GNB1/GNA13/CCR5/SLC25A27/PTGIR/PDE4D/ATP2B1/CYBA/PTGDR/PRNP/PTK2B/ATP13A3/C5AR1/TMEM165/CCL3/PTPN6/GSTO1/CCR1/CCR7/CD55/FFAR1/EDN1/ITPR1/P2RX7/SELENOK
GO:0002292	T cell differentiation involved in immune response	21/1980	62/10907	0.00220524315904344	0.0541936922968643	0.0481535923179518	21	1.86581133919844	TRUE	TRUE	3	18	ENSG00000096996/ENSG00000168961/ENSG00000136630	ENSG00000171522/ENSG00000104312/ENSG00000166523/ENSG00000166527/ENSG00000113916/ENSG00000115604/ENSG00000056586/ENSG00000144802/ENSG00000069399/ENSG00000172724/ENSG00000156127/ENSG00000196189/ENSG00000114861/ENSG00000113302/ENSG00000167604/ENSG00000104856/ENSG00000169508/ENSG00000163874	IL12RB1/LGALS9/HLX	PTGER4/RIPK2/CLEC4E/CLEC4D/BCL6/IL18R1/RC3H2/NFKBIZ/BCL3/CCL19/BATF/SEMA4A/FOXP1/IL12B/NFKBID/RELB/GPR183/ZC3H12A
GO:0042060	wound healing	83/1980	341/10907	0.00221019974727702	0.0541936922968643	0.0481535923179518	83	1.34079949050624	TRUE	TRUE	28	55	ENSG00000100605/ENSG00000107099/ENSG00000172725/ENSG00000164251/ENSG00000163513/ENSG00000100030/ENSG00000166501/ENSG00000197943/ENSG00000102882/ENSG00000116478/ENSG00000015285/ENSG00000196588/ENSG00000166189/ENSG00000160593/ENSG00000158773/ENSG00000137486/ENSG00000261371/ENSG00000183044/ENSG00000115486/ENSG00000114302/ENSG00000145214/ENSG00000064201/ENSG00000072062/ENSG00000138814/ENSG00000186222…	ENSG00000186469/ENSG00000143507/ENSG00000254087/ENSG00000115956/ENSG00000096968/ENSG00000185010/ENSG00000027075/ENSG00000100644/ENSG00000118503/ENSG00000144566/ENSG00000151694/ENSG00000026508/ENSG00000151012/ENSG00000141506/ENSG00000043462/ENSG00000163932/ENSG00000135124/ENSG00000035403/ENSG00000110756/ENSG00000163539/ENSG00000166949/ENSG00000136869/ENSG00000011422/ENSG00000141968/ENSG00000078369…	ITPK1/DOCK8/CORO1B/F2RL1/TGFBR2/MAPK1/PRKCB/PLCG2/MAPK3/HDAC1/WAS/MRTFA/HPS6/JAML/USF1/ARRB1/PECAM1/ABAT/GGCX/PRKAR2A/DGKQ/TSPAN32/PRKACA/PPP3CA/BLOC1S4/P2RX1/PTEN/ACTB	GNG2/DUSP10/LYN/PLEK/JAK2/F8/PRKCH/HIF1A/TNFAIP3/RAB5A/ADAM17/CD44/SLC7A11/PIK3R5/LCP2/PRKCD/P2RX4/VCL/HPS5/CLASP2/SMAD3/TLR4/PLAUR/VAV1/GNB1/PHLDB2/GNA13/MAP3K5/SERPINB2/TFPI2/WNT5B/STXBP3/PABPC4/KANK1/PIK3R1/THBS1/PRKAR1B/NFE2L2/ANXA5/PLSCR1/TIMP1/ENPP4/LMAN1/EHD1/PTPN6/CFLAR/SERPINA1/IL1A/EDN1/SRF/ITPR1/P2RX7/ADTRP/TNF/GAS6
GO:0030001	metal ion transport	113/1980	486/10907	0.00222017066036254	0.0541936922968643	0.0481535923179518	113	1.28080288481523	TRUE	TRUE	46	67	ENSG00000148660/ENSG00000124067/ENSG00000142208/ENSG00000204713/ENSG00000088832/ENSG00000197912/ENSG00000111276/ENSG00000090020/ENSG00000114353/ENSG00000146828/ENSG00000128245/ENSG00000173221/ENSG00000166501/ENSG00000197943/ENSG00000102879/ENSG00000079805/ENSG00000160211/ENSG00000185989/ENSG00000130402/ENSG00000197208/ENSG00000109062/ENSG00000133872/ENSG00000099337/ENSG00000138449/ENSG00000089057…	ENSG00000072274/ENSG00000110911/ENSG00000066294/ENSG00000254087/ENSG00000275302/ENSG00000178623/ENSG00000110400/ENSG00000138821/ENSG00000180251/ENSG00000080815/ENSG00000017260/ENSG00000104154/ENSG00000105642/ENSG00000123374/ENSG00000275023/ENSG00000114796/ENSG00000135124/ENSG00000111371/ENSG00000131100/ENSG00000163399/ENSG00000250565/ENSG00000163975/ENSG00000074621/ENSG00000103042/ENSG00000197818…	CAMK2G/SLC12A4/AKT1/TRIM27/FKBP1A/SPG7/CDKN1B/SLC9A1/GNAI2/SLC12A9/YWHAH/GLRX/PRKCB/PLCG2/CORO1A/DNM2/G6PD/RASA3/ACTN4/SLC22A4/SLC9A3R1/SARAF/KCNK6/SLC40A1/SLC23A2/STIM1/DIAPH1/KCNH3/OPRL1/ERO1A/EPB41/CALM2/PRKACA/PPP3CA/ATP2A3/CRACR2A/CAB39/ORAI2/STIM2/BAK1/MCU/LILRA2/P2RX1/PTEN/LILRB2/SLC24A4	TFRC/SLC11A2/CD84/LYN/CCL4/GPR35/NECTIN1/SLC39A8/SLC9A4/PSEN1/ATP2C1/SLC30A4/KCNN1/CDK2/MLLT6/KLHL24/P2RX4/SLC38A1/ATP6V1E1/ATP1A1/ATP6V1E2/MELTF/SLC24A1/SLC38A7/SLC9A8/ATP6V1B2/CCL19/CCR5/COX17/PDE4D/OXSR1/ATP6V1C1/ATP2B1/ATP6AP1/SLC39A13/ATP6V1H/CYBA/DNM1L/RRAD/PRNP/PTK2B/SLC5A3/TMEM165/CCL3/PTPN6/GSTO1/FXYD6/CACNA1E/PTPN3/PDE4B/CCR1/CCR7/SLC30A7/IREB2/FFAR1/ABCB8/SLC30A5/SLC41A2/TRPM7/NIPAL4/I…
GO:0043951	negative regulation of cAMP-mediated signaling	8/1980	15/10907	0.0022202444281939	0.0541936922968643	0.0481535923179518	8	2.93791245791246	TRUE	TRUE	5	3	ENSG00000114353/ENSG00000102858/ENSG00000152270/ENSG00000125510/ENSG00000099804	ENSG00000119048/ENSG00000113448/ENSG00000105290	GNAI2/MGRN1/PDE3B/OPRL1/CDC34	UBE2B/PDE4D/APLP1
GO:0010951	negative regulation of endopeptidase activity	39/1980	138/10907	0.00222798582720264	0.0541936922968643	0.0481535923179518	39	1.55677426438296	TRUE	TRUE	6	33	ENSG00000142208/ENSG00000137642/ENSG00000166145/ENSG00000105483/ENSG00000137486/ENSG00000101266	ENSG00000125730/ENSG00000124570/ENSG00000170542/ENSG00000023445/ENSG00000021355/ENSG00000145779/ENSG00000127948/ENSG00000026508/ENSG00000078081/ENSG00000121552/ENSG00000160213/ENSG00000124102/ENSG00000011422/ENSG00000167642/ENSG00000110330/ENSG00000197632/ENSG00000204397/ENSG00000105825/ENSG00000135679/ENSG00000124107/ENSG00000137801/ENSG00000166401/ENSG00000159202/ENSG00000102265/ENSG00000171867…	AKT1/SORL1/SPINT1/CARD8/ARRB1/CSNK2A1	C3/SERPINB6/SERPINB9/BIRC3/SERPINB1/TNFAIP8/POR/CD44/LAMP3/CSTA/CSTB/PI3/PLAUR/SPINT2/BIRC2/SERPINB2/CARD16/TFPI2/MDM2/SLPI/THBS1/SERPINB8/UBE2Z/TIMP1/PRNP/CFLAR/SERPINA1/XIAP/TNF/GAS6/FNIP1/PCID2/SPINK1
GO:0032103	positive regulation of response to external stimulus	89/1980	370/10907	0.0022685599996315	0.0549263328943037	0.0488045772416479	89	1.32503822003822	TRUE	TRUE	27	62	ENSG00000124256/ENSG00000103490/ENSG00000164251/ENSG00000102871/ENSG00000100030/ENSG00000142405/ENSG00000177663/ENSG00000197943/ENSG00000102882/ENSG00000168961/ENSG00000035664/ENSG00000088888/ENSG00000158773/ENSG00000205220/ENSG00000180871/ENSG00000240065/ENSG00000148356/ENSG00000126456/ENSG00000140853/ENSG00000072062/ENSG00000173511/ENSG00000136930/ENSG00000156026/ENSG00000187796/ENSG00000010671…	ENSG00000171522/ENSG00000104312/ENSG00000263528/ENSG00000166523/ENSG00000125730/ENSG00000123240/ENSG00000127666/ENSG00000254087/ENSG00000275302/ENSG00000096968/ENSG00000166527/ENSG00000055208/ENSG00000115602/ENSG00000151694/ENSG00000108622/ENSG00000146070/ENSG00000128340/ENSG00000171860/ENSG00000163932/ENSG00000104365/ENSG00000135124/ENSG00000134352/ENSG00000166949/ENSG00000196776/ENSG00000144802…	ZBP1/PYCARD/F2RL1/TRADD/MAPK1/NLRP12/IL17RA/PLCG2/MAPK3/LGALS9/DAPK2/MAVS/USF1/PSMB10/CXCR2/PSMB9/LRSAM1/IRF3/NLRC5/PRKACA/VEGFB/PSMB7/MCU/CARD9/BTK/LILRA2/DHX58	PTGER4/RIPK2/IKBKE/CLEC4E/C3/OPTN/TICAM1/LYN/CCL4/JAK2/CLEC4D/TAB2/IL1RL1/ADAM17/ICAM2/PLA2G7/RAC2/C3AR1/PRKCD/IKBKB/P2RX4/IL6ST/SMAD3/CD47/NFKBIZ/TLR4/VAV1/RIPOR2/POLR3C/TNIP1/NFKB1/CCL19/ABCC1/KRAS/NRAS/TLR2/RASGRP1/OXSR1/SIN3A/THBS1/PSMC4/CYBA/DNM1L/PLSCR1/IDO1/IL12B/PTK2B/CXCL8/C5AR1/CCL3/PSMA6/CCR1/CCR7/HCK/PSMD11/RELB/EDN1/MOSPD2/STX4/TNF/GAS6/AZU1
GO:0070838	divalent metal ion transport	70/1980	280/10907	0.00232371941020637	0.0560037696386434	0.0497619294266792	70	1.37714646464646	TRUE	TRUE	30	40	ENSG00000148660/ENSG00000204713/ENSG00000088832/ENSG00000197912/ENSG00000090020/ENSG00000114353/ENSG00000166501/ENSG00000197943/ENSG00000102879/ENSG00000160211/ENSG00000185989/ENSG00000133872/ENSG00000167323/ENSG00000131504/ENSG00000125510/ENSG00000197930/ENSG00000159023/ENSG00000143933/ENSG00000072062/ENSG00000138814/ENSG00000074370/ENSG00000130038/ENSG00000160991/ENSG00000109689/ENSG00000030110…	ENSG00000110911/ENSG00000066294/ENSG00000254087/ENSG00000275302/ENSG00000178623/ENSG00000138821/ENSG00000080815/ENSG00000017260/ENSG00000104154/ENSG00000135124/ENSG00000074621/ENSG00000172724/ENSG00000160791/ENSG00000113448/ENSG00000070961/ENSG00000165915/ENSG00000051523/ENSG00000087470/ENSG00000166592/ENSG00000171867/ENSG00000120899/ENSG00000134851/ENSG00000277632/ENSG00000111679/ENSG00000148834…	CAMK2G/TRIM27/FKBP1A/SPG7/SLC9A1/GNAI2/PRKCB/PLCG2/CORO1A/G6PD/RASA3/SARAF/STIM1/DIAPH1/OPRL1/ERO1A/EPB41/CALM2/PRKACA/PPP3CA/ATP2A3/CRACR2A/ORAI2/STIM2/BAK1/MCU/LILRA2/P2RX1/LILRB2/SLC24A4	SLC11A2/CD84/LYN/CCL4/GPR35/SLC39A8/PSEN1/ATP2C1/SLC30A4/P2RX4/SLC24A1/CCL19/CCR5/PDE4D/ATP2B1/SLC39A13/CYBA/DNM1L/RRAD/PRNP/PTK2B/TMEM165/CCL3/PTPN6/GSTO1/CACNA1E/PDE4B/CCR1/CCR7/SLC30A7/FFAR1/SLC30A5/SLC41A2/TRPM7/NIPAL4/ITPR1/P2RX7/GAS6/SELENOK/SPINK1
GO:0072511	divalent inorganic cation transport	71/1980	285/10907	0.00239103382094616	0.0573629757774023	0.0509696466998135	71	1.37231437178806	TRUE	TRUE	31	40	ENSG00000148660/ENSG00000204713/ENSG00000088832/ENSG00000197912/ENSG00000090020/ENSG00000114353/ENSG00000166501/ENSG00000197943/ENSG00000102879/ENSG00000160211/ENSG00000185989/ENSG00000133872/ENSG00000138449/ENSG00000167323/ENSG00000131504/ENSG00000125510/ENSG00000197930/ENSG00000159023/ENSG00000143933/ENSG00000072062/ENSG00000138814/ENSG00000074370/ENSG00000130038/ENSG00000160991/ENSG00000109689…	ENSG00000110911/ENSG00000066294/ENSG00000254087/ENSG00000275302/ENSG00000178623/ENSG00000138821/ENSG00000080815/ENSG00000017260/ENSG00000104154/ENSG00000135124/ENSG00000074621/ENSG00000172724/ENSG00000160791/ENSG00000113448/ENSG00000070961/ENSG00000165915/ENSG00000051523/ENSG00000087470/ENSG00000166592/ENSG00000171867/ENSG00000120899/ENSG00000134851/ENSG00000277632/ENSG00000111679/ENSG00000148834…	CAMK2G/TRIM27/FKBP1A/SPG7/SLC9A1/GNAI2/PRKCB/PLCG2/CORO1A/G6PD/RASA3/SARAF/SLC40A1/STIM1/DIAPH1/OPRL1/ERO1A/EPB41/CALM2/PRKACA/PPP3CA/ATP2A3/CRACR2A/ORAI2/STIM2/BAK1/MCU/LILRA2/P2RX1/LILRB2/SLC24A4	SLC11A2/CD84/LYN/CCL4/GPR35/SLC39A8/PSEN1/ATP2C1/SLC30A4/P2RX4/SLC24A1/CCL19/CCR5/PDE4D/ATP2B1/SLC39A13/CYBA/DNM1L/RRAD/PRNP/PTK2B/TMEM165/CCL3/PTPN6/GSTO1/CACNA1E/PDE4B/CCR1/CCR7/SLC30A7/FFAR1/SLC30A5/SLC41A2/TRPM7/NIPAL4/ITPR1/P2RX7/GAS6/SELENOK/SPINK1
GO:0032480	negative regulation of type I interferon production	16/1980	43/10907	0.00244422580372591	0.0583725562398907	0.05186670545227	16	2.04970636598544	TRUE	TRUE	9	7	ENSG00000103490/ENSG00000100811/ENSG00000138646/ENSG00000156587/ENSG00000088888/ENSG00000126456/ENSG00000140853/ENSG00000160703/ENSG00000108771	ENSG00000263528/ENSG00000118503/ENSG00000162924/ENSG00000182446/ENSG00000083799/ENSG00000123609/ENSG00000104856	PYCARD/YY1/HERC5/UBE2L6/MAVS/IRF3/NLRC5/NLRX1/DHX58	IKBKE/TNFAIP3/REL/NPLOC4/CYLD/NMI/RELB
GO:0050850	positive regulation of calcium-mediated signaling	11/1980	25/10907	0.00250075757246581	0.0594523994829655	0.0528261959222952	11	2.42377777777778	TRUE	TRUE	3	8	ENSG00000090020/ENSG00000185043/ENSG00000143933	ENSG00000275302/ENSG00000196839/ENSG00000135124/ENSG00000163519/ENSG00000277632/ENSG00000148834/ENSG00000169567/ENSG00000232810	SLC9A1/CIB1/CALM2	CCL4/ADA/P2RX4/TRAT1/CCL3/GSTO1/HINT1/TNF
GO:0007015	actin filament organization	73/1980	295/10907	0.00252278391171553	0.0597058859106009	0.05305143029141	73	1.36314158534498	TRUE	TRUE	29	44	ENSG00000089159/ENSG00000204713/ENSG00000104880/ENSG00000172725/ENSG00000103490/ENSG00000090020/ENSG00000262246/ENSG00000164251/ENSG00000247596/ENSG00000172830/ENSG00000102879/ENSG00000100106/ENSG00000015285/ENSG00000159840/ENSG00000130402/ENSG00000072110/ENSG00000197948/ENSG00000137486/ENSG00000087589/ENSG00000131504/ENSG00000143878/ENSG00000142347/ENSG00000133816/ENSG00000131236/ENSG00000136950…	ENSG00000171522/ENSG00000130340/ENSG00000115956/ENSG00000096968/ENSG00000136059/ENSG00000163171/ENSG00000128340/ENSG00000137710/ENSG00000140030/ENSG00000183091/ENSG00000136167/ENSG00000147202/ENSG00000163932/ENSG00000115091/ENSG00000163539/ENSG00000166949/ENSG00000196776/ENSG00000113657/ENSG00000165410/ENSG00000107140/ENSG00000164144/ENSG00000277443/ENSG00000254999/ENSG00000115306/ENSG00000144824…	PXN/TRIM27/ARHGEF18/CORO1B/PYCARD/SLC9A1/CORO7/F2RL1/TWF2/SSH3/CORO1A/TRIOBP/WAS/ZYX/ACTN4/ACTN1/FCHSD1/ARRB1/CASS4/DIAPH1/RHOB/MYO1F/MICAL2/CAP1/ARPC5L/MYO1G/TNFAIP1/MCU/MARCKSL1	PTGER4/SNX9/PLEK/JAK2/VILL/CDC42EP3/RAC2/RDX/GPR65/NEB/LCP1/DIAPH2/PRKCD/ACTR3/CLASP2/SMAD3/CD47/DPYSL3/CFL2/TESK1/ARFIP1/MARCKS/BRK1/SPTBN1/PHLDB2/MKKS/JMY/RHOG/PLEKHG2/C9orf72/VASP/KANK1/PIK3R1/FSCN1/ARHGAP18/GMFB/PTK2B/RHOH/PPFIA1/CCR7/RND1/HCK/SRF/NEBL
GO:0046579	positive regulation of Ras protein signal transduction	17/1980	47/10907	0.0025759162266637	0.0606899724434576	0.0539258365128793	17	1.99246722544595	TRUE	TRUE	5	12	ENSG00000164251/ENSG00000187266/ENSG00000137486/ENSG00000099942/ENSG00000198915	ENSG00000170776/ENSG00000254087/ENSG00000178623/ENSG00000096968/ENSG00000143772/ENSG00000140030/ENSG00000141968/ENSG00000112851/ENSG00000108061/ENSG00000133703/ENSG00000172575/ENSG00000071054	F2RL1/EPOR/ARRB1/CRKL/RASGEF1A	AKAP13/LYN/GPR35/JAK2/ITPKB/GPR65/VAV1/ERBIN/SHOC2/KRAS/RASGRP1/MAP4K4
GO:1902105	regulation of leukocyte differentiation	59/1980	230/10907	0.00266111288032578	0.0624173530054984	0.055460693722955	59	1.41307202459376	TRUE	TRUE	15	44	ENSG00000168918/ENSG00000096996/ENSG00000163513/ENSG00000152518/ENSG00000182511/ENSG00000168961/ENSG00000067955/ENSG00000064012/ENSG00000169230/ENSG00000107738/ENSG00000183864/ENSG00000136630/ENSG00000178585/ENSG00000010671/ENSG00000131042	ENSG00000104312/ENSG00000143507/ENSG00000254087/ENSG00000143772/ENSG00000185338/ENSG00000196839/ENSG00000113916/ENSG00000118260/ENSG00000124508/ENSG00000056586/ENSG00000115738/ENSG00000144802/ENSG00000136869/ENSG00000083799/ENSG00000112149/ENSG00000172724/ENSG00000130584/ENSG00000185650/ENSG00000148516/ENSG00000126804/ENSG00000157227/ENSG00000172575/ENSG00000145675/ENSG00000071553/ENSG00000114861…	INPP5D/IL12RB1/TGFBR2/ZFP36L2/FES/LGALS9/CBFB/CASP8/PRELID1/VSIR/TOB2/HLX/CTNNBIP1/BTK/LILRB2	RIPK2/DUSP10/LYN/ITPKB/SOCS1/ADA/BCL6/CREB1/BTN2A2/RC3H2/ID2/NFKBIZ/TLR4/CYLD/CD83/CCL19/ZBTB46/ZFP36L1/ZEB1/ZBTB1/MMP14/RASGRP1/PIK3R1/ATP6AP1/FOXP1/GPR137B/IL12B/CCL3/PTPN6/RHOH/NFKBID/PPP2R3C/MYC/CCR1/IL1A/JUN/PTPN2/TNFRSF18/TNF/GAS6/ZC3H12A/PCID2/TOX/TRIB1
GO:0006885	regulation of pH	23/1980	71/10907	0.00269635345703106	0.0629628491699609	0.0559453921961767	23	1.78447147531655	TRUE	TRUE	5	18	ENSG00000090020/ENSG00000100030/ENSG00000102882/ENSG00000110955/ENSG00000131238	ENSG00000180251/ENSG00000179630/ENSG00000104093/ENSG00000131100/ENSG00000169504/ENSG00000250565/ENSG00000101337/ENSG00000197818/ENSG00000147416/ENSG00000139832/ENSG00000155097/ENSG00000164889/ENSG00000071553/ENSG00000172869/ENSG00000047249/ENSG00000140519/ENSG00000134851/ENSG00000078401	SLC9A1/MAPK1/MAPK3/ATP5F1B/PPT1	SLC9A4/LACC1/DMXL2/ATP6V1E1/CLIC4/ATP6V1E2/TM9SF4/SLC9A8/ATP6V1B2/RAB20/ATP6V1C1/SLC4A2/ATP6AP1/DMXL1/ATP6V1H/RHCG/TMEM165/EDN1
GO:0002294	CD4-positive, alpha-beta T cell differentiation involved in immune response	19/1980	55/10907	0.00272402072360339	0.0630484796555603	0.0560214788276421	19	1.90296602387511	TRUE	TRUE	3	16	ENSG00000096996/ENSG00000168961/ENSG00000136630	ENSG00000171522/ENSG00000104312/ENSG00000113916/ENSG00000115604/ENSG00000056586/ENSG00000144802/ENSG00000069399/ENSG00000172724/ENSG00000156127/ENSG00000196189/ENSG00000114861/ENSG00000113302/ENSG00000167604/ENSG00000104856/ENSG00000169508/ENSG00000163874	IL12RB1/LGALS9/HLX	PTGER4/RIPK2/BCL6/IL18R1/RC3H2/NFKBIZ/BCL3/CCL19/BATF/SEMA4A/FOXP1/IL12B/NFKBID/RELB/GPR183/ZC3H12A
GO:2000514	regulation of CD4-positive, alpha-beta T cell activation	19/1980	55/10907	0.00272402072360339	0.0630484796555603	0.0560214788276421	19	1.90296602387511	TRUE	TRUE	6	13	ENSG00000096996/ENSG00000163513/ENSG00000168961/ENSG00000067955/ENSG00000107738/ENSG00000136630	ENSG00000104312/ENSG00000128791/ENSG00000120217/ENSG00000185338/ENSG00000113916/ENSG00000056586/ENSG00000144802/ENSG00000112149/ENSG00000172724/ENSG00000113302/ENSG00000167604/ENSG00000196352/ENSG00000163874	IL12RB1/TGFBR2/LGALS9/CBFB/VSIR/HLX	RIPK2/TWSG1/CD274/SOCS1/BCL6/RC3H2/NFKBIZ/CD83/CCL19/IL12B/NFKBID/CD55/ZC3H12A
GO:0090257	regulation of muscle system process	35/1980	122/10907	0.00278000370782569	0.0640273683496567	0.0568912665299076	35	1.5803320086107	TRUE	TRUE	15	20	ENSG00000148660/ENSG00000173020/ENSG00000068024/ENSG00000090020/ENSG00000100811/ENSG00000160211/ENSG00000074800/ENSG00000183044/ENSG00000118689/ENSG00000143933/ENSG00000072062/ENSG00000138814/ENSG00000077157/ENSG00000183576/ENSG00000108405	ENSG00000160191/ENSG00000196839/ENSG00000173801/ENSG00000135124/ENSG00000134352/ENSG00000166949/ENSG00000163399/ENSG00000119508/ENSG00000028137/ENSG00000113448/ENSG00000070961/ENSG00000148834/ENSG00000133055/ENSG00000176170/ENSG00000184588/ENSG00000134571/ENSG00000078401/ENSG00000112658/ENSG00000169403/ENSG00000163874	CAMK2G/GRK2/HDAC4/SLC9A1/YY1/G6PD/ENO1/ABAT/FOXO3/CALM2/PRKACA/PPP3CA/PPP1R12B/SETD3/P2RX1	PDE9A/ADA/JUP/P2RX4/IL6ST/SMAD3/ATP1A1/NR4A3/TNFRSF1B/PDE4D/ATP2B1/GSTO1/MYBPH/SPHK1/PDE4B/MYBPC3/EDN1/SRF/PTAFR/ZC3H12A
GO:0044275	cellular carbohydrate catabolic process	14/1980	36/10907	0.00279068659156288	0.0640273683496567	0.0568912665299076	14	2.1422278338945	TRUE	TRUE	10	4	ENSG00000173281/ENSG00000171314/ENSG00000156873/ENSG00000172531/ENSG00000138760/ENSG00000169299/ENSG00000078237/ENSG00000171298/ENSG00000100994/ENSG00000068976	ENSG00000149476/ENSG00000136250/ENSG00000213639/ENSG00000023287	PPP1R3B/PGAM1/PHKG2/PPP1CA/SCARB2/PGM2/TIGAR/GAA/PYGB/PYGM	TKFC/AOAH/PPP1CB/RB1CC1
GO:0016052	carbohydrate catabolic process	42/1980	153/10907	0.00281254365383776	0.0642482798141895	0.0570875565435719	42	1.51216082392553	TRUE	TRUE	21	21	ENSG00000108479/ENSG00000170266/ENSG00000068024/ENSG00000181192/ENSG00000173281/ENSG00000171314/ENSG00000156873/ENSG00000172531/ENSG00000138760/ENSG00000114268/ENSG00000074800/ENSG00000126883/ENSG00000169299/ENSG00000078237/ENSG00000171298/ENSG00000100994/ENSG00000013288/ENSG00000129993/ENSG00000068976/ENSG00000165609/ENSG00000141027	ENSG00000100644/ENSG00000160326/ENSG00000080815/ENSG00000095319/ENSG00000149476/ENSG00000213024/ENSG00000115840/ENSG00000110713/ENSG00000158122/ENSG00000157020/ENSG00000153201/ENSG00000133063/ENSG00000136250/ENSG00000213639/ENSG00000196371/ENSG00000023287/ENSG00000111581/ENSG00000170525/ENSG00000089041/ENSG00000084734/ENSG00000168209	GALK1/GLB1/HDAC4/DHTKD1/PPP1R3B/PGAM1/PHKG2/PPP1CA/SCARB2/PFKFB4/ENO1/NUP214/PGM2/TIGAR/GAA/PYGB/MAN2B2/CBFA2T3/PYGM/NUDT5/NCOR1	HIF1A/SLC2A6/PSEN1/NUP188/TKFC/NUP62/SLC25A12/NUP98/PRXL2C/SEC13/RANBP2/CHIT1/AOAH/PPP1CB/FUT4/RB1CC1/NUP107/PFKFB3/P2RX7/GCKR/DDIT4
GO:0032609	interferon-gamma production	27/1980	88/10907	0.00292091751975186	0.0664350677436203	0.0590306183645455	27	1.69013429752066	TRUE	TRUE	7	20	ENSG00000204713/ENSG00000096996/ENSG00000103490/ENSG00000164251/ENSG00000168961/ENSG00000129465/ENSG00000107738	ENSG00000104312/ENSG00000115594/ENSG00000120217/ENSG00000170458/ENSG00000115602/ENSG00000197646/ENSG00000115604/ENSG00000196776/ENSG00000136869/ENSG00000069399/ENSG00000113448/ENSG00000172575/ENSG00000113302/ENSG00000171867/ENSG00000105246/ENSG00000184588/ENSG00000126353/ENSG00000232810/ENSG00000183087/ENSG00000163874	TRIM27/IL12RB1/PYCARD/F2RL1/LGALS9/RIPK3/VSIR	RIPK2/IL1R1/CD274/CD14/IL1RL1/PDCD1LG2/IL18R1/CD47/TLR4/BCL3/PDE4D/RASGRP1/IL12B/PRNP/EBI3/PDE4B/CCR7/TNF/GAS6/ZC3H12A
GO:0010035	response to inorganic substance	90/1980	378/10907	0.00294824712533288	0.0667676310193921	0.0593261161563127	90	1.31156806156806	TRUE	TRUE	34	56	ENSG00000142208/ENSG00000122359/ENSG00000121281/ENSG00000111276/ENSG00000122986/ENSG00000100030/ENSG00000102882/ENSG00000035687/ENSG00000079805/ENSG00000163516/ENSG00000172531/ENSG00000213445/ENSG00000068831/ENSG00000160211/ENSG00000064012/ENSG00000183044/ENSG00000129465/ENSG00000138449/ENSG00000118689/ENSG00000214078/ENSG00000167323/ENSG00000143878/ENSG00000078237/ENSG00000214253/ENSG00000102572…	ENSG00000110911/ENSG00000103569/ENSG00000165168/ENSG00000100644/ENSG00000118503/ENSG00000143772/ENSG00000170458/ENSG00000157764/ENSG00000131979/ENSG00000196839/ENSG00000112096/ENSG00000104154/ENSG00000198839/ENSG00000104695/ENSG00000123374/ENSG00000115840/ENSG00000118260/ENSG00000163932/ENSG00000115738/ENSG00000135124/ENSG00000169504/ENSG00000119508/ENSG00000138279/ENSG00000172724/ENSG00000197548…	AKT1/ANXA11/ADCY7/CDKN1B/HVCN1/MAPK1/MAPK3/ADSS2/DNM2/ANKZF1/PPP1CA/SIPA1/RASGRP2/G6PD/CASP8/ABAT/RIPK3/SLC40A1/FOXO3/CPNE1/STIM1/RHOB/TIGAR/FIS1/STK24/EGLN1/CALM2/PPP3CA/COL18A1/CACYBP/ERCC6/BAK1/SIRT3/PTEN	SLC11A2/AQP9/CYBB/HIF1A/TNFAIP3/ITPKB/CD14/BRAF/GCH1/ADA/SOD2/SLC30A4/ZNF277/PPP2CB/CDK2/SLC25A12/CREB1/PRKCD/ID2/P2RX4/CLIC4/NR4A3/ANXA7/CCL19/ATG7/PLEKHA1/MAP3K5/PPP2CA/GCLC/MTF1/MDM2/NPC1/LIG4/THBS1/SLC39A13/NFE2L2/PDE8A/ATF1/PRNP/PTK2B/CFLAR/SPHK1/CCR7/IL1A/ARL13B/EDN1/SLC30A5/JUN/P2RX7/OSER1/MT-CO1/TNF/ZC3H12A/AANAT/MT-CYB/NUDT1
GO:0051091	positive regulation of DNA-binding transcription factor activity	54/1980	208/10907	0.00299541761712133	0.0675447388856457	0.0600166122969644	54	1.43011363636364	TRUE	TRUE	21	33	ENSG00000142208/ENSG00000068024/ENSG00000204713/ENSG00000103490/ENSG00000102871/ENSG00000171206/ENSG00000166501/ENSG00000167034/ENSG00000168961/ENSG00000088888/ENSG00000129465/ENSG00000116525/ENSG00000185043/ENSG00000146063/ENSG00000127616/ENSG00000005100/ENSG00000138814/ENSG00000276600/ENSG00000162302/ENSG00000010671/ENSG00000171862	ENSG00000072274/ENSG00000104312/ENSG00000127666/ENSG00000096968/ENSG00000027075/ENSG00000055208/ENSG00000134070/ENSG00000056558/ENSG00000115604/ENSG00000090376/ENSG00000104365/ENSG00000173801/ENSG00000132589/ENSG00000166949/ENSG00000136869/ENSG00000185483/ENSG00000109320/ENSG00000133703/ENSG00000152409/ENSG00000204397/ENSG00000091972/ENSG00000077150/ENSG00000137462/ENSG00000163482/ENSG00000160741…	AKT1/HDAC4/TRIM27/PYCARD/TRADD/TRIM8/PRKCB/NKX3-1/LGALS9/MAVS/RIPK3/TRIM62/CIB1/TRIM41/SMARCA4/DHX33/PPP3CA/RAB7B/RPS6KA4/BTK/PTEN	TFRC/RIPK2/TICAM1/JAK2/PRKCH/TAB2/IRAK2/TRAF1/IL18R1/IRAK3/IKBKB/JUP/FLOT2/SMAD3/TLR4/ROR1/NFKB1/KRAS/JMY/CARD16/CD200/NFKB2/TLR2/STK36/CRTC2/CFLAR/SPHK1/CARD14/PSMA6/EDN1/SRF/FLOT1/TNF
GO:0001947	heart looping	12/1980	29/10907	0.00301328582216208	0.0676572808104255	0.060116610981956	12	2.27941483803553	TRUE	TRUE	3	9	ENSG00000163513/ENSG00000107882/ENSG00000133816	ENSG00000114446/ENSG00000100644/ENSG00000080815/ENSG00000198719/ENSG00000166949/ENSG00000125863/ENSG00000135541/ENSG00000169379/ENSG00000112658	TGFBR2/SUFU/MICAL2	IFT57/HIF1A/PSEN1/DLL1/SMAD3/MKKS/AHI1/ARL13B/SRF
GO:0031589	cell-substrate adhesion	57/1980	222/10907	0.00304353435020469	0.0680456573445764	0.060461701425119	57	1.41436663936664	TRUE	TRUE	23	34	ENSG00000198728/ENSG00000169231/ENSG00000089159/ENSG00000090020/ENSG00000164620/ENSG00000138964/ENSG00000104522/ENSG00000005844/ENSG00000102879/ENSG00000100106/ENSG00000079805/ENSG00000159840/ENSG00000112679/ENSG00000130402/ENSG00000072110/ENSG00000261371/ENSG00000087589/ENSG00000099942/ENSG00000185043/ENSG00000141503/ENSG00000072163/ENSG00000136286/ENSG00000171862	ENSG00000149177/ENSG00000096968/ENSG00000124466/ENSG00000169756/ENSG00000026508/ENSG00000108861/ENSG00000128340/ENSG00000113916/ENSG00000065613/ENSG00000197467/ENSG00000173801/ENSG00000035403/ENSG00000163539/ENSG00000166949/ENSG00000138069/ENSG00000163975/ENSG00000135862/ENSG00000101384/ENSG00000144824/ENSG00000107104/ENSG00000157227/ENSG00000145675/ENSG00000137801/ENSG00000046653/ENSG00000071054…	LDB1/THBS3/PXN/SLC9A1/RELL2/PARVG/GFUS/ITGAL/CORO1A/TRIOBP/DNM2/ZYX/DUSP22/ACTN4/ACTN1/PECAM1/CASS4/CRKL/CIB1/MINK1/LIMS2/MYO1G/PTEN	PTPRJ/JAK2/LYPD3/LIMS1/CD44/DUSP3/RAC2/BCL6/SLK/COL13A1/JUP/VCL/CLASP2/SMAD3/RAB1A/MELTF/LAMC1/JAG1/PHLDB2/KANK1/MMP14/PIK3R1/THBS1/GPM6B/MAP4K4/PTK2B/TESK2/NINJ1/PPFIA1/CCR7/PEAK1/TRPM7/SRF/GAS6
GO:0071407	cellular response to organic cyclic compound	89/1980	374/10907	0.00315052098619377	0.0701391409383986	0.0623218580453585	89	1.31086668827311	TRUE	TRUE	36	53	ENSG00000124496/ENSG00000129911/ENSG00000142208/ENSG00000111276/ENSG00000090020/ENSG00000164032/ENSG00000152518/ENSG00000128245/ENSG00000100030/ENSG00000182511/ENSG00000102882/ENSG00000116478/ENSG00000167034/ENSG00000067955/ENSG00000079805/ENSG00000204231/ENSG00000088888/ENSG00000064012/ENSG00000109062/ENSG00000118689/ENSG00000131504/ENSG00000185745/ENSG00000126456/ENSG00000124151/ENSG00000214253…	ENSG00000186469/ENSG00000170776/ENSG00000103569/ENSG00000127314/ENSG00000165474/ENSG00000096968/ENSG00000102554/ENSG00000196498/ENSG00000160310/ENSG00000173801/ENSG00000135124/ENSG00000163399/ENSG00000119508/ENSG00000111596/ENSG00000109320/ENSG00000078369/ENSG00000197548/ENSG00000278195/ENSG00000185650/ENSG00000172977/ENSG00000001084/ENSG00000135679/ENSG00000141458/ENSG00000113448/ENSG00000070961…	TRERF1/KLF16/AKT1/CDKN1B/SLC9A1/H2AZ1/ZFP36L2/YWHAH/MAPK1/FES/MAPK3/HDAC1/NKX3-1/CBFB/DNM2/RXRB/MAVS/CASP8/SLC9A3R1/FOXO3/DIAPH1/IFIT1/IRF3/NCOA3/FIS1/ARID1A/P2RY13/SMARCA4/PRKACA/KDM3A/AXIN1/SMYD3/SAFB2/GNAL/ACTB/NCOR1	GNG2/AKAP13/AQP9/RAP1B/GJB2/JAK2/KLF5/NCOR2/PRMT2/JUP/P2RX4/ATP1A1/NR4A3/CNOT2/NFKB1/GNB1/ATG7/SSTR3/ZFP36L1/KAT5/GCLC/MDM2/NPC1/PDE4D/ATP2B1/SIN3A/CYBA/FOXP1/DNM1L/ADCY3/PIM1/HSP90AB1/APLP1/GCLM/CCL3/ELK1/CFLAR/PDE4B/CREBRF/GRAMD1A/ABCA1/EDN1/PTAFR/P2RX7/FLOT1/TMF1/ADTRP/TNF/ZC3H12A/AANAT/USP8/DDIT4/PDE12
GO:0043405	regulation of MAP kinase activity	61/1980	241/10907	0.00317339810791863	0.0701590452490851	0.0623395439423983	61	1.39428936669601	TRUE	TRUE	20	41	ENSG00000198909/ENSG00000169220/ENSG00000137642/ENSG00000140443/ENSG00000100030/ENSG00000168067/ENSG00000138834/ENSG00000102882/ENSG00000114738/ENSG00000137486/ENSG00000164086/ENSG00000099942/ENSG00000138835/ENSG00000139625/ENSG00000006062/ENSG00000126934/ENSG00000105568/ENSG00000225830/ENSG00000123143/ENSG00000135090	ENSG00000149177/ENSG00000170776/ENSG00000104312/ENSG00000074319/ENSG00000143507/ENSG00000254087/ENSG00000096968/ENSG00000169032/ENSG00000099860/ENSG00000055208/ENSG00000095015/ENSG00000134070/ENSG00000157764/ENSG00000080815/ENSG00000108861/ENSG00000141506/ENSG00000213024/ENSG00000163932/ENSG00000090376/ENSG00000154310/ENSG00000136869/ENSG00000172724/ENSG00000133703/ENSG00000197442/ENSG00000113575…	MAP3K3/RGS14/SORL1/IGF1R/MAPK1/MAP4K2/MAPK8IP3/MAPK3/MAPKAPK3/ARRB1/DUSP7/CRKL/RGS3/MAP3K12/MAP3K14/MAP2K2/PPP2R1A/ERCC6/PKN1/TAOK3	PTPRJ/AKAP13/RIPK2/TSG101/DUSP10/LYN/JAK2/MAP2K1/GADD45B/TAB2/MAP3K1/IRAK2/BRAF/PSEN1/DUSP3/PIK3R5/NUP62/PRKCD/IRAK3/TNIK/TLR4/CCL19/KRAS/MAP3K5/PPP2CA/ZEB2/PTPN1/RASGRP1/THBS1/MAP3K4/LAMTOR3/PTK2B/C5AR1/MAP3K8/PTPN6/MAP3K20/DUSP2/EDN1/P2RX7/TNF/TRIB1
GO:0051924	regulation of calcium ion transport	40/1980	145/10907	0.0031781219583712	0.0701590452490851	0.0623395439423983	40	1.51960989202369	TRUE	TRUE	21	19	ENSG00000148660/ENSG00000204713/ENSG00000088832/ENSG00000090020/ENSG00000114353/ENSG00000197943/ENSG00000102879/ENSG00000160211/ENSG00000133872/ENSG00000167323/ENSG00000131504/ENSG00000125510/ENSG00000159023/ENSG00000143933/ENSG00000072062/ENSG00000130038/ENSG00000109689/ENSG00000030110/ENSG00000239998/ENSG00000108405/ENSG00000131042	ENSG00000066294/ENSG00000254087/ENSG00000275302/ENSG00000178623/ENSG00000135124/ENSG00000113448/ENSG00000070961/ENSG00000051523/ENSG00000166592/ENSG00000171867/ENSG00000120899/ENSG00000277632/ENSG00000111679/ENSG00000148834/ENSG00000184588/ENSG00000163823/ENSG00000126266/ENSG00000089041/ENSG00000164266	CAMK2G/TRIM27/FKBP1A/SLC9A1/GNAI2/PLCG2/CORO1A/G6PD/SARAF/STIM1/DIAPH1/OPRL1/EPB41/CALM2/PRKACA/CRACR2A/STIM2/BAK1/LILRA2/P2RX1/LILRB2	CD84/LYN/CCL4/GPR35/P2RX4/PDE4D/ATP2B1/CYBA/RRAD/PRNP/PTK2B/CCL3/PTPN6/GSTO1/PDE4B/CCR1/FFAR1/P2RX7/SPINK1
GO:0071222	cellular response to lipopolysaccharide	42/1980	154/10907	0.00320366437689243	0.0704269984777944	0.0625776327307551	42	1.50234159779614	TRUE	TRUE	10	32	ENSG00000142208/ENSG00000103490/ENSG00000100030/ENSG00000102882/ENSG00000105483/ENSG00000126456/ENSG00000105127/ENSG00000146063/ENSG00000239998/ENSG00000131042	ENSG00000104312/ENSG00000127666/ENSG00000254087/ENSG00000118503/ENSG00000120217/ENSG00000134070/ENSG00000170458/ENSG00000111732/ENSG00000197646/ENSG00000163735/ENSG00000136869/ENSG00000137752/ENSG00000109320/ENSG00000028137/ENSG00000160791/ENSG00000204397/ENSG00000137462/ENSG00000113448/ENSG00000113302/ENSG00000169429/ENSG00000277632/ENSG00000184588/ENSG00000196352/ENSG00000115008/ENSG00000101336…	AKT1/PYCARD/MAPK1/MAPK3/CARD8/IRF3/AKAP8/TRIM41/LILRA2/LILRB2	RIPK2/TICAM1/LYN/TNFAIP3/CD274/IRAK2/CD14/AICDA/PDCD1LG2/CXCL5/TLR4/CASP1/NFKB1/TNFRSF1B/CCR5/CARD16/TLR2/PDE4D/IL12B/CXCL8/CCL3/PDE4B/CD55/IL1A/HCK/ABCA1/CXCL2/PTAFR/TNF/ZC3H12A/TNIP2/TRIB1
GO:0050867	positive regulation of cell activation	73/1980	298/10907	0.00332163565150031	0.072716140470761	0.0646116408526486	73	1.34941868347909	TRUE	TRUE	17	56	ENSG00000168918/ENSG00000107099/ENSG00000142208/ENSG00000096996/ENSG00000103490/ENSG00000164251/ENSG00000163513/ENSG00000102879/ENSG00000105122/ENSG00000168961/ENSG00000067955/ENSG00000109685/ENSG00000107738/ENSG00000136630/ENSG00000010671/ENSG00000239998/ENSG00000131042	ENSG00000072274/ENSG00000104312/ENSG00000143507/ENSG00000127666/ENSG00000076242/ENSG00000254087/ENSG00000115956/ENSG00000096968/ENSG00000166527/ENSG00000120217/ENSG00000143772/ENSG00000115602/ENSG00000185338/ENSG00000196839/ENSG00000197646/ENSG00000113916/ENSG00000124508/ENSG00000080345/ENSG00000134352/ENSG00000132589/ENSG00000119508/ENSG00000196776/ENSG00000144802/ENSG00000136869/ENSG00000083799…	INPP5D/DOCK8/AKT1/IL12RB1/PYCARD/F2RL1/TGFBR2/CORO1A/RASAL3/LGALS9/CBFB/NSD2/VSIR/HLX/BTK/LILRA2/LILRB2	TFRC/RIPK2/DUSP10/TICAM1/MLH1/LYN/PLEK/JAK2/CLEC4D/CD274/ITPKB/IL1RL1/SOCS1/ADA/PDCD1LG2/BCL6/BTN2A2/RIF1/IL6ST/FLOT2/NR4A3/CD47/NFKBIZ/TLR4/CYLD/VAV1/CD83/CCL19/ZBTB1/MMP14/RASGRP1/PIK3R1/THBS1/IL12B/CDKN1A/TNFRSF4/CLCF1/MAP3K8/CCL3/PTPN6/RHOH/NFKBID/EBI3/PPP2R3C/CCR7/CD55/IL1A/HSPH1/GPR183/PTAFR/STX4/GAS6/TNIP2/PCID2/TOX/SELENOK
GO:0006140	regulation of nucleotide metabolic process	28/1980	93/10907	0.00334168364668523	0.0728514766791875	0.0647318933087966	28	1.65849896817639	TRUE	TRUE	11	17	ENSG00000068024/ENSG00000171314/ENSG00000067992/ENSG00000114268/ENSG00000074800/ENSG00000126883/ENSG00000102125/ENSG00000078237/ENSG00000129993/ENSG00000158825/ENSG00000141027	ENSG00000100644/ENSG00000162433/ENSG00000179630/ENSG00000160326/ENSG00000080815/ENSG00000095319/ENSG00000213024/ENSG00000115840/ENSG00000110713/ENSG00000158122/ENSG00000157020/ENSG00000153201/ENSG00000111581/ENSG00000170525/ENSG00000089041/ENSG00000084734/ENSG00000168209	HDAC4/PGAM1/PDK3/PFKFB4/ENO1/NUP214/TAZ/TIGAR/CBFA2T3/CDA/NCOR1	HIF1A/AK4/LACC1/SLC2A6/PSEN1/NUP188/NUP62/SLC25A12/NUP98/PRXL2C/SEC13/RANBP2/NUP107/PFKFB3/P2RX7/GCKR/DDIT4
GO:0009251	glucan catabolic process	9/1980	19/10907	0.00335666195428716	0.0728756277182841	0.0647533526196762	9	2.60933014354067	TRUE	TRUE	7	2	ENSG00000173281/ENSG00000156873/ENSG00000172531/ENSG00000169299/ENSG00000171298/ENSG00000100994/ENSG00000068976	ENSG00000213639/ENSG00000023287	PPP1R3B/PHKG2/PPP1CA/PGM2/GAA/PYGB/PYGM	PPP1CB/RB1CC1
GO:0002287	alpha-beta T cell activation involved in immune response	19/1980	56/10907	0.00343393049449663	0.0736648918198305	0.0654546501354253	19	1.86898448773449	TRUE	TRUE	3	16	ENSG00000096996/ENSG00000168961/ENSG00000136630	ENSG00000171522/ENSG00000104312/ENSG00000113916/ENSG00000115604/ENSG00000056586/ENSG00000144802/ENSG00000069399/ENSG00000172724/ENSG00000156127/ENSG00000196189/ENSG00000114861/ENSG00000113302/ENSG00000167604/ENSG00000104856/ENSG00000169508/ENSG00000163874	IL12RB1/LGALS9/HLX	PTGER4/RIPK2/BCL6/IL18R1/RC3H2/NFKBIZ/BCL3/CCL19/BATF/SEMA4A/FOXP1/IL12B/NFKBID/RELB/GPR183/ZC3H12A
GO:0002293	alpha-beta T cell differentiation involved in immune response	19/1980	56/10907	0.00343393049449663	0.0736648918198305	0.0654546501354253	19	1.86898448773449	TRUE	TRUE	3	16	ENSG00000096996/ENSG00000168961/ENSG00000136630	ENSG00000171522/ENSG00000104312/ENSG00000113916/ENSG00000115604/ENSG00000056586/ENSG00000144802/ENSG00000069399/ENSG00000172724/ENSG00000156127/ENSG00000196189/ENSG00000114861/ENSG00000113302/ENSG00000167604/ENSG00000104856/ENSG00000169508/ENSG00000163874	IL12RB1/LGALS9/HLX	PTGER4/RIPK2/BCL6/IL18R1/RC3H2/NFKBIZ/BCL3/CCL19/BATF/SEMA4A/FOXP1/IL12B/NFKBID/RELB/GPR183/ZC3H12A
GO:0048041	focal adhesion assembly	20/1980	60/10907	0.00343507774949724	0.0736648918198305	0.0654546501354253	20	1.83619528619529	TRUE	TRUE	5	15	ENSG00000198728/ENSG00000090020/ENSG00000112679/ENSG00000072110/ENSG00000171862	ENSG00000149177/ENSG00000169756/ENSG00000108861/ENSG00000065613/ENSG00000035403/ENSG00000163539/ENSG00000166949/ENSG00000144824/ENSG00000157227/ENSG00000137801/ENSG00000046653/ENSG00000071054/ENSG00000120899/ENSG00000070759/ENSG00000173517	LDB1/SLC9A1/DUSP22/ACTN1/PTEN	PTPRJ/LIMS1/DUSP3/SLK/VCL/CLASP2/SMAD3/PHLDB2/MMP14/THBS1/GPM6B/MAP4K4/PTK2B/TESK2/PEAK1
GO:0042330	taxis	92/1980	390/10907	0.00354520307744498	0.0757174673532355	0.0672784580593432	92	1.29946127946128	TRUE	TRUE	31	61	ENSG00000185033/ENSG00000110934/ENSG00000172725/ENSG00000164251/ENSG00000100030/ENSG00000140931/ENSG00000182511/ENSG00000177663/ENSG00000102879/ENSG00000102882/ENSG00000168961/ENSG00000140932/ENSG00000035664/ENSG00000160593/ENSG00000159556/ENSG00000115325/ENSG00000092964/ENSG00000180871/ENSG00000106123/ENSG00000103197/ENSG00000196411/ENSG00000099942/ENSG00000171608/ENSG00000186111/ENSG00000153551…	ENSG00000149177/ENSG00000254087/ENSG00000275302/ENSG00000169032/ENSG00000110400/ENSG00000151694/ENSG00000108861/ENSG00000146070/ENSG00000100883/ENSG00000128340/ENSG00000171860/ENSG00000123358/ENSG00000092421/ENSG00000118260/ENSG00000163932/ENSG00000115738/ENSG00000135124/ENSG00000166949/ENSG00000119508/ENSG00000163735/ENSG00000115306/ENSG00000011422/ENSG00000141968/ENSG00000111913/ENSG00000172724…	SEMA4B/BIN2/CORO1B/F2RL1/MAPK1/CMTM3/FES/IL17RA/CORO1A/MAPK3/LGALS9/CMTM2/DAPK2/JAML/ISL2/DOK1/DPYSL2/CXCR2/EPHB6/TSC2/EPHB4/CRKL/PIK3CD/PIP5K1C/CMTM7/RALBP1/RYK/CD300H/VEGFB/MCU/CMTM1	PTPRJ/LYN/CCL4/MAP2K1/NECTIN1/ADAM17/DUSP3/PLA2G7/SRP54/RAC2/C3AR1/NR4A1/SEMA6A/CREB1/PRKCD/ID2/P2RX4/SMAD3/NR4A3/CXCL5/SPTBN1/PLAUR/VAV1/RIPOR2/CCL19/ABCC1/RHOG/CCR5/PLD1/VASP/PDE4D/SEMA3F/MPP1/CXCL16/SEMA4A/OXSR1/PIK3R1/THBS1/DNM1L/PTK2B/CXCL8/C5AR1/NRP2/CCL3/NCAM1/RHOH/PDE4B/ZSWIM4/CCR1/CCR7/CCL22/EDN1/CXCL2/CCL4L2/PTPN2/GPR183/PTAFR/MOSPD2/STX4/GAS6/AZU1
GO:0045017	glycerolipid biosynthetic process	53/1980	205/10907	0.00357382696324326	0.0760197848780571	0.0675470811079645	53	1.42417097807342	TRUE	TRUE	28	25	ENSG00000154889/ENSG00000176454/ENSG00000168918/ENSG00000110697/ENSG00000103502/ENSG00000135439/ENSG00000177666/ENSG00000173868/ENSG00000197943/ENSG00000213398/ENSG00000158201/ENSG00000040933/ENSG00000163964/ENSG00000214078/ENSG00000102125/ENSG00000101266/ENSG00000171608/ENSG00000186111/ENSG00000145214/ENSG00000169692/ENSG00000150867/ENSG00000103066/ENSG00000204310/ENSG00000134287/ENSG00000100241…	ENSG00000125730/ENSG00000144566/ENSG00000038210/ENSG00000141506/ENSG00000158669/ENSG00000078269/ENSG00000068366/ENSG00000151726/ENSG00000133731/ENSG00000139163/ENSG00000107679/ENSG00000075651/ENSG00000100439/ENSG00000185813/ENSG00000105499/ENSG00000145675/ENSG00000072310/ENSG00000188313/ENSG00000148985/ENSG00000011405/ENSG00000197121/ENSG00000153395/ENSG00000100523/ENSG00000141179/ENSG00000196455	MPPE1/LPCAT4/INPP5D/PITPNM1/CDIPT/AGAP2/PNPLA2/PHOSPHO1/PLCG2/LCAT/ABHD3/INPP4A/PIGX/CPNE1/TAZ/CSNK2A1/PIK3CD/PIP5K1C/DGKQ/AGPAT2/PIP4K2A/PLA2G15/AGPAT1/ARF3/SBF1/CHKB/PTEN/LPIN2	C3/RAB5A/PI4K2B/PIK3R5/GPAT4/SYNJ2/ACSL4/ACSL1/IMPA1/ETNK1/PLEKHA1/PLD1/ABHD4/PCYT2/PLA2G4C/PIK3R1/SREBF1/PLSCR1/PGAP2/PIK3C2A/PGAP1/LPCAT1/DDHD1/PCTP/PIK3R4
GO:0006816	calcium ion transport	62/1980	247/10907	0.00362189908756291	0.0766445837679822	0.0681022437062491	62	1.38272195640617	TRUE	TRUE	30	32	ENSG00000148660/ENSG00000204713/ENSG00000088832/ENSG00000197912/ENSG00000090020/ENSG00000114353/ENSG00000166501/ENSG00000197943/ENSG00000102879/ENSG00000160211/ENSG00000185989/ENSG00000133872/ENSG00000167323/ENSG00000131504/ENSG00000125510/ENSG00000197930/ENSG00000159023/ENSG00000143933/ENSG00000072062/ENSG00000138814/ENSG00000074370/ENSG00000130038/ENSG00000160991/ENSG00000109689/ENSG00000030110…	ENSG00000066294/ENSG00000254087/ENSG00000275302/ENSG00000178623/ENSG00000080815/ENSG00000017260/ENSG00000135124/ENSG00000074621/ENSG00000172724/ENSG00000160791/ENSG00000113448/ENSG00000070961/ENSG00000051523/ENSG00000087470/ENSG00000166592/ENSG00000171867/ENSG00000120899/ENSG00000134851/ENSG00000277632/ENSG00000111679/ENSG00000148834/ENSG00000198216/ENSG00000184588/ENSG00000163823/ENSG00000126353…	CAMK2G/TRIM27/FKBP1A/SPG7/SLC9A1/GNAI2/PRKCB/PLCG2/CORO1A/G6PD/RASA3/SARAF/STIM1/DIAPH1/OPRL1/ERO1A/EPB41/CALM2/PRKACA/PPP3CA/ATP2A3/CRACR2A/ORAI2/STIM2/BAK1/MCU/LILRA2/P2RX1/LILRB2/SLC24A4	CD84/LYN/CCL4/GPR35/PSEN1/ATP2C1/P2RX4/SLC24A1/CCL19/CCR5/PDE4D/ATP2B1/CYBA/DNM1L/RRAD/PRNP/PTK2B/TMEM165/CCL3/PTPN6/GSTO1/CACNA1E/PDE4B/CCR1/CCR7/FFAR1/TRPM7/ITPR1/P2RX7/GAS6/SELENOK/SPINK1
GO:0043330	response to exogenous dsRNA	11/1980	26/10907	0.00363237559159261	0.0766445837679822	0.0681022437062491	11	2.33055555555556	TRUE	TRUE	6	5	ENSG00000100030/ENSG00000102882/ENSG00000088888/ENSG00000185745/ENSG00000126456/ENSG00000187796	ENSG00000104312/ENSG00000127666/ENSG00000090376/ENSG00000165732/ENSG00000137312	MAPK1/MAPK3/MAVS/IFIT1/IRF3/CARD9	RIPK2/TICAM1/IRAK3/DDX21/FLOT1
GO:0006740	NADPH regeneration	8/1980	16/10907	0.00373903497503802	0.0776477856081018	0.0689936347588667	8	2.75429292929293	TRUE	TRUE	8	0	ENSG00000130313/ENSG00000163931/ENSG00000171314/ENSG00000049239/ENSG00000160211/ENSG00000138413/ENSG00000169299/ENSG00000078237		PGLS/TKT/PGAM1/H6PD/G6PD/IDH1/PGM2/TIGAR
GO:0060544	regulation of necroptotic process	8/1980	16/10907	0.00373903497503802	0.0776477856081018	0.0689936347588667	8	2.75429292929293	TRUE	TRUE	3	5	ENSG00000124256/ENSG00000064012/ENSG00000129465	ENSG00000023445/ENSG00000060138/ENSG00000083799/ENSG00000110330/ENSG00000003402	ZBP1/CASP8/RIPK3	BIRC3/YBX3/CYLD/BIRC2/CFLAR
GO:0062098	regulation of programmed necrotic cell death	8/1980	16/10907	0.00373903497503802	0.0776477856081018	0.0689936347588667	8	2.75429292929293	TRUE	TRUE	3	5	ENSG00000124256/ENSG00000064012/ENSG00000129465	ENSG00000023445/ENSG00000060138/ENSG00000083799/ENSG00000110330/ENSG00000003402	ZBP1/CASP8/RIPK3	BIRC3/YBX3/CYLD/BIRC2/CFLAR
GO:1900153	positive regulation of nuclear-transcribed mRNA catabolic process, deadenylation-dependent decay	8/1980	16/10907	0.00373903497503802	0.0776477856081018	0.0689936347588667	8	2.75429292929293	TRUE	TRUE	5	3	ENSG00000152518/ENSG00000168002/ENSG00000198791/ENSG00000141232/ENSG00000107864	ENSG00000123908/ENSG00000185650/ENSG00000159388	ZFP36L2/POLR2G/CNOT7/TOB1/CPEB3	AGO2/ZFP36L1/BTG2
GO:0035739	CD4-positive, alpha-beta T cell proliferation	6/1980	10/10907	0.00382033829727078	0.0784064742728932	0.0696677645904437	6	3.30515151515152	TRUE	TRUE	3	3	ENSG00000163513/ENSG00000168961/ENSG00000107738	ENSG00000128791/ENSG00000120217/ENSG00000196352	TGFBR2/LGALS9/VSIR	TWSG1/CD274/CD55
GO:0071380	cellular response to prostaglandin E stimulus	6/1980	10/10907	0.00382033829727078	0.0784064742728932	0.0696677645904437	6	3.30515151515152	TRUE	TRUE	2	4	ENSG00000142208/ENSG00000105127	ENSG00000186469/ENSG00000171522/ENSG00000125384/ENSG00000078369	AKT1/AKAP8	GNG2/PTGER4/PTGER2/GNB1
GO:2000561	regulation of CD4-positive, alpha-beta T cell proliferation	6/1980	10/10907	0.00382033829727078	0.0784064742728932	0.0696677645904437	6	3.30515151515152	TRUE	TRUE	3	3	ENSG00000163513/ENSG00000168961/ENSG00000107738	ENSG00000128791/ENSG00000120217/ENSG00000196352	TGFBR2/LGALS9/VSIR	TWSG1/CD274/CD55
GO:0010466	negative regulation of peptidase activity	39/1980	142/10907	0.00385848553908171	0.0788812568962464	0.0700896308246054	39	1.51292146820316	TRUE	TRUE	6	33	ENSG00000142208/ENSG00000137642/ENSG00000166145/ENSG00000105483/ENSG00000137486/ENSG00000101266	ENSG00000125730/ENSG00000124570/ENSG00000170542/ENSG00000023445/ENSG00000021355/ENSG00000145779/ENSG00000127948/ENSG00000026508/ENSG00000078081/ENSG00000121552/ENSG00000160213/ENSG00000124102/ENSG00000011422/ENSG00000167642/ENSG00000110330/ENSG00000197632/ENSG00000204397/ENSG00000105825/ENSG00000135679/ENSG00000124107/ENSG00000137801/ENSG00000166401/ENSG00000159202/ENSG00000102265/ENSG00000171867…	AKT1/SORL1/SPINT1/CARD8/ARRB1/CSNK2A1	C3/SERPINB6/SERPINB9/BIRC3/SERPINB1/TNFAIP8/POR/CD44/LAMP3/CSTA/CSTB/PI3/PLAUR/SPINT2/BIRC2/SERPINB2/CARD16/TFPI2/MDM2/SLPI/THBS1/SERPINB8/UBE2Z/TIMP1/PRNP/CFLAR/SERPINA1/XIAP/TNF/GAS6/FNIP1/PCID2/SPINK1
GO:0045619	regulation of lymphocyte differentiation	41/1980	151/10907	0.00387794038600819	0.0789717007290195	0.0701699943367863	41	1.49570874305974	TRUE	TRUE	11	30	ENSG00000168918/ENSG00000096996/ENSG00000163513/ENSG00000152518/ENSG00000168961/ENSG00000067955/ENSG00000169230/ENSG00000107738/ENSG00000136630/ENSG00000010671/ENSG00000131042	ENSG00000104312/ENSG00000143507/ENSG00000143772/ENSG00000185338/ENSG00000196839/ENSG00000113916/ENSG00000124508/ENSG00000056586/ENSG00000115738/ENSG00000144802/ENSG00000083799/ENSG00000112149/ENSG00000172724/ENSG00000185650/ENSG00000148516/ENSG00000126804/ENSG00000157227/ENSG00000172575/ENSG00000113302/ENSG00000111679/ENSG00000168421/ENSG00000167604/ENSG00000092020/ENSG00000115008/ENSG00000175354…	INPP5D/IL12RB1/TGFBR2/ZFP36L2/LGALS9/CBFB/PRELID1/VSIR/HLX/BTK/LILRB2	RIPK2/DUSP10/ITPKB/SOCS1/ADA/BCL6/BTN2A2/RC3H2/ID2/NFKBIZ/CYLD/CD83/CCL19/ZFP36L1/ZEB1/ZBTB1/MMP14/RASGRP1/IL12B/PTPN6/RHOH/NFKBID/PPP2R3C/IL1A/PTPN2/TNFRSF18/GAS6/ZC3H12A/PCID2/TOX
GO:0045591	positive regulation of regulatory T cell differentiation	7/1980	13/10907	0.0039615685235388	0.0799923086562549	0.0710768514997075	7	2.96616161616162	TRUE	TRUE	3	4	ENSG00000168961/ENSG00000107738/ENSG00000131042	ENSG00000143507/ENSG00000185338/ENSG00000113916/ENSG00000124508	LGALS9/VSIR/LILRB2	DUSP10/SOCS1/BCL6/BTN2A2
GO:0070230	positive regulation of lymphocyte apoptotic process	7/1980	13/10907	0.0039615685235388	0.0799923086562549	0.0710768514997075	7	2.96616161616162	TRUE	TRUE	2	5	ENSG00000168961/ENSG00000169230	ENSG00000120217/ENSG00000131203/ENSG00000167604/ENSG00000089041/ENSG00000217128	LGALS9/PRELID1	CD274/IDO1/NFKBID/P2RX7/FNIP1
GO:0050707	regulation of cytokine secretion	15/1980	41/10907	0.00398731049655052	0.0799923086562549	0.0710768514997075	15	2.01533628972653	TRUE	TRUE	3	12	ENSG00000137642/ENSG00000142405/ENSG00000126456	ENSG00000171522/ENSG00000166523/ENSG00000254087/ENSG00000170458/ENSG00000185338/ENSG00000124508/ENSG00000137462/ENSG00000186827/ENSG00000115008/ENSG00000122862/ENSG00000089041/ENSG00000232810	SORL1/NLRP12/IRF3	PTGER4/CLEC4E/LYN/CD14/SOCS1/BTN2A2/TLR2/TNFRSF4/IL1A/SRGN/P2RX7/TNF
GO:0051480	regulation of cytosolic calcium ion concentration	48/1980	183/10907	0.00398895791167468	0.0799923086562549	0.0710768514997075	48	1.44487497930121	TRUE	TRUE	16	32	ENSG00000088832/ENSG00000164251/ENSG00000125910/ENSG00000197943/ENSG00000102879/ENSG00000185989/ENSG00000180871/ENSG00000131504/ENSG00000125510/ENSG00000197930/ENSG00000214253/ENSG00000143933/ENSG00000072062/ENSG00000185825/ENSG00000030110/ENSG00000108405	ENSG00000171522/ENSG00000254087/ENSG00000178623/ENSG00000096968/ENSG00000125384/ENSG00000171860/ENSG00000140030/ENSG00000135124/ENSG00000166949/ENSG00000074621/ENSG00000172724/ENSG00000078369/ENSG00000120063/ENSG00000160791/ENSG00000160013/ENSG00000113448/ENSG00000070961/ENSG00000051523/ENSG00000168229/ENSG00000171867/ENSG00000120899/ENSG00000197405/ENSG00000277632/ENSG00000111679/ENSG00000148834…	FKBP1A/F2RL1/S1PR4/PLCG2/CORO1A/RASA3/CXCR2/DIAPH1/OPRL1/ERO1A/FIS1/CALM2/PRKACA/BCAP31/BAK1/P2RX1	PTGER4/LYN/GPR35/JAK2/PTGER2/C3AR1/GPR65/P2RX4/SMAD3/SLC24A1/CCL19/GNB1/GNA13/CCR5/PTGIR/PDE4D/ATP2B1/CYBA/PTGDR/PRNP/PTK2B/C5AR1/CCL3/PTPN6/GSTO1/CCR1/CCR7/CD55/FFAR1/EDN1/ITPR1/P2RX7
GO:0032535	regulation of cellular component size	66/1980	267/10907	0.00405221491363273	0.0809518523050432	0.0719294502379874	66	1.36167290886392	TRUE	TRUE	25	41	ENSG00000132359/ENSG00000124067/ENSG00000185033/ENSG00000142208/ENSG00000161203/ENSG00000204713/ENSG00000172725/ENSG00000103490/ENSG00000146828/ENSG00000164251/ENSG00000247596/ENSG00000172830/ENSG00000102879/ENSG00000100106/ENSG00000015285/ENSG00000079805/ENSG00000172531/ENSG00000188186/ENSG00000197948/ENSG00000092964/ENSG00000109062/ENSG00000127483/ENSG00000136950/ENSG00000163785/ENSG00000171862	ENSG00000080371/ENSG00000130340/ENSG00000115956/ENSG00000136059/ENSG00000144566/ENSG00000163171/ENSG00000137710/ENSG00000152558/ENSG00000183091/ENSG00000092421/ENSG00000118260/ENSG00000163932/ENSG00000103769/ENSG00000115091/ENSG00000138279/ENSG00000165410/ENSG00000164144/ENSG00000254999/ENSG00000115306/ENSG00000115310/ENSG00000141968/ENSG00000125863/ENSG00000152409/ENSG00000090924/ENSG00000007168…	RAP1GAP2/SLC12A4/SEMA4B/AKT1/AP2M1/TRIM27/CORO1B/PYCARD/SLC12A9/F2RL1/TWF2/SSH3/CORO1A/TRIOBP/WAS/DNM2/PPP1CA/LAMTOR4/FCHSD1/DPYSL2/SLC9A3R1/HP1BP3/ARPC5L/RYK/PTEN	RAB21/SNX9/PLEK/VILL/RAB5A/CDC42EP3/RDX/TMEM123/NEB/SEMA6A/CREB1/PRKCD/RAB11A/ACTR3/ANXA7/CFL2/ARFIP1/BRK1/SPTBN1/RTN4/VAV1/MKKS/JMY/PLEKHG2/PAFAH1B1/VASP/KANK1/SEMA3F/SEMA4A/SIN3A/ARHGAP18/HSP90AB1/GMFB/PTK2B/SPART/CCR7/RB1CC1/HCK/EDN1/SRF/P2RX7
GO:0010810	regulation of cell-substrate adhesion	38/1980	138/10907	0.00410314099016368	0.0816587225845454	0.0725575370469534	38	1.51685697555263	TRUE	TRUE	14	24	ENSG00000198728/ENSG00000090020/ENSG00000164620/ENSG00000104522/ENSG00000100106/ENSG00000079805/ENSG00000112679/ENSG00000130402/ENSG00000087589/ENSG00000099942/ENSG00000185043/ENSG00000141503/ENSG00000072163/ENSG00000171862	ENSG00000149177/ENSG00000096968/ENSG00000169756/ENSG00000108861/ENSG00000128340/ENSG00000113916/ENSG00000065613/ENSG00000173801/ENSG00000035403/ENSG00000163539/ENSG00000166949/ENSG00000163975/ENSG00000101384/ENSG00000144824/ENSG00000107104/ENSG00000157227/ENSG00000145675/ENSG00000137801/ENSG00000046653/ENSG00000071054/ENSG00000120899/ENSG00000131669/ENSG00000126353/ENSG00000173517	LDB1/SLC9A1/RELL2/GFUS/TRIOBP/DNM2/DUSP22/ACTN4/CASS4/CRKL/CIB1/MINK1/LIMS2/PTEN	PTPRJ/JAK2/LIMS1/DUSP3/RAC2/BCL6/SLK/JUP/VCL/CLASP2/SMAD3/MELTF/JAG1/PHLDB2/KANK1/MMP14/PIK3R1/THBS1/GPM6B/MAP4K4/PTK2B/NINJ1/CCR7/PEAK1
GO:0070613	regulation of protein processing	16/1980	45/10907	0.00414875945702792	0.0820628286270736	0.0729166038829707	16	1.95860830527497	TRUE	TRUE	5	11	ENSG00000105483/ENSG00000074800/ENSG00000101160/ENSG00000090863/ENSG00000072062	ENSG00000023445/ENSG00000163975/ENSG00000188886/ENSG00000115590/ENSG00000110330/ENSG00000204397/ENSG00000135679/ENSG00000157227/ENSG00000137801/ENSG00000171867/ENSG00000101966	CARD8/ENO1/CTSZ/GLG1/PRKACA	BIRC3/MELTF/ASTL/IL1R2/BIRC2/CARD16/MDM2/MMP14/THBS1/PRNP/XIAP
GO:0009615	response to virus	67/1980	272/10907	0.00415468450985946	0.0820628286270736	0.0729166038829707	67	1.3568943107546	TRUE	TRUE	32	35	ENSG00000161980/ENSG00000105939/ENSG00000124256/ENSG00000096996/ENSG00000103490/ENSG00000164251/ENSG00000105323/ENSG00000138646/ENSG00000168961/ENSG00000088888/ENSG00000074800/ENSG00000110057/ENSG00000129465/ENSG00000198791/ENSG00000115307/ENSG00000241258/ENSG00000161204/ENSG00000185745/ENSG00000126456/ENSG00000119922/ENSG00000155363/ENSG00000064201/ENSG00000140853/ENSG00000135114/ENSG00000006062…	ENSG00000263528/ENSG00000023445/ENSG00000127666/ENSG00000275302/ENSG00000118503/ENSG00000111732/ENSG00000149476/ENSG00000090376/ENSG00000182446/ENSG00000165732/ENSG00000104365/ENSG00000102096/ENSG00000069399/ENSG00000102580/ENSG00000186141/ENSG00000172724/ENSG00000197548/ENSG00000110330/ENSG00000131323/ENSG00000169375/ENSG00000188313/ENSG00000105928/ENSG00000113302/ENSG00000159128/ENSG00000145907…	POLR3K/ZC3HAV1/ZBP1/IL12RB1/PYCARD/F2RL1/HNRNPUL1/HERC5/LGALS9/MAVS/ENO1/UNC93B1/RIPK3/CNOT7/AUP1/CRCP/ABCF3/IFIT1/IRF3/IFIT2/MOV10/TSPAN32/NLRC5/OASL/MAP3K14/TRIM11/MICA/NT5C3A/NLRX1/CARD9/DHX58/EIF2AK4	IKBKE/BIRC3/TICAM1/CCL4/TNFAIP3/AICDA/TKFC/IRAK3/NPLOC4/DDX21/IKBKB/PIM2/BCL3/DNAJC3/POLR3C/CCL19/ATG7/BIRC2/TRAF3/SIN3A/PLSCR1/GSDME/IL12B/IFNGR2/G3BP1/CCL22/HMGA2/EXOC1/TNF/ZC3H12A/IRF5/AZU1/DDIT4/SELENOK/PDE12
GO:0006110	regulation of glycolytic process	21/1980	65/10907	0.00419149436334241	0.0823740874141164	0.0731931716550009	21	1.77969696969697	TRUE	TRUE	7	14	ENSG00000068024/ENSG00000171314/ENSG00000114268/ENSG00000126883/ENSG00000078237/ENSG00000129993/ENSG00000141027	ENSG00000100644/ENSG00000160326/ENSG00000080815/ENSG00000095319/ENSG00000213024/ENSG00000110713/ENSG00000158122/ENSG00000157020/ENSG00000153201/ENSG00000111581/ENSG00000170525/ENSG00000089041/ENSG00000084734/ENSG00000168209	HDAC4/PGAM1/PFKFB4/NUP214/TIGAR/CBFA2T3/NCOR1	HIF1A/SLC2A6/PSEN1/NUP188/NUP62/NUP98/PRXL2C/SEC13/RANBP2/NUP107/PFKFB3/P2RX7/GCKR/DDIT4
GO:0061371	determination of heart left/right asymmetry	12/1980	30/10907	0.00420438577131738	0.0823740874141164	0.0731931716550009	12	2.20343434343434	TRUE	TRUE	3	9	ENSG00000163513/ENSG00000107882/ENSG00000133816	ENSG00000114446/ENSG00000100644/ENSG00000080815/ENSG00000198719/ENSG00000166949/ENSG00000125863/ENSG00000135541/ENSG00000169379/ENSG00000112658	TGFBR2/SUFU/MICAL2	IFT57/HIF1A/PSEN1/DLL1/SMAD3/MKKS/AHI1/ARL13B/SRF
GO:0150116	regulation of cell-substrate junction organization	17/1980	49/10907	0.00424642575412982	0.0823740874141164	0.0731931716550009	17	1.9111420325706	TRUE	TRUE	4	13	ENSG00000198728/ENSG00000090020/ENSG00000112679/ENSG00000171862	ENSG00000149177/ENSG00000169756/ENSG00000108861/ENSG00000065613/ENSG00000035403/ENSG00000163539/ENSG00000166949/ENSG00000144824/ENSG00000157227/ENSG00000137801/ENSG00000046653/ENSG00000071054/ENSG00000173517	LDB1/SLC9A1/DUSP22/PTEN	PTPRJ/LIMS1/DUSP3/SLK/VCL/CLASP2/SMAD3/PHLDB2/MMP14/THBS1/GPM6B/MAP4K4/PEAK1
GO:0050848	regulation of calcium-mediated signaling	20/1980	61/10907	0.00425560800349488	0.0823740874141164	0.0731931716550009	20	1.80609372412651	TRUE	TRUE	6	14	ENSG00000175463/ENSG00000088832/ENSG00000090020/ENSG00000185043/ENSG00000143933/ENSG00000072062	ENSG00000275302/ENSG00000115956/ENSG00000196839/ENSG00000135124/ENSG00000163519/ENSG00000113448/ENSG00000171867/ENSG00000120899/ENSG00000277632/ENSG00000148834/ENSG00000150995/ENSG00000169567/ENSG00000232810/ENSG00000113811	TBC1D10C/FKBP1A/SLC9A1/CIB1/CALM2/PRKACA	CCL4/PLEK/ADA/P2RX4/TRAT1/PDE4D/PRNP/PTK2B/CCL3/GSTO1/ITPR1/HINT1/TNF/SELENOK
GO:0042093	T-helper cell differentiation	18/1980	53/10907	0.0042907270043735	0.0823740874141164	0.0731931716550009	18	1.87084048027444	TRUE	TRUE	2	16	ENSG00000096996/ENSG00000136630	ENSG00000171522/ENSG00000104312/ENSG00000113916/ENSG00000115604/ENSG00000056586/ENSG00000144802/ENSG00000069399/ENSG00000172724/ENSG00000156127/ENSG00000196189/ENSG00000114861/ENSG00000113302/ENSG00000167604/ENSG00000104856/ENSG00000169508/ENSG00000163874	IL12RB1/HLX	PTGER4/RIPK2/BCL6/IL18R1/RC3H2/NFKBIZ/BCL3/CCL19/BATF/SEMA4A/FOXP1/IL12B/NFKBID/RELB/GPR183/ZC3H12A
GO:0070098	chemokine-mediated signaling pathway	18/1980	53/10907	0.0042907270043735	0.0823740874141164	0.0731931716550009	18	1.87084048027444	TRUE	TRUE	2	16	ENSG00000180871/ENSG00000185043	ENSG00000275302/ENSG00000178623/ENSG00000100644/ENSG00000163735/ENSG00000172724/ENSG00000160791/ENSG00000172939/ENSG00000120899/ENSG00000169429/ENSG00000277632/ENSG00000163823/ENSG00000126353/ENSG00000102962/ENSG00000078401/ENSG00000081041/ENSG00000276070	CXCR2/CIB1	CCL4/GPR35/HIF1A/CXCL5/CCL19/CCR5/OXSR1/PTK2B/CXCL8/CCL3/CCR1/CCR7/CCL22/EDN1/CXCL2/CCL4L2
GO:0030217	T cell differentiation	55/1980	216/10907	0.00429788861985136	0.0823740874141164	0.0731931716550009	55	1.40264917695473	TRUE	TRUE	14	41	ENSG00000096996/ENSG00000118046/ENSG00000163513/ENSG00000152518/ENSG00000168961/ENSG00000067955/ENSG00000139636/ENSG00000124813/ENSG00000129465/ENSG00000171608/ENSG00000169230/ENSG00000107738/ENSG00000136630/ENSG00000131042	ENSG00000171522/ENSG00000104312/ENSG00000153029/ENSG00000166523/ENSG00000143507/ENSG00000166527/ENSG00000143772/ENSG00000151694/ENSG00000185338/ENSG00000196839/ENSG00000113916/ENSG00000115604/ENSG00000124508/ENSG00000056586/ENSG00000144802/ENSG00000069399/ENSG00000083799/ENSG00000141968/ENSG00000112149/ENSG00000172724/ENSG00000185650/ENSG00000148516/ENSG00000156127/ENSG00000174405/ENSG00000126804…	IL12RB1/STK11/TGFBR2/ZFP36L2/LGALS9/CBFB/LMBR1L/RUNX2/RIPK3/PIK3CD/PRELID1/VSIR/HLX/LILRB2	PTGER4/RIPK2/MR1/CLEC4E/DUSP10/CLEC4D/ITPKB/ADAM17/SOCS1/ADA/BCL6/IL18R1/BTN2A2/RC3H2/NFKBIZ/BCL3/CYLD/VAV1/CD83/CCL19/ZFP36L1/ZEB1/BATF/LIG4/ZBTB1/SEMA4A/RASGRP1/FOXP1/IL12B/RHOH/NFKBID/CCR7/IL1A/RELB/RABL3/PTPN2/TNFRSF18/SRF/GPR183/ZC3H12A/TOX
GO:0006914	autophagy	106/1980	461/10907	0.00431154816118805	0.0823740874141164	0.0731931716550009	106	1.26661627117159	TRUE	TRUE	51	55	ENSG00000088833/ENSG00000164938/ENSG00000142208/ENSG00000271601/ENSG00000204713/ENSG00000103490/ENSG00000118046/ENSG00000171206/ENSG00000128815/ENSG00000099910/ENSG00000100596/ENSG00000102882/ENSG00000085978/ENSG00000035664/ENSG00000205356/ENSG00000141971/ENSG00000264364/ENSG00000188186/ENSG00000160948/ENSG00000178252/ENSG00000114388/ENSG00000014216/ENSG00000141569/ENSG00000151502/ENSG00000115307…	ENSG00000097033/ENSG00000104312/ENSG00000123240/ENSG00000066294/ENSG00000074319/ENSG00000127666/ENSG00000198911/ENSG00000078804/ENSG00000100644/ENSG00000055208/ENSG00000110324/ENSG00000144566/ENSG00000149547/ENSG00000104081/ENSG00000080815/ENSG00000122958/ENSG00000078081/ENSG00000196663/ENSG00000154153/ENSG00000163625/ENSG00000131100/ENSG00000265808/ENSG00000144843/ENSG00000138279/ENSG00000250565…	NSFL1C/TP53INP1/AKT1/LIX1L/TRIM27/PYCARD/STK11/TRIM8/WDFY4/KLHL22/SPTLC2/MAPK3/ATG16L1/DAPK2/TECPR1/MVB12A/DYNLL2/LAMTOR4/VPS28/WDR6/NPRL2/CAPN1/TRIM65/VPS26B/AUP1/TSC2/FOXO3/KAT8/ACBD5/RNF5/LRSAM1/CSNK2A1/TIGAR/MARK2/FIS1/PIP4K2A/KDM4A/WIPI2/PRKACA/WIPI1/TEX264/CPTP/RMC1/ATG9A/ATG16L2/VMP1/VPS4A/RUBCN/SNRNP70/ULK3/EIF2AK4	SH3GLB1/RIPK2/OPTN/CD84/TSG101/TICAM1/SREBF2/TP53INP2/HIF1A/TAB2/IL10RA/RAB5A/EI24/BMF/PSEN1/VPS26A/LAMP3/TECPR2/RETREG1/WDFY3/ATP6V1E1/SEC22B/ADPRH/ANXA7/ATP6V1E2/RAB1A/PIM2/FUNDC2/ATP6V1B2/CHMP2B/ATG7/KAT5/C9orf72/PLK3/NAMPT/RAB39B/DRAM1/NPC1/CHMP4B/ATP6V1C1/SREBF1/ATP6V1H/EEF1A1/DNM1L/GPR137B/LAMTOR3/PIK3C2A/RB1CC1/RAB3GAP1/GRAMD1A/LZTS1/ITPR1/EXOC1/ZC3H12A/PIK3R4
GO:0061919	process utilizing autophagic mechanism	106/1980	461/10907	0.00431154816118805	0.0823740874141164	0.0731931716550009	106	1.26661627117159	TRUE	TRUE	51	55	ENSG00000088833/ENSG00000164938/ENSG00000142208/ENSG00000271601/ENSG00000204713/ENSG00000103490/ENSG00000118046/ENSG00000171206/ENSG00000128815/ENSG00000099910/ENSG00000100596/ENSG00000102882/ENSG00000085978/ENSG00000035664/ENSG00000205356/ENSG00000141971/ENSG00000264364/ENSG00000188186/ENSG00000160948/ENSG00000178252/ENSG00000114388/ENSG00000014216/ENSG00000141569/ENSG00000151502/ENSG00000115307…	ENSG00000097033/ENSG00000104312/ENSG00000123240/ENSG00000066294/ENSG00000074319/ENSG00000127666/ENSG00000198911/ENSG00000078804/ENSG00000100644/ENSG00000055208/ENSG00000110324/ENSG00000144566/ENSG00000149547/ENSG00000104081/ENSG00000080815/ENSG00000122958/ENSG00000078081/ENSG00000196663/ENSG00000154153/ENSG00000163625/ENSG00000131100/ENSG00000265808/ENSG00000144843/ENSG00000138279/ENSG00000250565…	NSFL1C/TP53INP1/AKT1/LIX1L/TRIM27/PYCARD/STK11/TRIM8/WDFY4/KLHL22/SPTLC2/MAPK3/ATG16L1/DAPK2/TECPR1/MVB12A/DYNLL2/LAMTOR4/VPS28/WDR6/NPRL2/CAPN1/TRIM65/VPS26B/AUP1/TSC2/FOXO3/KAT8/ACBD5/RNF5/LRSAM1/CSNK2A1/TIGAR/MARK2/FIS1/PIP4K2A/KDM4A/WIPI2/PRKACA/WIPI1/TEX264/CPTP/RMC1/ATG9A/ATG16L2/VMP1/VPS4A/RUBCN/SNRNP70/ULK3/EIF2AK4	SH3GLB1/RIPK2/OPTN/CD84/TSG101/TICAM1/SREBF2/TP53INP2/HIF1A/TAB2/IL10RA/RAB5A/EI24/BMF/PSEN1/VPS26A/LAMP3/TECPR2/RETREG1/WDFY3/ATP6V1E1/SEC22B/ADPRH/ANXA7/ATP6V1E2/RAB1A/PIM2/FUNDC2/ATP6V1B2/CHMP2B/ATG7/KAT5/C9orf72/PLK3/NAMPT/RAB39B/DRAM1/NPC1/CHMP4B/ATP6V1C1/SREBF1/ATP6V1H/EEF1A1/DNM1L/GPR137B/LAMTOR3/PIK3C2A/RB1CC1/RAB3GAP1/GRAMD1A/LZTS1/ITPR1/EXOC1/ZC3H12A/PIK3R4
GO:0033032	regulation of myeloid cell apoptotic process	10/1980	23/10907	0.00434316969214921	0.0826775853715651	0.0734628435723942	10	2.39503732981994	TRUE	TRUE	3	7	ENSG00000180871/ENSG00000171608/ENSG00000171862	ENSG00000143772/ENSG00000151694/ENSG00000151012/ENSG00000120438/ENSG00000090316/ENSG00000160791/ENSG00000182782	CXCR2/PIK3CD/PTEN	ITPKB/ADAM17/SLC7A11/TCP1/MAEA/CCR5/HCAR2
GO:0006109	regulation of carbohydrate metabolic process	43/1980	161/10907	0.00437594192809805	0.0830007180152606	0.0737499618130909	43	1.47123721688939	TRUE	TRUE	18	25	ENSG00000142208/ENSG00000068024/ENSG00000173281/ENSG00000171314/ENSG00000156873/ENSG00000172531/ENSG00000138760/ENSG00000067992/ENSG00000114268/ENSG00000103150/ENSG00000126883/ENSG00000105221/ENSG00000145214/ENSG00000078237/ENSG00000184207/ENSG00000129993/ENSG00000071889/ENSG00000141027	ENSG00000115956/ENSG00000100644/ENSG00000160326/ENSG00000080815/ENSG00000095319/ENSG00000213024/ENSG00000115840/ENSG00000110713/ENSG00000178567/ENSG00000158122/ENSG00000109320/ENSG00000090316/ENSG00000157020/ENSG00000215644/ENSG00000153201/ENSG00000181649/ENSG00000213639/ENSG00000120899/ENSG00000111581/ENSG00000170525/ENSG00000175354/ENSG00000169403/ENSG00000089041/ENSG00000084734/ENSG00000168209	AKT1/HDAC4/PPP1R3B/PGAM1/PHKG2/PPP1CA/SCARB2/PDK3/PFKFB4/MLYCD/NUP214/AKT2/DGKQ/TIGAR/PGP/CBFA2T3/FAM3A/NCOR1	PLEK/HIF1A/SLC2A6/PSEN1/NUP188/NUP62/SLC25A12/NUP98/EPM2AIP1/PRXL2C/NFKB1/MAEA/SEC13/GCGR/RANBP2/PHLDA2/PPP1CB/PTK2B/NUP107/PFKFB3/PTPN2/PTAFR/P2RX7/GCKR/DDIT4
GO:0006935	chemotaxis	91/1980	388/10907	0.00441513296787288	0.0834428367381444	0.0741428046668544	91	1.29196214724565	TRUE	TRUE	31	60	ENSG00000185033/ENSG00000110934/ENSG00000172725/ENSG00000164251/ENSG00000100030/ENSG00000140931/ENSG00000182511/ENSG00000177663/ENSG00000102879/ENSG00000102882/ENSG00000168961/ENSG00000140932/ENSG00000035664/ENSG00000160593/ENSG00000159556/ENSG00000115325/ENSG00000092964/ENSG00000180871/ENSG00000106123/ENSG00000103197/ENSG00000196411/ENSG00000099942/ENSG00000171608/ENSG00000186111/ENSG00000153551…	ENSG00000149177/ENSG00000254087/ENSG00000275302/ENSG00000169032/ENSG00000110400/ENSG00000151694/ENSG00000108861/ENSG00000146070/ENSG00000100883/ENSG00000128340/ENSG00000171860/ENSG00000123358/ENSG00000092421/ENSG00000118260/ENSG00000163932/ENSG00000135124/ENSG00000166949/ENSG00000119508/ENSG00000163735/ENSG00000115306/ENSG00000011422/ENSG00000141968/ENSG00000111913/ENSG00000172724/ENSG00000103222…	SEMA4B/BIN2/CORO1B/F2RL1/MAPK1/CMTM3/FES/IL17RA/CORO1A/MAPK3/LGALS9/CMTM2/DAPK2/JAML/ISL2/DOK1/DPYSL2/CXCR2/EPHB6/TSC2/EPHB4/CRKL/PIK3CD/PIP5K1C/CMTM7/RALBP1/RYK/CD300H/VEGFB/MCU/CMTM1	PTPRJ/LYN/CCL4/MAP2K1/NECTIN1/ADAM17/DUSP3/PLA2G7/SRP54/RAC2/C3AR1/NR4A1/SEMA6A/CREB1/PRKCD/P2RX4/SMAD3/NR4A3/CXCL5/SPTBN1/PLAUR/VAV1/RIPOR2/CCL19/ABCC1/RHOG/CCR5/PLD1/VASP/PDE4D/SEMA3F/MPP1/CXCL16/SEMA4A/OXSR1/PIK3R1/THBS1/DNM1L/PTK2B/CXCL8/C5AR1/NRP2/CCL3/NCAM1/RHOH/PDE4B/ZSWIM4/CCR1/CCR7/CCL22/EDN1/CXCL2/CCL4L2/PTPN2/GPR183/PTAFR/MOSPD2/STX4/GAS6/AZU1
GO:0002696	positive regulation of leukocyte activation	70/1980	287/10907	0.00444910393838891	0.0837834842017754	0.0744454856319745	70	1.34355752648436	TRUE	TRUE	16	54	ENSG00000168918/ENSG00000107099/ENSG00000142208/ENSG00000096996/ENSG00000103490/ENSG00000164251/ENSG00000163513/ENSG00000102879/ENSG00000105122/ENSG00000168961/ENSG00000067955/ENSG00000109685/ENSG00000107738/ENSG00000136630/ENSG00000010671/ENSG00000131042	ENSG00000072274/ENSG00000104312/ENSG00000143507/ENSG00000127666/ENSG00000076242/ENSG00000254087/ENSG00000166527/ENSG00000120217/ENSG00000143772/ENSG00000115602/ENSG00000185338/ENSG00000196839/ENSG00000197646/ENSG00000113916/ENSG00000124508/ENSG00000080345/ENSG00000134352/ENSG00000132589/ENSG00000119508/ENSG00000196776/ENSG00000144802/ENSG00000136869/ENSG00000083799/ENSG00000141968/ENSG00000112149…	INPP5D/DOCK8/AKT1/IL12RB1/PYCARD/F2RL1/TGFBR2/CORO1A/RASAL3/LGALS9/CBFB/NSD2/VSIR/HLX/BTK/LILRB2	TFRC/RIPK2/DUSP10/TICAM1/MLH1/LYN/CLEC4D/CD274/ITPKB/IL1RL1/SOCS1/ADA/PDCD1LG2/BCL6/BTN2A2/RIF1/IL6ST/FLOT2/NR4A3/CD47/NFKBIZ/TLR4/CYLD/VAV1/CD83/CCL19/ZBTB1/MMP14/RASGRP1/PIK3R1/THBS1/IL12B/CDKN1A/TNFRSF4/CLCF1/MAP3K8/CCL3/PTPN6/RHOH/NFKBID/EBI3/PPP2R3C/CCR7/CD55/IL1A/HSPH1/GPR183/PTAFR/STX4/GAS6/TNIP2/PCID2/TOX/SELENOK
GO:0005975	carbohydrate metabolic process	104/1980	452/10907	0.00456757925523274	0.0857073621678316	0.076154939838185	104	1.26746223294896	TRUE	TRUE	53	51	ENSG00000115525/ENSG00000108479/ENSG00000170266/ENSG00000100605/ENSG00000142208/ENSG00000010322/ENSG00000068024/ENSG00000181192/ENSG00000141401/ENSG00000186298/ENSG00000130313/ENSG00000163931/ENSG00000173281/ENSG00000196547/ENSG00000171314/ENSG00000156873/ENSG00000049239/ENSG00000172531/ENSG00000115275/ENSG00000160211/ENSG00000138760/ENSG00000158773/ENSG00000179163/ENSG00000067992/ENSG00000114268…	ENSG00000158470/ENSG00000121578/ENSG00000115956/ENSG00000100644/ENSG00000110080/ENSG00000151116/ENSG00000157764/ENSG00000160326/ENSG00000080815/ENSG00000095319/ENSG00000149476/ENSG00000213024/ENSG00000133048/ENSG00000115840/ENSG00000095794/ENSG00000078269/ENSG00000147408/ENSG00000134352/ENSG00000110713/ENSG00000178567/ENSG00000120742/ENSG00000133731/ENSG00000158122/ENSG00000153936/ENSG00000109320…	ST3GAL5/GALK1/GLB1/ITPK1/AKT1/NISCH/HDAC4/DHTKD1/IMPA2/PPP1CC/PGLS/TKT/PPP1R3B/MAN2A2/PGAM1/PHKG2/H6PD/PPP1CA/MOGS/G6PD/SCARB2/USF1/FUCA1/PDK3/PFKFB4/MLYCD/ENO1/CHST13/SLC23A2/NUP214/IDH1/AKT2/PGM2/DGKQ/TIGAR/BRAT1/IDH2/PGP/HEXD/GAA/PYGB/B4GALT3/NDST2/CHST11/CHST14/MAN2B2/CBFA2T3/PYGM/FAM3A/NUDT5/PTEN/NCOR1/SLC25A1	B4GALT5/B4GALT4/PLEK/HIF1A/ST3GAL4/UEVLD/BRAF/SLC2A6/PSEN1/NUP188/TKFC/NUP62/CHI3L1/SLC25A12/CREM/SYNJ2/CSGALNACT1/IL6ST/NUP98/EPM2AIP1/SERP1/IMPA1/PRXL2C/HS2ST1/NFKB1/MAEA/SEC13/INPP5A/GCGR/GCLC/RANBP2/INPP1/CHIT1/AOAH/PHLDA2/PPP1CB/CRTC2/FUT4/PTK2B/SLC5A3/GSTO1/GNPTAB/RB1CC1/NUP107/PFKFB3/PTPN2/PTAFR/P2RX7/TNF/GCKR/DDIT4
GO:0071398	cellular response to fatty acid	13/1980	34/10907	0.00464392189051696	0.0862740854490919	0.0766584995826183	13	2.10622400475342	TRUE	TRUE	3	10	ENSG00000142208/ENSG00000067992/ENSG00000105127	ENSG00000186469/ENSG00000171522/ENSG00000125384/ENSG00000118260/ENSG00000078369/ENSG00000072310/ENSG00000168229/ENSG00000078401/ENSG00000169403/ENSG00000163874	AKT1/PDK3/AKAP8	GNG2/PTGER4/PTGER2/CREB1/GNB1/SREBF1/PTGDR/EDN1/PTAFR/ZC3H12A
GO:0055067	monovalent inorganic cation homeostasis	28/1980	95/10907	0.0046547895775245	0.0862740854490919	0.0766584995826183	28	1.62358320042531	TRUE	TRUE	8	20	ENSG00000124067/ENSG00000090020/ENSG00000114353/ENSG00000146828/ENSG00000100030/ENSG00000102882/ENSG00000110955/ENSG00000131238	ENSG00000180251/ENSG00000179630/ENSG00000275023/ENSG00000104093/ENSG00000131100/ENSG00000169504/ENSG00000163399/ENSG00000250565/ENSG00000101337/ENSG00000197818/ENSG00000147416/ENSG00000139832/ENSG00000155097/ENSG00000164889/ENSG00000071553/ENSG00000172869/ENSG00000047249/ENSG00000140519/ENSG00000134851/ENSG00000078401	SLC12A4/SLC9A1/GNAI2/SLC12A9/MAPK1/MAPK3/ATP5F1B/PPT1	SLC9A4/LACC1/MLLT6/DMXL2/ATP6V1E1/CLIC4/ATP1A1/ATP6V1E2/TM9SF4/SLC9A8/ATP6V1B2/RAB20/ATP6V1C1/SLC4A2/ATP6AP1/DMXL1/ATP6V1H/RHCG/TMEM165/EDN1
GO:0045582	positive regulation of T cell differentiation	24/1980	78/10907	0.00466346407832929	0.0862740854490919	0.0766584995826183	24	1.69494949494949	TRUE	TRUE	7	17	ENSG00000096996/ENSG00000163513/ENSG00000168961/ENSG00000067955/ENSG00000107738/ENSG00000136630/ENSG00000131042	ENSG00000104312/ENSG00000143507/ENSG00000143772/ENSG00000185338/ENSG00000196839/ENSG00000113916/ENSG00000124508/ENSG00000144802/ENSG00000083799/ENSG00000112149/ENSG00000172724/ENSG00000126804/ENSG00000172575/ENSG00000113302/ENSG00000168421/ENSG00000167604/ENSG00000115008	IL12RB1/TGFBR2/LGALS9/CBFB/VSIR/HLX/LILRB2	RIPK2/DUSP10/ITPKB/SOCS1/ADA/BCL6/BTN2A2/NFKBIZ/CYLD/CD83/CCL19/ZBTB1/RASGRP1/IL12B/RHOH/NFKBID/IL1A
GO:0072676	lymphocyte migration	24/1980	78/10907	0.00466346407832929	0.0862740854490919	0.0766584995826183	24	1.69494949494949	TRUE	TRUE	8	16	ENSG00000107099/ENSG00000142208/ENSG00000103490/ENSG00000005844/ENSG00000129465/ENSG00000099942/ENSG00000171608/ENSG00000136286	ENSG00000275302/ENSG00000151694/ENSG00000111913/ENSG00000172724/ENSG00000091972/ENSG00000161921/ENSG00000172939/ENSG00000120899/ENSG00000277632/ENSG00000126353/ENSG00000102962/ENSG00000276070/ENSG00000169508/ENSG00000111863/ENSG00000183087/ENSG00000113811	DOCK8/AKT1/PYCARD/ITGAL/RIPK3/CRKL/PIK3CD/MYO1G	CCL4/ADAM17/RIPOR2/CCL19/CD200/CXCL16/OXSR1/PTK2B/CCL3/CCR7/CCL22/CCL4L2/GPR183/ADTRP/GAS6/SELENOK
GO:0007160	cell-matrix adhesion	40/1980	148/10907	0.0046906753592692	0.0864730117108785	0.0768352547307808	40	1.48880698880699	TRUE	TRUE	13	27	ENSG00000198728/ENSG00000169231/ENSG00000090020/ENSG00000138964/ENSG00000104522/ENSG00000005844/ENSG00000159840/ENSG00000112679/ENSG00000072110/ENSG00000261371/ENSG00000185043/ENSG00000141503/ENSG00000171862	ENSG00000149177/ENSG00000124466/ENSG00000169756/ENSG00000026508/ENSG00000108861/ENSG00000113916/ENSG00000065613/ENSG00000197467/ENSG00000173801/ENSG00000035403/ENSG00000163539/ENSG00000166949/ENSG00000101384/ENSG00000144824/ENSG00000157227/ENSG00000145675/ENSG00000137801/ENSG00000046653/ENSG00000071054/ENSG00000120899/ENSG00000070759/ENSG00000131669/ENSG00000131626/ENSG00000126353/ENSG00000173517…	LDB1/THBS3/SLC9A1/PARVG/GFUS/ITGAL/ZYX/DUSP22/ACTN1/PECAM1/CIB1/MINK1/PTEN	PTPRJ/LYPD3/LIMS1/CD44/DUSP3/BCL6/SLK/COL13A1/JUP/VCL/CLASP2/SMAD3/JAG1/PHLDB2/MMP14/PIK3R1/THBS1/GPM6B/MAP4K4/PTK2B/TESK2/NINJ1/PPFIA1/CCR7/PEAK1/TRPM7/SRF
GO:0022604	regulation of cell morphogenesis	78/1980	326/10907	0.00473055403058163	0.086903254813552	0.0772175455488757	78	1.31800520542852	TRUE	TRUE	31	47	ENSG00000185033/ENSG00000104880/ENSG00000172725/ENSG00000118046/ENSG00000247596/ENSG00000128245/ENSG00000182511/ENSG00000102879/ENSG00000100106/ENSG00000079805/ENSG00000130402/ENSG00000092964/ENSG00000109062/ENSG00000087589/ENSG00000131504/ENSG00000143878/ENSG00000099942/ENSG00000185043/ENSG00000155363/ENSG00000072518/ENSG00000165650/ENSG00000159023/ENSG00000072163/ENSG00000138814/ENSG00000170921…	ENSG00000197555/ENSG00000080371/ENSG00000163110/ENSG00000169032/ENSG00000169756/ENSG00000116574/ENSG00000080815/ENSG00000026508/ENSG00000163171/ENSG00000128340/ENSG00000137710/ENSG00000082397/ENSG00000092421/ENSG00000103769/ENSG00000154310/ENSG00000138279/ENSG00000163975/ENSG00000115310/ENSG00000163867/ENSG00000197283/ENSG00000120063/ENSG00000177105/ENSG00000169554/ENSG00000007168/ENSG00000257923…	SEMA4B/ARHGEF18/CORO1B/STK11/TWF2/YWHAH/FES/CORO1A/TRIOBP/DNM2/ACTN4/DPYSL2/SLC9A3R1/CASS4/DIAPH1/RHOB/CRKL/CIB1/MOV10/MARK2/PDZD8/EPB41/LIMS2/PPP3CA/TANC2/RYK/ANKRD27/CUL7/PTEN/AGO4/GORASP1	SIPA1L1/RAB21/PDLIM5/MAP2K1/LIMS1/RHOU/PSEN1/CD44/CDC42EP3/RAC2/RDX/EPB41L3/SEMA6A/RAB11A/TNIK/ANXA7/MELTF/RTN4/ZMYM6/SYNGAP1/GNA13/RHOG/ZEB2/PAFAH1B1/CUX1/KANK1/FMNL3/SEMA3F/SEMA4A/SIN3A/ARHGAP18/DNM1L/PTK2B/CCL3/RHOH/SKIL/SPART/ZSWIM4/BRWD3/RND1/ARHGDIA/HCK/PARP6/BCL11A/LZTS1/SRF/FGD4
GO:0007204	positive regulation of cytosolic calcium ion concentration	45/1980	171/10907	0.00486596339030809	0.0890793437375565	0.0791511008106231	45	1.44962785752259	TRUE	TRUE	15	30	ENSG00000088832/ENSG00000164251/ENSG00000125910/ENSG00000197943/ENSG00000102879/ENSG00000185989/ENSG00000180871/ENSG00000131504/ENSG00000125510/ENSG00000197930/ENSG00000214253/ENSG00000143933/ENSG00000072062/ENSG00000185825/ENSG00000030110	ENSG00000171522/ENSG00000254087/ENSG00000178623/ENSG00000096968/ENSG00000125384/ENSG00000171860/ENSG00000140030/ENSG00000135124/ENSG00000074621/ENSG00000172724/ENSG00000078369/ENSG00000120063/ENSG00000160791/ENSG00000160013/ENSG00000113448/ENSG00000051523/ENSG00000168229/ENSG00000171867/ENSG00000120899/ENSG00000197405/ENSG00000277632/ENSG00000111679/ENSG00000148834/ENSG00000163823/ENSG00000126353…	FKBP1A/F2RL1/S1PR4/PLCG2/CORO1A/RASA3/CXCR2/DIAPH1/OPRL1/ERO1A/FIS1/CALM2/PRKACA/BCAP31/BAK1	PTGER4/LYN/GPR35/JAK2/PTGER2/C3AR1/GPR65/P2RX4/SLC24A1/CCL19/GNB1/GNA13/CCR5/PTGIR/PDE4D/CYBA/PTGDR/PRNP/PTK2B/C5AR1/CCL3/PTPN6/GSTO1/CCR1/CCR7/CD55/FFAR1/EDN1/ITPR1/P2RX7
GO:0007169	transmembrane receptor protein tyrosine kinase signaling pathway	106/1980	463/10907	0.00495109172586755	0.09024137428819	0.0801836184897967	106	1.26114492658769	TRUE	TRUE	46	60	ENSG00000169220/ENSG00000061938/ENSG00000142208/ENSG00000161203/ENSG00000137642/ENSG00000152804/ENSG00000089159/ENSG00000112576/ENSG00000140443/ENSG00000197965/ENSG00000114353/ENSG00000102871/ENSG00000100030/ENSG00000182511/ENSG00000166501/ENSG00000099817/ENSG00000108262/ENSG00000102882/ENSG00000167034/ENSG00000114738/ENSG00000141971/ENSG00000168002/ENSG00000115325/ENSG00000124813/ENSG00000183020…	ENSG00000149177/ENSG00000197555/ENSG00000074319/ENSG00000254087/ENSG00000165168/ENSG00000096968/ENSG00000100644/ENSG00000265491/ENSG00000157764/ENSG00000213625/ENSG00000080815/ENSG00000151694/ENSG00000108861/ENSG00000185338/ENSG00000213024/ENSG00000043462/ENSG00000198719/ENSG00000092421/ENSG00000163932/ENSG00000115091/ENSG00000126561/ENSG00000131100/ENSG00000119508/ENSG00000196814/ENSG00000250565…	RGS14/TNK2/AKT1/AP2M1/SORL1/HHEX/PXN/CCND3/IGF1R/MPZL1/GNAI2/TRADD/MAPK1/FES/PRKCB/POLR2E/GIT1/MAPK3/NKX3-1/MAPKAPK3/MVB12A/POLR2G/DOK1/RUNX2/AP2A2/SLC9A3R1/PTPN18/EPHB6/TSC2/FOXO3/CASS4/EPHB4/DSTYK/AKT2/FUZ/CRKL/DGKQ/POLR2B/PSENEN/RNF126/SORT1/RYK/VEGFB/ZNF106/PTEN/ACTB	PTPRJ/SIPA1L1/TSG101/LYN/CYBB/JAK2/HIF1A/RNF115/BRAF/LEPROT/PSEN1/ADAM17/DUSP3/SOCS1/NUP62/LCP2/DLL1/SEMA6A/PRKCD/ACTR3/STAT5A/ATP6V1E1/NR4A3/MVB12B/ATP6V1E2/NCF2/BRK1/ATP6V1B2/PTPN12/REPS2/PLAUR/RTN4/VAV1/ERBIN/SHOC2/PLEKHA1/RHBDF2/PTPN1/TRAT1/PTGIR/KANK1/ATP6V1C1/PIK3R1/AHI1/PILRB/THBS1/SREBF1/ATP6AP1/ATP6V1H/CYBA/SDCBP/PIK3C2A/IL12B/PTK2B/NRP2/PTPN3/SS18/HCK/PTPN2/DDIT4
GO:0042088	T-helper 1 type immune response	14/1980	38/10907	0.00496379085825788	0.09024137428819	0.0801836184897967	14	2.02947900053163	TRUE	TRUE	2	12	ENSG00000096996/ENSG00000136630	ENSG00000104312/ENSG00000115594/ENSG00000115602/ENSG00000115604/ENSG00000137496/ENSG00000136869/ENSG00000069399/ENSG00000172724/ENSG00000196189/ENSG00000113302/ENSG00000105246/ENSG00000104856	IL12RB1/HLX	RIPK2/IL1R1/IL1RL1/IL18R1/IL18BP/TLR4/BCL3/CCL19/SEMA4A/IL12B/EBI3/RELB
GO:0051092	positive regulation of NF-kappaB transcription factor activity	37/1980	135/10907	0.00498245847949857	0.0902684029354673	0.0802076346881168	37	1.50976056864946	TRUE	TRUE	13	24	ENSG00000204713/ENSG00000103490/ENSG00000102871/ENSG00000171206/ENSG00000166501/ENSG00000168961/ENSG00000129465/ENSG00000116525/ENSG00000185043/ENSG00000005100/ENSG00000276600/ENSG00000162302/ENSG00000010671	ENSG00000072274/ENSG00000104312/ENSG00000127666/ENSG00000027075/ENSG00000055208/ENSG00000134070/ENSG00000056558/ENSG00000115604/ENSG00000090376/ENSG00000104365/ENSG00000132589/ENSG00000136869/ENSG00000185483/ENSG00000109320/ENSG00000133703/ENSG00000204397/ENSG00000077150/ENSG00000137462/ENSG00000003402/ENSG00000176170/ENSG00000141527/ENSG00000100902/ENSG00000137312/ENSG00000232810	TRIM27/PYCARD/TRADD/TRIM8/PRKCB/LGALS9/RIPK3/TRIM62/CIB1/DHX33/RAB7B/RPS6KA4/BTK	TFRC/RIPK2/TICAM1/PRKCH/TAB2/IRAK2/TRAF1/IL18R1/IRAK3/IKBKB/FLOT2/TLR4/ROR1/NFKB1/KRAS/CARD16/NFKB2/TLR2/CFLAR/SPHK1/CARD14/PSMA6/FLOT1/TNF
GO:0010506	regulation of autophagy	72/1980	298/10907	0.0050524619372422	0.0912221134648472	0.0810550504310695	72	1.33093349603417	TRUE	TRUE	30	42	ENSG00000164938/ENSG00000142208/ENSG00000204713/ENSG00000103490/ENSG00000118046/ENSG00000171206/ENSG00000099910/ENSG00000100596/ENSG00000102882/ENSG00000035664/ENSG00000188186/ENSG00000178252/ENSG00000114388/ENSG00000014216/ENSG00000141569/ENSG00000151502/ENSG00000103197/ENSG00000118689/ENSG00000103510/ENSG00000204308/ENSG00000148356/ENSG00000078237/ENSG00000150867/ENSG00000066135/ENSG00000072062…	ENSG00000097033/ENSG00000104312/ENSG00000123240/ENSG00000127666/ENSG00000198911/ENSG00000078804/ENSG00000100644/ENSG00000055208/ENSG00000110324/ENSG00000144566/ENSG00000104081/ENSG00000122958/ENSG00000078081/ENSG00000131100/ENSG00000265808/ENSG00000144843/ENSG00000250565/ENSG00000102096/ENSG00000147416/ENSG00000197548/ENSG00000172977/ENSG00000147894/ENSG00000173846/ENSG00000105835/ENSG00000155961…	TP53INP1/AKT1/TRIM27/PYCARD/STK11/TRIM8/KLHL22/SPTLC2/MAPK3/DAPK2/LAMTOR4/WDR6/NPRL2/CAPN1/TRIM65/VPS26B/TSC2/FOXO3/KAT8/RNF5/LRSAM1/TIGAR/PIP4K2A/KDM4A/PRKACA/CPTP/RMC1/RUBCN/SNRNP70/EIF2AK4	SH3GLB1/RIPK2/OPTN/TICAM1/SREBF2/TP53INP2/HIF1A/TAB2/IL10RA/RAB5A/BMF/VPS26A/LAMP3/ATP6V1E1/SEC22B/ADPRH/ATP6V1E2/PIM2/ATP6V1B2/ATG7/KAT5/C9orf72/PLK3/NAMPT/RAB39B/DRAM1/NPC1/CHMP4B/ATP6V1C1/SREBF1/ATP6V1H/EEF1A1/DNM1L/GPR137B/LAMTOR3/PIK3C2A/RB1CC1/RAB3GAP1/LZTS1/ITPR1/EXOC1/ZC3H12A
GO:0032692	negative regulation of interleukin-1 production	9/1980	20/10907	0.00513103640429657	0.0921421708099081	0.0818725637693472	9	2.47886363636364	TRUE	TRUE	3	6	ENSG00000142405/ENSG00000105483/ENSG00000224051	ENSG00000021355/ENSG00000118503/ENSG00000204397/ENSG00000126266/ENSG00000183087/ENSG00000163874	NLRP12/CARD8/CPTP	SERPINB1/TNFAIP3/CARD16/FFAR1/GAS6/ZC3H12A
GO:0033028	myeloid cell apoptotic process	11/1980	27/10907	0.0051384956313862	0.0921421708099081	0.0818725637693472	11	2.24423868312757	TRUE	TRUE	4	7	ENSG00000180871/ENSG00000171608/ENSG00000126456/ENSG00000171862	ENSG00000143772/ENSG00000151694/ENSG00000151012/ENSG00000120438/ENSG00000090316/ENSG00000160791/ENSG00000182782	CXCR2/PIK3CD/IRF3/PTEN	ITPKB/ADAM17/SLC7A11/TCP1/MAEA/CCR5/HCAR2
GO:0010959	regulation of metal ion transport	55/1980	218/10907	0.00527384289802838	0.0942475190008201	0.0837432626307048	55	1.38978083588175	TRUE	TRUE	29	26	ENSG00000148660/ENSG00000142208/ENSG00000204713/ENSG00000088832/ENSG00000090020/ENSG00000114353/ENSG00000128245/ENSG00000173221/ENSG00000197943/ENSG00000102879/ENSG00000079805/ENSG00000160211/ENSG00000130402/ENSG00000109062/ENSG00000133872/ENSG00000167323/ENSG00000131504/ENSG00000125510/ENSG00000159023/ENSG00000143933/ENSG00000072062/ENSG00000130038/ENSG00000135932/ENSG00000109689/ENSG00000030110…	ENSG00000066294/ENSG00000254087/ENSG00000275302/ENSG00000178623/ENSG00000275023/ENSG00000114796/ENSG00000135124/ENSG00000163399/ENSG00000113448/ENSG00000172939/ENSG00000070961/ENSG00000051523/ENSG00000166592/ENSG00000171867/ENSG00000120899/ENSG00000277632/ENSG00000111679/ENSG00000148834/ENSG00000137726/ENSG00000070159/ENSG00000184588/ENSG00000163823/ENSG00000126266/ENSG00000089041/ENSG00000148175…	CAMK2G/AKT1/TRIM27/FKBP1A/SLC9A1/GNAI2/YWHAH/GLRX/PLCG2/CORO1A/DNM2/G6PD/ACTN4/SLC9A3R1/SARAF/STIM1/DIAPH1/OPRL1/EPB41/CALM2/PRKACA/CRACR2A/CAB39/STIM2/BAK1/LILRA2/P2RX1/PTEN/LILRB2	CD84/LYN/CCL4/GPR35/MLLT6/KLHL24/P2RX4/ATP1A1/PDE4D/OXSR1/ATP2B1/CYBA/RRAD/PRNP/PTK2B/CCL3/PTPN6/GSTO1/FXYD6/PTPN3/PDE4B/CCR1/FFAR1/P2RX7/STOM/SPINK1
GO:0051057	positive regulation of small GTPase mediated signal transduction	17/1980	50/10907	0.00536675079877379	0.0955827413449407	0.0849296691973658	17	1.87291919191919	TRUE	TRUE	5	12	ENSG00000164251/ENSG00000187266/ENSG00000137486/ENSG00000099942/ENSG00000198915	ENSG00000170776/ENSG00000254087/ENSG00000178623/ENSG00000096968/ENSG00000143772/ENSG00000140030/ENSG00000141968/ENSG00000112851/ENSG00000108061/ENSG00000133703/ENSG00000172575/ENSG00000071054	F2RL1/EPOR/ARRB1/CRKL/RASGEF1A	AKAP13/LYN/GPR35/JAK2/ITPKB/GPR65/VAV1/ERBIN/SHOC2/KRAS/RASGRP1/MAP4K4
GO:0044057	regulation of system process	71/1980	294/10907	0.00540450366681268	0.0959299400859251	0.0852381712742327	71	1.33030474816189	TRUE	TRUE	32	39	ENSG00000148660/ENSG00000173020/ENSG00000142208/ENSG00000068024/ENSG00000090020/ENSG00000114353/ENSG00000048740/ENSG00000164251/ENSG00000156675/ENSG00000100811/ENSG00000167034/ENSG00000160211/ENSG00000101040/ENSG00000074800/ENSG00000109062/ENSG00000099337/ENSG00000183044/ENSG00000118689/ENSG00000167323/ENSG00000125510/ENSG00000171298/ENSG00000159023/ENSG00000143933/ENSG00000072062/ENSG00000138814…	ENSG00000178623/ENSG00000096968/ENSG00000125384/ENSG00000117298/ENSG00000160191/ENSG00000131979/ENSG00000196839/ENSG00000074416/ENSG00000166128/ENSG00000115840/ENSG00000173801/ENSG00000135124/ENSG00000134352/ENSG00000171368/ENSG00000166949/ENSG00000163399/ENSG00000119508/ENSG00000028137/ENSG00000135679/ENSG00000113448/ENSG00000070961/ENSG00000072310/ENSG00000051523/ENSG00000120899/ENSG00000277632…	CAMK2G/GRK2/AKT1/HDAC4/SLC9A1/GNAI2/CELF2/F2RL1/RAB11FIP1/YY1/NKX3-1/G6PD/ZMYND8/ENO1/SLC9A3R1/KCNK6/ABAT/FOXO3/STIM1/OPRL1/GAA/EPB41/CALM2/PRKACA/PPP3CA/ATP2A3/PPP1R12B/SMTNL1/SETD3/TSHZ3/P2RX1/PTEN	GPR35/JAK2/PTGER2/ECE1/PDE9A/GCH1/ADA/MGLL/RAB8B/SLC25A12/JUP/P2RX4/IL6ST/TPPP/SMAD3/ATP1A1/NR4A3/TNFRSF1B/MDM2/PDE4D/ATP2B1/SREBF1/CYBA/PTK2B/CCL3/GSTO1/FXYD6/MYBPH/SPHK1/PDE4B/MYBPC3/EDN1/SRF/PTAFR/ITPR1/HCAR2/GAS6/ZC3H12A/SGK1
GO:1903039	positive regulation of leukocyte cell-cell adhesion	50/1980	195/10907	0.00542722289742816	0.0960088521989479	0.0853082883221473	50	1.41245791245791	TRUE	TRUE	12	38	ENSG00000107099/ENSG00000142208/ENSG00000096996/ENSG00000103490/ENSG00000163513/ENSG00000102879/ENSG00000105122/ENSG00000168961/ENSG00000067955/ENSG00000107738/ENSG00000136630/ENSG00000131042	ENSG00000072274/ENSG00000104312/ENSG00000143507/ENSG00000254087/ENSG00000120217/ENSG00000143772/ENSG00000026508/ENSG00000185338/ENSG00000196839/ENSG00000197646/ENSG00000113916/ENSG00000124508/ENSG00000134352/ENSG00000132589/ENSG00000119508/ENSG00000196776/ENSG00000144802/ENSG00000083799/ENSG00000141968/ENSG00000112149/ENSG00000172724/ENSG00000126804/ENSG00000172575/ENSG00000145675/ENSG00000113302…	DOCK8/AKT1/IL12RB1/PYCARD/TGFBR2/CORO1A/RASAL3/LGALS9/CBFB/VSIR/HLX/LILRB2	TFRC/RIPK2/DUSP10/LYN/CD274/ITPKB/CD44/SOCS1/ADA/PDCD1LG2/BCL6/BTN2A2/IL6ST/FLOT2/NR4A3/CD47/NFKBIZ/CYLD/VAV1/CD83/CCL19/ZBTB1/RASGRP1/PIK3R1/IL12B/FUT4/MAP3K8/PTPN6/RHOH/NFKBID/EBI3/CCR7/CD55/IL1A/HSPH1/PTAFR/TNF/SELENOK
GO:0002573	myeloid leukocyte differentiation	43/1980	163/10907	0.0055550207266188	0.0979398620726684	0.0870240795568858	43	1.45318522649811	TRUE	TRUE	13	30	ENSG00000168918/ENSG00000164251/ENSG00000163513/ENSG00000182511/ENSG00000143815/ENSG00000154237/ENSG00000064012/ENSG00000100296/ENSG00000171608/ENSG00000183864/ENSG00000129993/ENSG00000178585/ENSG00000174004	ENSG00000072274/ENSG00000254087/ENSG00000080815/ENSG00000100883/ENSG00000118260/ENSG00000115738/ENSG00000136869/ENSG00000172724/ENSG00000130584/ENSG00000185650/ENSG00000156127/ENSG00000007168/ENSG00000137462/ENSG00000145675/ENSG00000071553/ENSG00000114861/ENSG00000077585/ENSG00000113302/ENSG00000160219/ENSG00000277632/ENSG00000136997/ENSG00000163823/ENSG00000126353/ENSG00000104856/ENSG00000136381…	INPP5D/F2RL1/TGFBR2/FES/LBR/LRRK1/CASP8/THOC5/PIK3CD/TOB2/CBFA2T3/CTNNBIP1/NRROS	TFRC/LYN/PSEN1/SRP54/CREB1/ID2/TLR4/CCL19/ZBTB46/ZFP36L1/BATF/PAFAH1B1/TLR2/PIK3R1/ATP6AP1/FOXP1/GPR137B/IL12B/GAB3/CCL3/MYC/CCR1/CCR7/RELB/IREB2/JUN/PTPN2/GPR183/TNF/TRIB1
GO:0010038	response to metal ion	57/1980	228/10907	0.0056124699039788	0.0986217955702496	0.0876300088862735	57	1.37714646464646	TRUE	TRUE	20	37	ENSG00000142208/ENSG00000122359/ENSG00000121281/ENSG00000111276/ENSG00000122986/ENSG00000100030/ENSG00000102882/ENSG00000172531/ENSG00000068831/ENSG00000160211/ENSG00000064012/ENSG00000183044/ENSG00000138449/ENSG00000214078/ENSG00000167323/ENSG00000078237/ENSG00000143933/ENSG00000138814/ENSG00000116161/ENSG00000171862	ENSG00000110911/ENSG00000103569/ENSG00000165168/ENSG00000100644/ENSG00000143772/ENSG00000170458/ENSG00000157764/ENSG00000104154/ENSG00000104695/ENSG00000115840/ENSG00000118260/ENSG00000115738/ENSG00000135124/ENSG00000169504/ENSG00000138279/ENSG00000113575/ENSG00000001084/ENSG00000188786/ENSG00000135679/ENSG00000141458/ENSG00000174405/ENSG00000137801/ENSG00000165915/ENSG00000116044/ENSG00000123268…	AKT1/ANXA11/ADCY7/CDKN1B/HVCN1/MAPK1/MAPK3/PPP1CA/RASGRP2/G6PD/CASP8/ABAT/SLC40A1/CPNE1/STIM1/TIGAR/CALM2/PPP3CA/CACYBP/PTEN	SLC11A2/AQP9/CYBB/HIF1A/ITPKB/CD14/BRAF/SLC30A4/PPP2CB/SLC25A12/CREB1/ID2/P2RX4/CLIC4/ANXA7/PPP2CA/GCLC/MTF1/MDM2/NPC1/LIG4/THBS1/SLC39A13/NFE2L2/ATF1/PRNP/PTK2B/IL1A/ARL13B/EDN1/SLC30A5/JUN/P2RX7/MT-CO1/AANAT/MT-CYB/NUDT1
GO:1900542	regulation of purine nucleotide metabolic process	27/1980	92/10907	0.00574197694668097	0.100561156259539	0.0893532202053688	27	1.61665019762846	TRUE	FALSE	10	17	ENSG00000068024/ENSG00000171314/ENSG00000067992/ENSG00000114268/ENSG00000074800/ENSG00000126883/ENSG00000102125/ENSG00000078237/ENSG00000129993/ENSG00000141027	ENSG00000100644/ENSG00000162433/ENSG00000179630/ENSG00000160326/ENSG00000080815/ENSG00000095319/ENSG00000213024/ENSG00000115840/ENSG00000110713/ENSG00000158122/ENSG00000157020/ENSG00000153201/ENSG00000111581/ENSG00000170525/ENSG00000089041/ENSG00000084734/ENSG00000168209	HDAC4/PGAM1/PDK3/PFKFB4/ENO1/NUP214/TAZ/TIGAR/CBFA2T3/NCOR1	HIF1A/AK4/LACC1/SLC2A6/PSEN1/NUP188/NUP62/SLC25A12/NUP98/PRXL2C/SEC13/RANBP2/NUP107/PFKFB3/P2RX7/GCKR/DDIT4
GO:0043547	positive regulation of GTPase activity	71/1980	295/10907	0.0058855908567735	0.101448858591708	0.0901419846240909	71	1.325795240541	TRUE	FALSE	38	33	ENSG00000132359/ENSG00000169220/ENSG00000123329/ENSG00000084070/ENSG00000175463/ENSG00000107099/ENSG00000183323/ENSG00000198863/ENSG00000135439/ENSG00000164251/ENSG00000159314/ENSG00000177963/ENSG00000187994/ENSG00000108262/ENSG00000111348/ENSG00000105122/ENSG00000213445/ENSG00000068831/ENSG00000213390/ENSG00000031823/ENSG00000185989/ENSG00000114388/ENSG00000144283/ENSG00000131899/ENSG00000137486…	ENSG00000031081/ENSG00000242247/ENSG00000197555/ENSG00000130340/ENSG00000275302/ENSG00000188559/ENSG00000169756/ENSG00000140030/ENSG00000133612/ENSG00000144843/ENSG00000141968/ENSG00000197283/ENSG00000172724/ENSG00000164691/ENSG00000121749/ENSG00000177105/ENSG00000153201/ENSG00000188419/ENSG00000111490/ENSG00000172575/ENSG00000146376/ENSG00000087470/ENSG00000071054/ENSG00000120899/ENSG00000277632…	RAP1GAP2/RGS14/ARHGAP9/SMAP2/TBC1D10C/DOCK8/CCDC125/RUNDC1/AGAP2/F2RL1/ARHGAP27/RIC8A/RINL/GIT1/ARHGDIB/RASAL3/SIPA1/RASGRP2/ARHGAP19/RANBP3/RASA3/NPRL2/PKP4/LLGL1/ARRB1/TSC2/PREB/AKT2/GAPVD1/GIT2/ARHGEF1/CRKL/RGS3/ARHGAP45/TBC1D13/ARFGAP1/RALBP1/ANKRD27	ARHGAP31/ARFGAP3/SIPA1L1/SNX9/CCL4/RALGAPA2/LIMS1/GPR65/AGAP3/ADPRH/VAV1/SYNGAP1/CCL19/TAGAP/TBC1D15/RHOG/RANBP2/CHM/TBC1D30/RASGRP1/ARHGAP18/DNM1L/MAP4K4/PTK2B/CCL3/CCR7/ARHGDIA/RAB3GAP1/CCL22/RASGRP3/JUN/CCL4L2/ZC3H15
GO:0001779	natural killer cell differentiation	8/1980	17/10907	0.00595021327921214	0.101448858591708	0.0901419846240909	8	2.59227569815805	TRUE	FALSE	2	6	ENSG00000114383/ENSG00000171608	ENSG00000115738/ENSG00000126804/ENSG00000172575/ENSG00000144840/ENSG00000183087/ENSG00000198846	TUSC2/PIK3CD	ID2/ZBTB1/RASGRP1/RABL3/GAS6/TOX
GO:0002902	regulation of B cell apoptotic process	8/1980	17/10907	0.00595021327921214	0.101448858591708	0.0901419846240909	8	2.59227569815805	TRUE	FALSE	3	5	ENSG00000196684/ENSG00000010671/ENSG00000171862	ENSG00000254087/ENSG00000196839/ENSG00000113916/ENSG00000114861/ENSG00000217128	HSH2D/BTK/PTEN	LYN/ADA/BCL6/FOXP1/FNIP1
GO:0009187	cyclic nucleotide metabolic process	8/1980	17/10907	0.00595021327921214	0.101448858591708	0.0901419846240909	8	2.59227569815805	TRUE	FALSE	2	6	ENSG00000121281/ENSG00000116337	ENSG00000160191/ENSG00000162104/ENSG00000113448/ENSG00000073417/ENSG00000138031/ENSG00000184588	ADCY7/AMPD2	PDE9A/ADCY9/PDE4D/PDE8A/ADCY3/PDE4B
GO:0034138	toll-like receptor 3 signaling pathway	8/1980	17/10907	0.00595021327921214	0.101448858591708	0.0901419846240909	8	2.59227569815805	TRUE	FALSE	3	5	ENSG00000164251/ENSG00000064012/ENSG00000110057	ENSG00000127666/ENSG00000118503/ENSG00000085449/ENSG00000137312/ENSG00000168884	F2RL1/CASP8/UNC93B1	TICAM1/TNFAIP3/WDFY1/FLOT1/TNIP2
GO:0045655	regulation of monocyte differentiation	8/1980	17/10907	0.00595021327921214	0.101448858591708	0.0901419846240909	8	2.59227569815805	TRUE	FALSE	3	5	ENSG00000168918/ENSG00000182511/ENSG00000178585	ENSG00000130584/ENSG00000185650/ENSG00000114861/ENSG00000136997/ENSG00000177606	INPP5D/FES/CTNNBIP1	ZBTB46/ZFP36L1/FOXP1/MYC/JUN
GO:0051385	response to mineralocorticoid	8/1980	17/10907	0.00595021327921214	0.101448858591708	0.0901419846240909	8	2.59227569815805	TRUE	FALSE	1	7	ENSG00000118689	ENSG00000165168/ENSG00000133703/ENSG00000070961/ENSG00000051523/ENSG00000124762/ENSG00000078401/ENSG00000129673	FOXO3	CYBB/KRAS/ATP2B1/CYBA/CDKN1A/EDN1/AANAT
GO:0120035	regulation of plasma membrane bounded cell projection organization	102/1980	446/10907	0.00595659085559014	0.101448858591708	0.0901419846240909	102	1.25981111564071	TRUE	FALSE	40	62	ENSG00000148660/ENSG00000132359/ENSG00000143418/ENSG00000185033/ENSG00000142208/ENSG00000068024/ENSG00000116213/ENSG00000172725/ENSG00000164251/ENSG00000118046/ENSG00000247596/ENSG00000128245/ENSG00000129245/ENSG00000182511/ENSG00000015285/ENSG00000079805/ENSG00000140995/ENSG00000138760/ENSG00000184640/ENSG00000092964/ENSG00000101040/ENSG00000101160/ENSG00000010361/ENSG00000099942/ENSG00000185043…	ENSG00000197555/ENSG00000080371/ENSG00000254087/ENSG00000163110/ENSG00000169032/ENSG00000102554/ENSG00000144566/ENSG00000080815/ENSG00000026508/ENSG00000163171/ENSG00000128340/ENSG00000137710/ENSG00000069956/ENSG00000092421/ENSG00000163932/ENSG00000103769/ENSG00000154642/ENSG00000115091/ENSG00000154310/ENSG00000113657/ENSG00000185483/ENSG00000254999/ENSG00000083799/ENSG00000115310/ENSG00000111913…	CAMK2G/RAP1GAP2/CERS2/SEMA4B/AKT1/HDAC4/WRAP73/CORO1B/F2RL1/STK11/TWF2/YWHAH/FXR2/FES/WAS/DNM2/DEF8/SCARB2/SEPTIN9/DPYSL2/ZMYND8/CTSZ/FUZ/CRKL/CIB1/MOV10/MARK2/CBFA2T2/STK24/TCHP/PPP3CA/TANC2/RYK/ANKRD27/P3H1/CPEB3/ENC1/CUL7/PTEN/GORASP1	SIPA1L1/RAB21/LYN/PDLIM5/MAP2K1/KLF5/RAB5A/PSEN1/CD44/CDC42EP3/RAC2/RDX/MAPK6/SEMA6A/PRKCD/RAB11A/C21orf91/ACTR3/TNIK/DPYSL3/ROR1/BRK1/CYLD/RTN4/RIPOR2/SYNGAP1/CCL19/RHOG/PLD1/ZEB2/PAFAH1B1/MDM2/FBXO38/CUX1/KANK1/SEMA3F/TBC1D30/SEMA4A/SIN3A/MAK/NFE2L2/FSCN1/DNM1L/ATF1/NAV3/PRNP/PTK2B/TMEM106B/SKIL/CFLAR/FXR1/SPART/ZSWIM4/CCR7/ARHGDIA/PARP6/BCL11A/LZTS1/SRF/P2RX7/LLPH/TOX
GO:0071216	cellular response to biotic stimulus	47/1980	182/10907	0.00596739602479528	0.101448858591708	0.0901419846240909	47	1.4225468975469	TRUE	FALSE	15	32	ENSG00000142208/ENSG00000103490/ENSG00000100030/ENSG00000172732/ENSG00000102882/ENSG00000105483/ENSG00000134452/ENSG00000126456/ENSG00000078237/ENSG00000105127/ENSG00000146063/ENSG00000108588/ENSG00000010671/ENSG00000239998/ENSG00000131042	ENSG00000104312/ENSG00000127666/ENSG00000254087/ENSG00000118503/ENSG00000120217/ENSG00000134070/ENSG00000170458/ENSG00000111732/ENSG00000197646/ENSG00000163735/ENSG00000136869/ENSG00000137752/ENSG00000109320/ENSG00000028137/ENSG00000160791/ENSG00000204397/ENSG00000137462/ENSG00000113448/ENSG00000113302/ENSG00000169429/ENSG00000277632/ENSG00000184588/ENSG00000196352/ENSG00000115008/ENSG00000101336…	AKT1/PYCARD/MAPK1/MUS81/MAPK3/CARD8/FBH1/IRF3/TIGAR/AKAP8/TRIM41/CCDC47/BTK/LILRA2/LILRB2	RIPK2/TICAM1/LYN/TNFAIP3/CD274/IRAK2/CD14/AICDA/PDCD1LG2/CXCL5/TLR4/CASP1/NFKB1/TNFRSF1B/CCR5/CARD16/TLR2/PDE4D/IL12B/CXCL8/CCL3/PDE4B/CD55/IL1A/HCK/ABCA1/CXCL2/PTAFR/TNF/ZC3H12A/TNIP2/TRIB1
GO:0031344	regulation of cell projection organization	103/1980	451/10907	0.00598575298123896	0.101448858591708	0.0901419846240909	103	1.25805841116262	TRUE	FALSE	40	63	ENSG00000148660/ENSG00000132359/ENSG00000143418/ENSG00000185033/ENSG00000142208/ENSG00000068024/ENSG00000116213/ENSG00000172725/ENSG00000164251/ENSG00000118046/ENSG00000247596/ENSG00000128245/ENSG00000129245/ENSG00000182511/ENSG00000015285/ENSG00000079805/ENSG00000140995/ENSG00000138760/ENSG00000184640/ENSG00000092964/ENSG00000101040/ENSG00000101160/ENSG00000010361/ENSG00000099942/ENSG00000185043…	ENSG00000197555/ENSG00000080371/ENSG00000254087/ENSG00000163110/ENSG00000169032/ENSG00000102554/ENSG00000144566/ENSG00000080815/ENSG00000026508/ENSG00000163171/ENSG00000128340/ENSG00000137710/ENSG00000166128/ENSG00000069956/ENSG00000092421/ENSG00000163932/ENSG00000103769/ENSG00000154642/ENSG00000115091/ENSG00000154310/ENSG00000113657/ENSG00000185483/ENSG00000254999/ENSG00000083799/ENSG00000115310…	CAMK2G/RAP1GAP2/CERS2/SEMA4B/AKT1/HDAC4/WRAP73/CORO1B/F2RL1/STK11/TWF2/YWHAH/FXR2/FES/WAS/DNM2/DEF8/SCARB2/SEPTIN9/DPYSL2/ZMYND8/CTSZ/FUZ/CRKL/CIB1/MOV10/MARK2/CBFA2T2/STK24/TCHP/PPP3CA/TANC2/RYK/ANKRD27/P3H1/CPEB3/ENC1/CUL7/PTEN/GORASP1	SIPA1L1/RAB21/LYN/PDLIM5/MAP2K1/KLF5/RAB5A/PSEN1/CD44/CDC42EP3/RAC2/RDX/RAB8B/MAPK6/SEMA6A/PRKCD/RAB11A/C21orf91/ACTR3/TNIK/DPYSL3/ROR1/BRK1/CYLD/RTN4/RIPOR2/SYNGAP1/CCL19/RHOG/PLD1/ZEB2/PAFAH1B1/MDM2/FBXO38/CUX1/KANK1/SEMA3F/TBC1D30/SEMA4A/SIN3A/MAK/NFE2L2/FSCN1/DNM1L/ATF1/NAV3/PRNP/PTK2B/TMEM106B/SKIL/CFLAR/FXR1/SPART/ZSWIM4/CCR7/ARHGDIA/PARP6/BCL11A/LZTS1/SRF/P2RX7/LLPH/TOX
GO:0006919	activation of cysteine-type endopeptidase activity involved in apoptotic process	22/1980	71/10907	0.00600700712680084	0.101481721685568	0.0901711849969935	22	1.70688575899843	TRUE	FALSE	14	8	ENSG00000106144/ENSG00000103490/ENSG00000102871/ENSG00000142405/ENSG00000167034/ENSG00000105483/ENSG00000121858/ENSG00000064012/ENSG00000120889/ENSG00000091592/ENSG00000074370/ENSG00000003400/ENSG00000030110/ENSG00000108405	ENSG00000114446/ENSG00000096968/ENSG00000166949/ENSG00000015475/ENSG00000099968/ENSG00000079387/ENSG00000003402/ENSG00000232810	CASP2/PYCARD/TRADD/NLRP12/NKX3-1/CARD8/TNFSF10/CASP8/TNFRSF10B/NLRP1/ATP2A3/CASP10/BAK1/P2RX1	IFT57/JAK2/SMAD3/BID/BCL2L13/SENP1/CFLAR/TNF
GO:0032675	regulation of interleukin-6 production	29/1980	101/10907	0.00603851421839501	0.101687031100793	0.0903536118710589	29	1.58167316731673	TRUE	FALSE	12	17	ENSG00000103490/ENSG00000164251/ENSG00000142405/ENSG00000177663/ENSG00000168961/ENSG00000088888/ENSG00000137486/ENSG00000276600/ENSG00000160703/ENSG00000187796/ENSG00000239998/ENSG00000131042	ENSG00000104312/ENSG00000127666/ENSG00000118503/ENSG00000090376/ENSG00000196776/ENSG00000136869/ENSG00000229314/ENSG00000091972/ENSG00000137462/ENSG00000036054/ENSG00000051523/ENSG00000111679/ENSG00000115008/ENSG00000089041/ENSG00000232810/ENSG00000183087/ENSG00000163874	PYCARD/F2RL1/NLRP12/IL17RA/LGALS9/MAVS/ARRB1/RAB7B/NLRX1/CARD9/LILRA2/LILRB2	RIPK2/TICAM1/TNFAIP3/IRAK3/CD47/TLR4/ORM1/CD200/TLR2/TBC1D23/CYBA/PTPN6/IL1A/P2RX7/TNF/GAS6/ZC3H12A
GO:0009611	response to wounding	96/1980	417/10907	0.00616967220945298	0.102043011888925	0.0906699172014066	96	1.26816365089746	TRUE	FALSE	34	62	ENSG00000143418/ENSG00000100605/ENSG00000107099/ENSG00000152804/ENSG00000172725/ENSG00000164251/ENSG00000163513/ENSG00000152518/ENSG00000100030/ENSG00000166501/ENSG00000111087/ENSG00000197943/ENSG00000138834/ENSG00000102882/ENSG00000116478/ENSG00000015285/ENSG00000196588/ENSG00000166189/ENSG00000160593/ENSG00000158773/ENSG00000137486/ENSG00000261371/ENSG00000183044/ENSG00000115486/ENSG00000114302…	ENSG00000186469/ENSG00000143507/ENSG00000254087/ENSG00000115956/ENSG00000096968/ENSG00000185010/ENSG00000169032/ENSG00000027075/ENSG00000100644/ENSG00000118503/ENSG00000144566/ENSG00000151694/ENSG00000026508/ENSG00000151012/ENSG00000141506/ENSG00000043462/ENSG00000163932/ENSG00000135124/ENSG00000035403/ENSG00000110756/ENSG00000163539/ENSG00000166949/ENSG00000113657/ENSG00000136869/ENSG00000011422…	CERS2/ITPK1/DOCK8/HHEX/CORO1B/F2RL1/TGFBR2/ZFP36L2/MAPK1/PRKCB/GLI1/PLCG2/MAPK8IP3/MAPK3/HDAC1/WAS/MRTFA/HPS6/JAML/USF1/ARRB1/PECAM1/ABAT/GGCX/PRKAR2A/DGKQ/TSPAN32/STK24/PRKACA/PPP3CA/BLOC1S4/P2RX1/PTEN/ACTB	GNG2/DUSP10/LYN/PLEK/JAK2/F8/MAP2K1/PRKCH/HIF1A/TNFAIP3/RAB5A/ADAM17/CD44/SLC7A11/PIK3R5/LCP2/PRKCD/P2RX4/VCL/HPS5/CLASP2/SMAD3/DPYSL3/TLR4/PLAUR/VAV1/GNB1/PHLDB2/GNA13/MAP3K5/ZFP36L1/SERPINB2/TFPI2/SLC1A2/WNT5B/STXBP3/PABPC4/KANK1/PIK3R1/THBS1/PRKAR1B/NFE2L2/ANXA5/PLSCR1/SIGLEC10/TIMP1/ENPP4/LMAN1/EHD1/PTPN6/CFLAR/SERPINA1/CCR1/IL1A/EDN1/JUN/SRF/ITPR1/P2RX7/ADTRP/TNF/GAS6
GO:0002460	adaptive immune response based on somatic recombination of immune receptors built from immunoglobulin superfamily domains	57/1980	229/10907	0.00618408912263446	0.102043011888925	0.0906699172014066	57	1.37113272462617	TRUE	FALSE	13	44	ENSG00000168918/ENSG00000096996/ENSG00000104522/ENSG00000015285/ENSG00000139178/ENSG00000112679/ENSG00000109685/ENSG00000129465/ENSG00000204520/ENSG00000123143/ENSG00000136286/ENSG00000136630/ENSG00000010671	ENSG00000072274/ENSG00000104312/ENSG00000153029/ENSG00000125730/ENSG00000076242/ENSG00000115594/ENSG00000118503/ENSG00000120217/ENSG00000115602/ENSG00000151694/ENSG00000169621/ENSG00000111732/ENSG00000196839/ENSG00000104320/ENSG00000113916/ENSG00000175857/ENSG00000115604/ENSG00000056586/ENSG00000163932/ENSG00000080345/ENSG00000137496/ENSG00000144802/ENSG00000136869/ENSG00000069399/ENSG00000101384…	INPP5D/IL12RB1/GFUS/WAS/C1RL/DUSP22/NSD2/RIPK3/MICA/PKN1/MYO1G/HLX/BTK	TFRC/RIPK2/MR1/C3/MLH1/IL1R1/TNFAIP3/CD274/IL1RL1/ADAM17/APLF/AICDA/ADA/NBN/BCL6/GAPT/IL18R1/RC3H2/PRKCD/RIF1/IL18BP/NFKBIZ/TLR4/BCL3/JAG1/CCL19/TNFRSF1B/KLHL6/BATF/NFKB2/LIG4/FBXO38/ZBTB1/SEMA4A/IL12B/CLCF1/PTPN6/NFKBID/EBI3/CD55/RELB/P2RX7/TNF/ZC3H12A
GO:0071214	cellular response to abiotic stimulus	57/1980	229/10907	0.00618408912263446	0.102043011888925	0.0906699172014066	57	1.37113272462617	TRUE	FALSE	24	33	ENSG00000164938/ENSG00000142208/ENSG00000068024/ENSG00000106144/ENSG00000090020/ENSG00000122986/ENSG00000118046/ENSG00000198771/ENSG00000100811/ENSG00000102882/ENSG00000035687/ENSG00000079805/ENSG00000213445/ENSG00000064012/ENSG00000120889/ENSG00000154767/ENSG00000143878/ENSG00000105221/ENSG00000006062/ENSG00000104529/ENSG00000135932/ENSG00000030110/ENSG00000171862/ENSG00000128829	ENSG00000171522/ENSG00000124570/ENSG00000095015/ENSG00000104081/ENSG00000137757/ENSG00000136560/ENSG00000060138/ENSG00000163399/ENSG00000102921/ENSG00000136869/ENSG00000111913/ENSG00000137752/ENSG00000109320/ENSG00000078369/ENSG00000185650/ENSG00000001084/ENSG00000204397/ENSG00000105835/ENSG00000135679/ENSG00000174405/ENSG00000126804/ENSG00000122008/ENSG00000172939/ENSG00000145675/ENSG00000051523…	TP53INP1/AKT1/HDAC4/CASP2/SLC9A1/HVCN1/STK11/RCSD1/YY1/MAPK3/ADSS2/DNM2/SIPA1/CASP8/TNFRSF10B/XPC/RHOB/AKT2/MAP3K14/EEF1D/CAB39/BAK1/PTEN/EIF2AK4	PTGER4/SERPINB6/MAP3K1/BMF/CASP5/TANK/YBX3/ATP1A1/N4BP1/TLR4/RIPOR2/CASP1/NFKB1/GNB1/ZFP36L1/GCLC/CARD16/NAMPT/MDM2/LIG4/ZBTB1/POLK/OXSR1/PIK3R1/CYBA/CDKN1A/ELK1/FBXO4/MAP3K20/MYC/RELB/PTAFR/HMGA2
GO:0104004	cellular response to environmental stimulus	57/1980	229/10907	0.00618408912263446	0.102043011888925	0.0906699172014066	57	1.37113272462617	TRUE	FALSE	24	33	ENSG00000164938/ENSG00000142208/ENSG00000068024/ENSG00000106144/ENSG00000090020/ENSG00000122986/ENSG00000118046/ENSG00000198771/ENSG00000100811/ENSG00000102882/ENSG00000035687/ENSG00000079805/ENSG00000213445/ENSG00000064012/ENSG00000120889/ENSG00000154767/ENSG00000143878/ENSG00000105221/ENSG00000006062/ENSG00000104529/ENSG00000135932/ENSG00000030110/ENSG00000171862/ENSG00000128829	ENSG00000171522/ENSG00000124570/ENSG00000095015/ENSG00000104081/ENSG00000137757/ENSG00000136560/ENSG00000060138/ENSG00000163399/ENSG00000102921/ENSG00000136869/ENSG00000111913/ENSG00000137752/ENSG00000109320/ENSG00000078369/ENSG00000185650/ENSG00000001084/ENSG00000204397/ENSG00000105835/ENSG00000135679/ENSG00000174405/ENSG00000126804/ENSG00000122008/ENSG00000172939/ENSG00000145675/ENSG00000051523…	TP53INP1/AKT1/HDAC4/CASP2/SLC9A1/HVCN1/STK11/RCSD1/YY1/MAPK3/ADSS2/DNM2/SIPA1/CASP8/TNFRSF10B/XPC/RHOB/AKT2/MAP3K14/EEF1D/CAB39/BAK1/PTEN/EIF2AK4	PTGER4/SERPINB6/MAP3K1/BMF/CASP5/TANK/YBX3/ATP1A1/N4BP1/TLR4/RIPOR2/CASP1/NFKB1/GNB1/ZFP36L1/GCLC/CARD16/NAMPT/MDM2/LIG4/ZBTB1/POLK/OXSR1/PIK3R1/CYBA/CDKN1A/ELK1/FBXO4/MAP3K20/MYC/RELB/PTAFR/HMGA2
GO:0007159	leukocyte cell-cell adhesion	69/1980	286/10907	0.00618441540652029	0.102043011888925	0.0906699172014066	69	1.32899449035813	TRUE	FALSE	19	50	ENSG00000107099/ENSG00000142208/ENSG00000096996/ENSG00000103490/ENSG00000163513/ENSG00000104522/ENSG00000005844/ENSG00000102879/ENSG00000105122/ENSG00000168961/ENSG00000163154/ENSG00000067955/ENSG00000112679/ENSG00000261371/ENSG00000110876/ENSG00000107738/ENSG00000188404/ENSG00000136630/ENSG00000131042	ENSG00000072274/ENSG00000104312/ENSG00000128791/ENSG00000143507/ENSG00000254087/ENSG00000120217/ENSG00000138821/ENSG00000143772/ENSG00000026508/ENSG00000108861/ENSG00000185338/ENSG00000196839/ENSG00000197646/ENSG00000128340/ENSG00000113916/ENSG00000124508/ENSG00000056586/ENSG00000134352/ENSG00000132589/ENSG00000119508/ENSG00000196776/ENSG00000144802/ENSG00000083799/ENSG00000141968/ENSG00000111913…	DOCK8/AKT1/IL12RB1/PYCARD/TGFBR2/GFUS/ITGAL/CORO1A/RASAL3/LGALS9/TNFAIP8L2/CBFB/DUSP22/PECAM1/SELPLG/VSIR/SELL/HLX/LILRB2	TFRC/RIPK2/TWSG1/DUSP10/LYN/CD274/SLC39A8/ITPKB/CD44/DUSP3/SOCS1/ADA/PDCD1LG2/RAC2/BCL6/BTN2A2/RC3H2/IL6ST/FLOT2/NR4A3/CD47/NFKBIZ/CYLD/VAV1/RIPOR2/TNIP1/CD83/CCL19/ZBTB1/RASGRP1/PIK3R1/IDO1/IL12B/PRNP/FUT4/MAP3K8/PTPN6/RHOH/NFKBID/EBI3/CCR7/CD55/IL1A/HSPH1/PTPN2/PTAFR/ADTRP/TNF/ZC3H12A/SELENOK
GO:0030641	regulation of cellular pH	21/1980	67/10907	0.00620632850834891	0.102043011888925	0.0906699172014066	21	1.72657168701945	TRUE	FALSE	5	16	ENSG00000090020/ENSG00000100030/ENSG00000102882/ENSG00000110955/ENSG00000131238	ENSG00000180251/ENSG00000179630/ENSG00000104093/ENSG00000131100/ENSG00000169504/ENSG00000250565/ENSG00000101337/ENSG00000197818/ENSG00000147416/ENSG00000139832/ENSG00000155097/ENSG00000164889/ENSG00000071553/ENSG00000172869/ENSG00000047249/ENSG00000134851	SLC9A1/MAPK1/MAPK3/ATP5F1B/PPT1	SLC9A4/LACC1/DMXL2/ATP6V1E1/CLIC4/ATP6V1E2/TM9SF4/SLC9A8/ATP6V1B2/RAB20/ATP6V1C1/SLC4A2/ATP6AP1/DMXL1/ATP6V1H/TMEM165
GO:0036336	dendritic cell migration	10/1980	24/10907	0.00625129583159407	0.102043011888925	0.0906699172014066	10	2.29524410774411	TRUE	FALSE	4	6	ENSG00000107099/ENSG00000142405/ENSG00000168961/ENSG00000180871	ENSG00000172724/ENSG00000160791/ENSG00000163823/ENSG00000126353/ENSG00000169508/ENSG00000183087	DOCK8/NLRP12/LGALS9/CXCR2	CCL19/CCR5/CCR1/CCR7/GPR183/GAS6
GO:0070232	regulation of T cell apoptotic process	10/1980	24/10907	0.00625129583159407	0.102043011888925	0.0906699172014066	10	2.29524410774411	TRUE	FALSE	5	5	ENSG00000107099/ENSG00000157514/ENSG00000168961/ENSG00000129465/ENSG00000169230	ENSG00000100644/ENSG00000120217/ENSG00000196839/ENSG00000131203/ENSG00000167604	DOCK8/TSC22D3/LGALS9/RIPK3/PRELID1	HIF1A/CD274/ADA/IDO1/NFKBID
GO:0040013	negative regulation of locomotion	51/1980	201/10907	0.00625387320674415	0.102043011888925	0.0906699172014066	51	1.39770088949193	TRUE	FALSE	19	32	ENSG00000143418/ENSG00000164938/ENSG00000185033/ENSG00000142208/ENSG00000010322/ENSG00000183323/ENSG00000172725/ENSG00000111348/ENSG00000015285/ENSG00000112679/ENSG00000101040/ENSG00000109062/ENSG00000118689/ENSG00000143878/ENSG00000010361/ENSG00000182054/ENSG00000102572/ENSG00000163785/ENSG00000171862	ENSG00000149177/ENSG00000171522/ENSG00000143507/ENSG00000175471/ENSG00000108861/ENSG00000123728/ENSG00000196839/ENSG00000092421/ENSG00000173801/ENSG00000035403/ENSG00000163539/ENSG00000139146/ENSG00000169504/ENSG00000113657/ENSG00000101384/ENSG00000111913/ENSG00000144824/ENSG00000181790/ENSG00000167642/ENSG00000091972/ENSG00000107104/ENSG00000001617/ENSG00000196189/ENSG00000137801/ENSG00000116044…	CERS2/TP53INP1/SEMA4B/AKT1/NISCH/CCDC125/CORO1B/ARHGDIB/WAS/DUSP22/ZMYND8/SLC9A3R1/FOXO3/RHOB/FUZ/IDH2/STK24/RYK/PTEN	PTPRJ/PTGER4/DUSP10/MCTP1/DUSP3/RAP2C/ADA/SEMA6A/JUP/VCL/CLASP2/SINHCAF/CLIC4/DPYSL3/JAG1/RIPOR2/PHLDB2/ADGRB1/SPINT2/CD200/KANK1/SEMA3F/SEMA4A/THBS1/NFE2L2/TIMP1/NAV3/PTPN2/SRF/ADTRP/TNF/TRIB1
GO:0045637	regulation of myeloid cell differentiation	51/1980	201/10907	0.00625387320674415	0.102043011888925	0.0906699172014066	51	1.39770088949193	TRUE	FALSE	20	31	ENSG00000198728/ENSG00000168918/ENSG00000180354/ENSG00000182511/ENSG00000166501/ENSG00000116478/ENSG00000067955/ENSG00000064012/ENSG00000169926/ENSG00000197837/ENSG00000118689/ENSG00000162961/ENSG00000185043/ENSG00000155363/ENSG00000183864/ENSG00000272333/ENSG00000099381/ENSG00000276600/ENSG00000178585/ENSG00000134698	ENSG00000254087/ENSG00000166477/ENSG00000100644/ENSG00000143772/ENSG00000198719/ENSG00000118260/ENSG00000115738/ENSG00000119508/ENSG00000136869/ENSG00000080802/ENSG00000101384/ENSG00000130584/ENSG00000185650/ENSG00000145675/ENSG00000169375/ENSG00000137801/ENSG00000071553/ENSG00000114861/ENSG00000079387/ENSG00000126070/ENSG00000077585/ENSG00000113302/ENSG00000120899/ENSG00000277632/ENSG00000136997…	LDB1/INPP5D/MTURN/FES/PRKCB/HDAC1/CBFB/CASP8/KLF13/H4-16/FOXO3/DPY30/CIB1/MOV10/TOB2/KMT2B/SETD1A/RAB7B/CTNNBIP1/AGO4	LYN/LEO1/HIF1A/ITPKB/DLL1/CREB1/ID2/NR4A3/TLR4/CNOT4/JAG1/ZBTB46/ZFP36L1/PIK3R1/SIN3A/THBS1/ATP6AP1/FOXP1/SENP1/AGO3/GPR137B/IL12B/PTK2B/CCL3/MYC/CCR1/KMT2E/JUN/PTPN2/TNF/TRIB1
GO:0043087	regulation of GTPase activity	82/1980	349/10907	0.0063373996088996	0.103085750913803	0.0915964388641672	82	1.29428091806315	TRUE	FALSE	42	40	ENSG00000132359/ENSG00000169220/ENSG00000123329/ENSG00000084070/ENSG00000061938/ENSG00000175463/ENSG00000107099/ENSG00000183323/ENSG00000198863/ENSG00000135439/ENSG00000103490/ENSG00000164251/ENSG00000159314/ENSG00000177963/ENSG00000187994/ENSG00000108262/ENSG00000111348/ENSG00000105122/ENSG00000213445/ENSG00000068831/ENSG00000213390/ENSG00000031823/ENSG00000185989/ENSG00000114388/ENSG00000144283…	ENSG00000031081/ENSG00000242247/ENSG00000197555/ENSG00000130340/ENSG00000275302/ENSG00000188559/ENSG00000169756/ENSG00000137710/ENSG00000140030/ENSG00000113916/ENSG00000133612/ENSG00000144843/ENSG00000141968/ENSG00000197283/ENSG00000172724/ENSG00000164691/ENSG00000121749/ENSG00000125863/ENSG00000177105/ENSG00000153201/ENSG00000007168/ENSG00000188419/ENSG00000111490/ENSG00000172575/ENSG00000146376…	RAP1GAP2/RGS14/ARHGAP9/SMAP2/TNK2/TBC1D10C/DOCK8/CCDC125/RUNDC1/AGAP2/PYCARD/F2RL1/ARHGAP27/RIC8A/RINL/GIT1/ARHGDIB/RASAL3/SIPA1/RASGRP2/ARHGAP19/RANBP3/RASA3/NPRL2/PKP4/LLGL1/ARRB1/TSC2/PREB/AKT2/GAPVD1/GIT2/ARHGEF1/CRKL/STMN3/RGS3/ARHGAP45/TBC1D13/ARFGAP1/RALBP1/SBF1/ANKRD27	ARHGAP31/ARFGAP3/SIPA1L1/SNX9/CCL4/RALGAPA2/LIMS1/RDX/GPR65/BCL6/AGAP3/ADPRH/VAV1/SYNGAP1/CCL19/TAGAP/TBC1D15/MKKS/RHOG/RANBP2/PAFAH1B1/CHM/TBC1D30/RASGRP1/ARHGAP18/DNM1L/MAP4K4/GPR137B/PTK2B/CCL3/RHOH/CCR7/ARHGDIA/RAB3GAP1/CCL22/RASGRP3/JUN/CCL4L2/FGD4/ZC3H15
GO:0050854	regulation of antigen receptor-mediated signaling pathway	20/1980	63/10907	0.00638532710651066	0.103544779683972	0.0920043070739921	20	1.74875741542408	TRUE	FALSE	4	16	ENSG00000140931/ENSG00000166501/ENSG00000067955/ENSG00000112679	ENSG00000149177/ENSG00000254087/ENSG00000027075/ENSG00000108861/ENSG00000120690/ENSG00000196839/ENSG00000124508/ENSG00000154822/ENSG00000083799/ENSG00000163519/ENSG00000109381/ENSG00000114861/ENSG00000171867/ENSG00000111679/ENSG00000126353/ENSG00000175354	CMTM3/PRKCB/CBFB/DUSP22	PTPRJ/LYN/PRKCH/DUSP3/ELF1/ADA/BTN2A2/PLCL2/CYLD/TRAT1/ELF2/FOXP1/PRNP/PTPN6/CCR7/PTPN2
GO:0043467	regulation of generation of precursor metabolites and energy	35/1980	128/10907	0.00643905747923788	0.104094793833587	0.092493019985166	35	1.50625394570707	TRUE	FALSE	13	22	ENSG00000142208/ENSG00000068024/ENSG00000173281/ENSG00000171314/ENSG00000156873/ENSG00000172531/ENSG00000114268/ENSG00000126883/ENSG00000105221/ENSG00000078237/ENSG00000169230/ENSG00000129993/ENSG00000141027	ENSG00000100644/ENSG00000162433/ENSG00000160326/ENSG00000080815/ENSG00000095319/ENSG00000213024/ENSG00000115840/ENSG00000110713/ENSG00000178567/ENSG00000158122/ENSG00000157020/ENSG00000215644/ENSG00000153201/ENSG00000138495/ENSG00000181649/ENSG00000213639/ENSG00000111581/ENSG00000170525/ENSG00000089041/ENSG00000084734/ENSG00000168209/ENSG00000174840	AKT1/HDAC4/PPP1R3B/PGAM1/PHKG2/PPP1CA/PFKFB4/NUP214/AKT2/TIGAR/PRELID1/CBFA2T3/NCOR1	HIF1A/AK4/SLC2A6/PSEN1/NUP188/NUP62/SLC25A12/NUP98/EPM2AIP1/PRXL2C/SEC13/GCGR/RANBP2/COX17/PHLDA2/PPP1CB/NUP107/PFKFB3/P2RX7/GCKR/DDIT4/PDE12
GO:0042493	response to drug	59/1980	239/10907	0.00652261225802009	0.105122100624655	0.0934058293972203	59	1.35986010734965	TRUE	FALSE	21	38	ENSG00000068024/ENSG00000111276/ENSG00000163513/ENSG00000167034/ENSG00000137486/ENSG00000154767/ENSG00000183044/ENSG00000118689/ENSG00000099942/ENSG00000108883/ENSG00000163162/ENSG00000173638/ENSG00000169692/ENSG00000138814/ENSG00000182871/ENSG00000102699/ENSG00000214872/ENSG00000173511/ENSG00000030110/ENSG00000187796/ENSG00000171862	ENSG00000072274/ENSG00000127314/ENSG00000254087/ENSG00000165168/ENSG00000127948/ENSG00000162433/ENSG00000151694/ENSG00000196839/ENSG00000100883/ENSG00000119048/ENSG00000118260/ENSG00000151726/ENSG00000163399/ENSG00000058272/ENSG00000103222/ENSG00000110436/ENSG00000135679/ENSG00000141458/ENSG00000137801/ENSG00000072310/ENSG00000116044/ENSG00000051523/ENSG00000096384/ENSG00000124762/ENSG00000171867…	HDAC4/CDKN1B/TGFBR2/NKX3-1/ARRB1/XPC/ABAT/FOXO3/CRKL/EFTUD2/RNF149/SLC19A1/AGPAT2/PPP3CA/COL18A1/PARP4/SMTNL1/VEGFB/BAK1/CARD9/PTEN	TFRC/RAP1B/LYN/CYBB/POR/AK4/ADAM17/ADA/SRP54/UBE2B/CREB1/ACSL1/ATP1A1/PPP1R12A/ABCC1/SLC1A2/MDM2/NPC1/THBS1/SREBF1/NFE2L2/CYBA/HSP90AB1/CDKN1A/PRNP/PTK2B/TOP1/GCLM/CD69/PDE4B/MYC/SS18/ABCA1/EDN1/P2RX7/HMGA2/GAS6/MT-CYB
GO:0043280	positive regulation of cysteine-type endopeptidase activity involved in apoptotic process	30/1980	106/10907	0.00661811041872677	0.105455074667103	0.0937016921741036	30	1.55903373356204	TRUE	FALSE	19	11	ENSG00000106144/ENSG00000103490/ENSG00000102871/ENSG00000142405/ENSG00000167034/ENSG00000168961/ENSG00000105483/ENSG00000121858/ENSG00000137486/ENSG00000064012/ENSG00000120889/ENSG00000091592/ENSG00000214253/ENSG00000074370/ENSG00000185825/ENSG00000003400/ENSG00000030110/ENSG00000187796/ENSG00000108405	ENSG00000114446/ENSG00000096968/ENSG00000166949/ENSG00000015475/ENSG00000137752/ENSG00000197442/ENSG00000099968/ENSG00000079387/ENSG00000003402/ENSG00000136997/ENSG00000232810	CASP2/PYCARD/TRADD/NLRP12/NKX3-1/LGALS9/CARD8/TNFSF10/ARRB1/CASP8/TNFRSF10B/NLRP1/FIS1/ATP2A3/BCAP31/CASP10/BAK1/CARD9/P2RX1	IFT57/JAK2/SMAD3/BID/CASP1/MAP3K5/BCL2L13/SENP1/CFLAR/MYC/TNF
GO:0071901	negative regulation of protein serine/threonine kinase activity	30/1980	106/10907	0.00661811041872677	0.105455074667103	0.0937016921741036	30	1.55903373356204	TRUE	FALSE	14	16	ENSG00000169220/ENSG00000142208/ENSG00000197852/ENSG00000137642/ENSG00000152804/ENSG00000111276/ENSG00000103490/ENSG00000164086/ENSG00000114302/ENSG00000185043/ENSG00000138835/ENSG00000113648/ENSG00000105568/ENSG00000171862	ENSG00000149177/ENSG00000143507/ENSG00000254087/ENSG00000118503/ENSG00000205339/ENSG00000108861/ENSG00000213024/ENSG00000163932/ENSG00000090376/ENSG00000107140/ENSG00000113575/ENSG00000196396/ENSG00000188191/ENSG00000124762/ENSG00000111679/ENSG00000158050	RGS14/AKT1/INKA2/SORL1/HHEX/CDKN1B/PYCARD/DUSP7/PRKAR2A/CIB1/RGS3/MACROH2A1/PPP2R1A/PTEN	PTPRJ/DUSP10/LYN/TNFAIP3/IPO7/DUSP3/NUP62/PRKCD/IRAK3/TESK1/PPP2CA/PTPN1/PRKAR1B/CDKN1A/PTPN6/DUSP2
GO:0046474	glycerophospholipid biosynthetic process	47/1980	183/10907	0.00665112096094717	0.105455074667103	0.0937016921741036	47	1.41477341723243	TRUE	FALSE	26	21	ENSG00000154889/ENSG00000176454/ENSG00000168918/ENSG00000110697/ENSG00000103502/ENSG00000135439/ENSG00000173868/ENSG00000197943/ENSG00000213398/ENSG00000158201/ENSG00000040933/ENSG00000163964/ENSG00000214078/ENSG00000102125/ENSG00000101266/ENSG00000171608/ENSG00000186111/ENSG00000145214/ENSG00000169692/ENSG00000150867/ENSG00000204310/ENSG00000134287/ENSG00000100241/ENSG00000100288/ENSG00000171862…	ENSG00000144566/ENSG00000038210/ENSG00000141506/ENSG00000158669/ENSG00000078269/ENSG00000133731/ENSG00000139163/ENSG00000107679/ENSG00000075651/ENSG00000100439/ENSG00000185813/ENSG00000105499/ENSG00000145675/ENSG00000188313/ENSG00000148985/ENSG00000011405/ENSG00000197121/ENSG00000153395/ENSG00000100523/ENSG00000141179/ENSG00000196455	MPPE1/LPCAT4/INPP5D/PITPNM1/CDIPT/AGAP2/PHOSPHO1/PLCG2/LCAT/ABHD3/INPP4A/PIGX/CPNE1/TAZ/CSNK2A1/PIK3CD/PIP5K1C/DGKQ/AGPAT2/PIP4K2A/AGPAT1/ARF3/SBF1/CHKB/PTEN/LPIN2	RAB5A/PI4K2B/PIK3R5/GPAT4/SYNJ2/IMPA1/ETNK1/PLEKHA1/PLD1/ABHD4/PCYT2/PLA2G4C/PIK3R1/PLSCR1/PGAP2/PIK3C2A/PGAP1/LPCAT1/DDHD1/PCTP/PIK3R4
GO:0051249	regulation of lymphocyte activation	87/1980	374/10907	0.00665882293225625	0.105455074667103	0.0937016921741036	87	1.28140900988495	TRUE	FALSE	23	64	ENSG00000168918/ENSG00000175463/ENSG00000107099/ENSG00000142208/ENSG00000096996/ENSG00000103490/ENSG00000163513/ENSG00000152518/ENSG00000102879/ENSG00000105122/ENSG00000168961/ENSG00000163154/ENSG00000067955/ENSG00000112679/ENSG00000109685/ENSG00000129465/ENSG00000169230/ENSG00000107738/ENSG00000204520/ENSG00000123143/ENSG00000136630/ENSG00000010671/ENSG00000131042	ENSG00000072274/ENSG00000104312/ENSG00000128791/ENSG00000143507/ENSG00000127666/ENSG00000076242/ENSG00000254087/ENSG00000155307/ENSG00000118503/ENSG00000120217/ENSG00000143772/ENSG00000169621/ENSG00000108861/ENSG00000185338/ENSG00000196839/ENSG00000197646/ENSG00000128340/ENSG00000113916/ENSG00000124508/ENSG00000056586/ENSG00000115738/ENSG00000080345/ENSG00000134352/ENSG00000132589/ENSG00000196776…	INPP5D/TBC1D10C/DOCK8/AKT1/IL12RB1/PYCARD/TGFBR2/ZFP36L2/CORO1A/RASAL3/LGALS9/TNFAIP8L2/CBFB/DUSP22/NSD2/RIPK3/PRELID1/VSIR/MICA/PKN1/HLX/BTK/LILRB2	TFRC/RIPK2/TWSG1/DUSP10/TICAM1/MLH1/LYN/SAMSN1/TNFAIP3/CD274/ITPKB/APLF/DUSP3/SOCS1/ADA/PDCD1LG2/RAC2/BCL6/BTN2A2/RC3H2/ID2/RIF1/IL6ST/FLOT2/CD47/NFKBIZ/TLR4/CYLD/VAV1/RIPOR2/CD83/CCL19/TNFRSF1B/ZFP36L1/ZEB1/ZBTB1/MMP14/RASGRP1/PIK3R1/IDO1/IL12B/CDKN1A/TNFRSF4/PRNP/CLCF1/MAP3K8/PTPN6/RHOH/NFKBID/EBI3/PPP2R3C/CCR7/CD55/IL1A/HSPH1/PTPN2/TNFRSF18/GPR183/GAS6/ZC3H12A/TNIP2/PCID2/TOX/SELENOK
GO:0006098	pentose-phosphate shunt	7/1980	14/10907	0.00669199077351607	0.105455074667103	0.0937016921741036	7	2.75429292929293	TRUE	FALSE	7	0	ENSG00000130313/ENSG00000163931/ENSG00000171314/ENSG00000049239/ENSG00000160211/ENSG00000169299/ENSG00000078237		PGLS/TKT/PGAM1/H6PD/G6PD/PGM2/TIGAR
GO:0006750	glutathione biosynthetic process	7/1980	14/10907	0.00669199077351607	0.105455074667103	0.0937016921741036	7	2.75429292929293	TRUE	FALSE	2	5	ENSG00000063854/ENSG00000133313	ENSG00000151012/ENSG00000001084/ENSG00000116044/ENSG00000023909/ENSG00000100031	HAGH/CNDP2	SLC7A11/GCLC/NFE2L2/GCLM/GGT1
GO:0002260	lymphocyte homeostasis	17/1980	51/10907	0.00671640471506847	0.105455074667103	0.0937016921741036	17	1.83619528619529	TRUE	FALSE	8	9	ENSG00000142208/ENSG00000157514/ENSG00000102879/ENSG00000168961/ENSG00000129465/ENSG00000138449/ENSG00000123143/ENSG00000030110	ENSG00000254087/ENSG00000100644/ENSG00000118503/ENSG00000196839/ENSG00000175857/ENSG00000056586/ENSG00000136603/ENSG00000092020/ENSG00000089041	AKT1/TSC22D3/CORO1A/LGALS9/RIPK3/SLC40A1/PKN1/BAK1	LYN/HIF1A/TNFAIP3/ADA/GAPT/RC3H2/SKIL/PPP2R3C/P2RX7
GO:1903317	regulation of protein maturation	16/1980	47/10907	0.00672028059389416	0.105455074667103	0.0937016921741036	16	1.87526327100795	TRUE	FALSE	5	11	ENSG00000105483/ENSG00000074800/ENSG00000101160/ENSG00000090863/ENSG00000072062	ENSG00000023445/ENSG00000163975/ENSG00000188886/ENSG00000115590/ENSG00000110330/ENSG00000204397/ENSG00000135679/ENSG00000157227/ENSG00000137801/ENSG00000171867/ENSG00000101966	CARD8/ENO1/CTSZ/GLG1/PRKACA	BIRC3/MELTF/ASTL/IL1R2/BIRC2/CARD16/MDM2/MMP14/THBS1/PRNP/XIAP
GO:0048660	regulation of smooth muscle cell proliferation	27/1980	93/10907	0.00672391511486099	0.105455074667103	0.0937016921741036	27	1.59926686217009	TRUE	FALSE	7	20	ENSG00000142208/ENSG00000068024/ENSG00000111276/ENSG00000114353/ENSG00000163513/ENSG00000178585/ENSG00000171862	ENSG00000096968/ENSG00000118503/ENSG00000112096/ENSG00000148737/ENSG00000115738/ENSG00000119508/ENSG00000197442/ENSG00000105835/ENSG00000135679/ENSG00000160013/ENSG00000137801/ENSG00000051523/ENSG00000114861/ENSG00000113302/ENSG00000124762/ENSG00000078401/ENSG00000177606/ENSG00000169403/ENSG00000232810/ENSG00000173334	AKT1/HDAC4/CDKN1B/GNAI2/TGFBR2/CTNNBIP1/PTEN	JAK2/TNFAIP3/SOD2/TCF7L2/ID2/NR4A3/MAP3K5/NAMPT/MDM2/PTGIR/THBS1/CYBA/FOXP1/IL12B/CDKN1A/EDN1/JUN/PTAFR/TNF/TRIB1
GO:0043523	regulation of neuron apoptotic process	36/1980	133/10907	0.00687660606429547	0.107528834112525	0.0955443229797945	36	1.49104579630895	TRUE	FALSE	14	22	ENSG00000068024/ENSG00000106144/ENSG00000135439/ENSG00000119335/ENSG00000135250/ENSG00000102879/ENSG00000160211/ENSG00000137486/ENSG00000118689/ENSG00000101160/ENSG00000214253/ENSG00000139625/ENSG00000131238/ENSG00000099804	ENSG00000109654/ENSG00000096968/ENSG00000100644/ENSG00000080815/ENSG00000112096/ENSG00000154153/ENSG00000119508/ENSG00000113742/ENSG00000197283/ENSG00000133703/ENSG00000001084/ENSG00000174405/ENSG00000159388/ENSG00000096384/ENSG00000171867/ENSG00000120899/ENSG00000023909/ENSG00000197405/ENSG00000175505/ENSG00000277632/ENSG00000177606/ENSG00000232810	HDAC4/CASP2/AGAP2/SET/SRPK2/CORO1A/G6PD/ARRB1/FOXO3/CTSZ/FIS1/MAP3K12/PPT1/CDC34	TRIM2/JAK2/HIF1A/PSEN1/SOD2/RETREG1/NR4A3/CPEB4/SYNGAP1/KRAS/GCLC/LIG4/BTG2/HSP90AB1/PRNP/PTK2B/GCLM/C5AR1/CLCF1/CCL3/JUN/TNF
GO:0043393	regulation of protein binding	43/1980	165/10907	0.00699259960998749	0.108943230203686	0.0968010790682483	43	1.43557086011631	TRUE	FALSE	23	20	ENSG00000167895/ENSG00000142208/ENSG00000137642/ENSG00000068024/ENSG00000088832/ENSG00000100060/ENSG00000102882/ENSG00000167034/ENSG00000172531/ENSG00000137486/ENSG00000163346/ENSG00000101160/ENSG00000185745/ENSG00000119922/ENSG00000072518/ENSG00000082014/ENSG00000159023/ENSG00000072062/ENSG00000135924/ENSG00000074370/ENSG00000178585/ENSG00000075624/ENSG00000169733	ENSG00000104312/ENSG00000115896/ENSG00000127666/ENSG00000080815/ENSG00000148737/ENSG00000104695/ENSG00000163932/ENSG00000154822/ENSG00000069702/ENSG00000102096/ENSG00000083799/ENSG00000111913/ENSG00000113575/ENSG00000204397/ENSG00000124107/ENSG00000181649/ENSG00000096384/ENSG00000124762/ENSG00000101367/ENSG00000137312	TMC8/AKT1/SORL1/HDAC4/FKBP1A/MFNG/MAPK3/NKX3-1/PPP1CA/ARRB1/PBXIP1/CTSZ/IFIT1/IFIT2/MARK2/SMARCD3/EPB41/PRKACA/DNAJB2/ATP2A3/CTNNBIP1/ACTB/RFNG	RIPK2/PLCL1/TICAM1/PSEN1/TCF7L2/PPP2CB/PRKCD/PLCL2/TGFBR3/PIM2/CYLD/RIPOR2/PPP2CA/CARD16/SLPI/PHLDA2/HSP90AB1/CDKN1A/MAPRE1/FLOT1
GO:0007187	G protein-coupled receptor signaling pathway, coupled to cyclic nucleotide second messenger	29/1980	102/10907	0.00700852908428738	0.108943230203686	0.0968010790682483	29	1.56616656763716	TRUE	FALSE	8	21	ENSG00000121281/ENSG00000114353/ENSG00000177963/ENSG00000125910/ENSG00000109062/ENSG00000125510/ENSG00000162881/ENSG00000141404	ENSG00000186469/ENSG00000170776/ENSG00000171522/ENSG00000125384/ENSG00000162104/ENSG00000140030/ENSG00000078369/ENSG00000120063/ENSG00000278195/ENSG00000181790/ENSG00000215644/ENSG00000160013/ENSG00000113448/ENSG00000138031/ENSG00000198873/ENSG00000204681/ENSG00000105290/ENSG00000163823/ENSG00000165029/ENSG00000174837/ENSG00000078401	ADCY7/GNAI2/RIC8A/S1PR4/SLC9A3R1/OPRL1/OXER1/GNAL	GNG2/AKAP13/PTGER4/PTGER2/ADCY9/GPR65/GNB1/GNA13/SSTR3/ADGRB1/GCGR/PTGIR/PDE4D/ADCY3/GRK5/GABBR1/APLP1/CCR1/ABCA1/ADGRE1/EDN1
GO:0033127	regulation of histone phosphorylation	6/1980	11/10907	0.00712077847292035	0.109714281808573	0.097486193941663	6	3.00468319559229	TRUE	FALSE	5	1	ENSG00000011243/ENSG00000102882/ENSG00000105127/ENSG00000113648/ENSG00000162302	ENSG00000119048	AKAP8L/MAPK3/AKAP8/MACROH2A1/RPS6KA4	UBE2B
GO:0034199	activation of protein kinase A activity	6/1980	11/10907	0.00712077847292035	0.109714281808573	0.097486193941663	6	3.00468319559229	TRUE	FALSE	3	3	ENSG00000121281/ENSG00000114302/ENSG00000072062	ENSG00000162104/ENSG00000188191/ENSG00000138031	ADCY7/PRKAR2A/PRKACA	ADCY9/PRKAR1B/ADCY3
GO:0043652	engulfment of apoptotic cell	6/1980	11/10907	0.00712077847292035	0.109714281808573	0.097486193941663	6	3.00468319559229	TRUE	FALSE	1	5	ENSG00000064687	ENSG00000128340/ENSG00000181790/ENSG00000177105/ENSG00000137801/ENSG00000168421	ABCA7	RAC2/ADGRB1/RHOG/THBS1/RHOH
GO:0043112	receptor metabolic process	37/1980	138/10907	0.00730822751906592	0.112273179488808	0.0997598924193824	37	1.4769396867223	TRUE	FALSE	15	22	ENSG00000114650/ENSG00000173020/ENSG00000172932/ENSG00000161203/ENSG00000137642/ENSG00000197943/ENSG00000116478/ENSG00000204842/ENSG00000079805/ENSG00000141971/ENSG00000137486/ENSG00000183020/ENSG00000014216/ENSG00000180871/ENSG00000028528	ENSG00000097033/ENSG00000072274/ENSG00000123240/ENSG00000096968/ENSG00000100644/ENSG00000117298/ENSG00000144566/ENSG00000080815/ENSG00000113615/ENSG00000100077/ENSG00000196396/ENSG00000163519/ENSG00000133961/ENSG00000135541/ENSG00000137575/ENSG00000169429/ENSG00000118454/ENSG00000136021/ENSG00000078401/ENSG00000137312/ENSG00000232810/ENSG00000196455	SCAP/GRK2/ANKRD13D/AP2M1/SORL1/PLCG2/HDAC1/ATXN2/DNM2/MVB12A/ARRB1/AP2A2/CAPN1/CXCR2/SNX1	SH3GLB1/TFRC/OPTN/JAK2/HIF1A/ECE1/RAB5A/PSEN1/SEC24A/GRK3/PTPN1/TRAT1/NUMB/AHI1/SDCBP/CXCL8/ANKRD13C/SCYL2/EDN1/FLOT1/TNF/PIK3R4
GO:0002822	regulation of adaptive immune response based on somatic recombination of immune receptors built from immunoglobulin superfamily domains	35/1980	129/10907	0.00733155311430984	0.112303148870507	0.0997865215957162	35	1.49457755853105	TRUE	FALSE	8	27	ENSG00000096996/ENSG00000015285/ENSG00000112679/ENSG00000109685/ENSG00000129465/ENSG00000123143/ENSG00000136630/ENSG00000010671	ENSG00000072274/ENSG00000104312/ENSG00000153029/ENSG00000125730/ENSG00000076242/ENSG00000115594/ENSG00000118503/ENSG00000120217/ENSG00000115602/ENSG00000169621/ENSG00000196839/ENSG00000113916/ENSG00000115604/ENSG00000056586/ENSG00000080345/ENSG00000144802/ENSG00000172724/ENSG00000028137/ENSG00000145868/ENSG00000126804/ENSG00000113302/ENSG00000175505/ENSG00000111679/ENSG00000167604/ENSG00000089041…	IL12RB1/WAS/DUSP22/NSD2/RIPK3/PKN1/HLX/BTK	TFRC/RIPK2/MR1/C3/MLH1/IL1R1/TNFAIP3/CD274/IL1RL1/APLF/ADA/BCL6/IL18R1/RC3H2/RIF1/NFKBIZ/CCL19/TNFRSF1B/FBXO38/ZBTB1/IL12B/CLCF1/PTPN6/NFKBID/P2RX7/TNF/ZC3H12A
GO:0071219	cellular response to molecule of bacterial origin	42/1980	161/10907	0.00747940416702589	0.114079748401772	0.101365112127474	42	1.43702239789196	TRUE	FALSE	10	32	ENSG00000142208/ENSG00000103490/ENSG00000100030/ENSG00000102882/ENSG00000105483/ENSG00000126456/ENSG00000105127/ENSG00000146063/ENSG00000239998/ENSG00000131042	ENSG00000104312/ENSG00000127666/ENSG00000254087/ENSG00000118503/ENSG00000120217/ENSG00000134070/ENSG00000170458/ENSG00000111732/ENSG00000197646/ENSG00000163735/ENSG00000136869/ENSG00000137752/ENSG00000109320/ENSG00000028137/ENSG00000160791/ENSG00000204397/ENSG00000137462/ENSG00000113448/ENSG00000113302/ENSG00000169429/ENSG00000277632/ENSG00000184588/ENSG00000196352/ENSG00000115008/ENSG00000101336…	AKT1/PYCARD/MAPK1/MAPK3/CARD8/IRF3/AKAP8/TRIM41/LILRA2/LILRB2	RIPK2/TICAM1/LYN/TNFAIP3/CD274/IRAK2/CD14/AICDA/PDCD1LG2/CXCL5/TLR4/CASP1/NFKB1/TNFRSF1B/CCR5/CARD16/TLR2/PDE4D/IL12B/CXCL8/CCL3/PDE4B/CD55/IL1A/HCK/ABCA1/CXCL2/PTAFR/TNF/ZC3H12A/TNIP2/TRIB1
GO:0071902	positive regulation of protein serine/threonine kinase activity	61/1980	250/10907	0.0074909617812355	0.114079748401772	0.101365112127474	61	1.34409494949495	TRUE	FALSE	24	37	ENSG00000198909/ENSG00000142208/ENSG00000112576/ENSG00000111276/ENSG00000100030/ENSG00000266173/ENSG00000168067/ENSG00000138834/ENSG00000102882/ENSG00000114738/ENSG00000108100/ENSG00000137486/ENSG00000164086/ENSG00000099942/ENSG00000185043/ENSG00000139625/ENSG00000143933/ENSG00000006062/ENSG00000134222/ENSG00000126934/ENSG00000225830/ENSG00000123143/ENSG00000135090/ENSG00000135932	ENSG00000170776/ENSG00000104312/ENSG00000096968/ENSG00000169032/ENSG00000099860/ENSG00000055208/ENSG00000095015/ENSG00000134070/ENSG00000157764/ENSG00000080815/ENSG00000151694/ENSG00000141506/ENSG00000154310/ENSG00000151726/ENSG00000136869/ENSG00000006634/ENSG00000172724/ENSG00000133703/ENSG00000102547/ENSG00000197442/ENSG00000113575/ENSG00000169554/ENSG00000196396/ENSG00000172575/ENSG00000137801…	MAP3K3/AKT1/CCND3/CDKN1B/MAPK1/STRADA/MAP4K2/MAPK8IP3/MAPK3/MAPKAPK3/CCNY/ARRB1/DUSP7/CRKL/CIB1/MAP3K12/CALM2/MAP3K14/PSRC1/MAP2K2/ERCC6/PKN1/TAOK3/CAB39	AKAP13/RIPK2/JAK2/MAP2K1/GADD45B/TAB2/MAP3K1/IRAK2/BRAF/PSEN1/ADAM17/PIK3R5/TNIK/ACSL1/TLR4/DBF4/CCL19/KRAS/CAB39L/MAP3K5/PPP2CA/ZEB2/PTPN1/RASGRP1/THBS1/MAP3K4/LAMTOR3/HSP90AB1/CCNYL1/PTK2B/C5AR1/MAP3K8/MAP3K20/EDN1/P2RX7/HMGA2/TNF
GO:0051251	positive regulation of lymphocyte activation	62/1980	255/10907	0.00765068872490164	0.11592501115799	0.103004713097928	62	1.33934244404833	TRUE	FALSE	15	47	ENSG00000168918/ENSG00000107099/ENSG00000142208/ENSG00000096996/ENSG00000103490/ENSG00000163513/ENSG00000102879/ENSG00000105122/ENSG00000168961/ENSG00000067955/ENSG00000109685/ENSG00000107738/ENSG00000136630/ENSG00000010671/ENSG00000131042	ENSG00000072274/ENSG00000104312/ENSG00000143507/ENSG00000127666/ENSG00000076242/ENSG00000254087/ENSG00000120217/ENSG00000143772/ENSG00000185338/ENSG00000196839/ENSG00000197646/ENSG00000113916/ENSG00000124508/ENSG00000080345/ENSG00000134352/ENSG00000132589/ENSG00000196776/ENSG00000144802/ENSG00000136869/ENSG00000083799/ENSG00000141968/ENSG00000112149/ENSG00000172724/ENSG00000126804/ENSG00000157227…	INPP5D/DOCK8/AKT1/IL12RB1/PYCARD/TGFBR2/CORO1A/RASAL3/LGALS9/CBFB/NSD2/VSIR/HLX/BTK/LILRB2	TFRC/RIPK2/DUSP10/TICAM1/MLH1/LYN/CD274/ITPKB/SOCS1/ADA/PDCD1LG2/BCL6/BTN2A2/RIF1/IL6ST/FLOT2/CD47/NFKBIZ/TLR4/CYLD/VAV1/CD83/CCL19/ZBTB1/MMP14/RASGRP1/PIK3R1/IL12B/CDKN1A/TNFRSF4/CLCF1/MAP3K8/PTPN6/RHOH/NFKBID/EBI3/PPP2R3C/CCR7/CD55/IL1A/HSPH1/GPR183/GAS6/TNIP2/PCID2/TOX/SELENOK
GO:0002756	MyD88-independent toll-like receptor signaling pathway	12/1980	32/10907	0.00770038616180787	0.11592501115799	0.103004713097928	12	2.0657196969697	TRUE	FALSE	3	9	ENSG00000186074/ENSG00000064012/ENSG00000126456	ENSG00000263528/ENSG00000023445/ENSG00000127666/ENSG00000170458/ENSG00000136560/ENSG00000104365/ENSG00000136869/ENSG00000110330/ENSG00000131323	CD300LF/CASP8/IRF3	IKBKE/BIRC3/TICAM1/CD14/TANK/IKBKB/TLR4/BIRC2/TRAF3
GO:0003143	embryonic heart tube morphogenesis	12/1980	32/10907	0.00770038616180787	0.11592501115799	0.103004713097928	12	2.0657196969697	TRUE	FALSE	3	9	ENSG00000163513/ENSG00000107882/ENSG00000133816	ENSG00000114446/ENSG00000100644/ENSG00000080815/ENSG00000198719/ENSG00000166949/ENSG00000125863/ENSG00000135541/ENSG00000169379/ENSG00000112658	TGFBR2/SUFU/MICAL2	IFT57/HIF1A/PSEN1/DLL1/SMAD3/MKKS/AHI1/ARL13B/SRF
GO:0042307	positive regulation of protein import into nucleus	12/1980	32/10907	0.00770038616180787	0.11592501115799	0.103004713097928	12	2.0657196969697	TRUE	FALSE	4	8	ENSG00000171720/ENSG00000100030/ENSG00000088888/ENSG00000178028	ENSG00000096968/ENSG00000080815/ENSG00000163932/ENSG00000173801/ENSG00000166949/ENSG00000145675/ENSG00000096384/ENSG00000163874	HDAC3/MAPK1/MAVS/DMAP1	JAK2/PSEN1/PRKCD/JUP/SMAD3/PIK3R1/HSP90AB1/ZC3H12A
GO:0007188	adenylate cyclase-modulating G protein-coupled receptor signaling pathway	27/1980	94/10907	0.00784074919680927	0.117700846514388	0.10458262462511	27	1.58225338491296	TRUE	FALSE	8	19	ENSG00000121281/ENSG00000114353/ENSG00000177963/ENSG00000125910/ENSG00000109062/ENSG00000125510/ENSG00000162881/ENSG00000141404	ENSG00000186469/ENSG00000170776/ENSG00000171522/ENSG00000125384/ENSG00000162104/ENSG00000140030/ENSG00000078369/ENSG00000120063/ENSG00000181790/ENSG00000215644/ENSG00000160013/ENSG00000113448/ENSG00000138031/ENSG00000198873/ENSG00000204681/ENSG00000105290/ENSG00000165029/ENSG00000174837/ENSG00000078401	ADCY7/GNAI2/RIC8A/S1PR4/SLC9A3R1/OPRL1/OXER1/GNAL	GNG2/AKAP13/PTGER4/PTGER2/ADCY9/GPR65/GNB1/GNA13/ADGRB1/GCGR/PTGIR/PDE4D/ADCY3/GRK5/GABBR1/APLP1/ABCA1/ADGRE1/EDN1
GO:1902115	regulation of organelle assembly	41/1980	157/10907	0.00800040074013178	0.119688479454104	0.106348728062619	41	1.43854789937592	TRUE	FALSE	14	27	ENSG00000116213/ENSG00000204842/ENSG00000079805/ENSG00000114388/ENSG00000184640/ENSG00000171853/ENSG00000204308/ENSG00000148356/ENSG00000010361/ENSG00000173621/ENSG00000063978/ENSG00000150867/ENSG00000139437/ENSG00000138767	ENSG00000097033/ENSG00000170776/ENSG00000111554/ENSG00000074319/ENSG00000180198/ENSG00000144566/ENSG00000137710/ENSG00000213024/ENSG00000137497/ENSG00000136167/ENSG00000265808/ENSG00000144843/ENSG00000111596/ENSG00000083799/ENSG00000083937/ENSG00000147894/ENSG00000101421/ENSG00000111490/ENSG00000111837/ENSG00000075618/ENSG00000137575/ENSG00000115839/ENSG00000145907/ENSG00000101336/ENSG00000078401…	WRAP73/ATXN2/DNM2/NPRL2/SEPTIN9/TRAPPC12/RNF5/LRSAM1/FUZ/LRFN4/RNF4/PIP4K2A/TCHP/CNOT6L	SH3GLB1/AKAP13/MDM1/TSG101/RCC1/RAB5A/RDX/NUP62/NUMA1/LCP1/SEC22B/ADPRH/CNOT2/CYLD/CHMP2B/C9orf72/CHMP4B/TBC1D30/MAK/FSCN1/SDCBP/RAB3GAP1/G3BP1/HCK/EDN1/TNF/SPAG5
GO:0070997	neuron death	60/1980	246/10907	0.00801871807534154	0.119688479454104	0.106348728062619	60	1.34355752648436	TRUE	FALSE	23	37	ENSG00000142208/ENSG00000137642/ENSG00000068024/ENSG00000106144/ENSG00000111912/ENSG00000135439/ENSG00000090020/ENSG00000119335/ENSG00000135250/ENSG00000102879/ENSG00000160211/ENSG00000137486/ENSG00000064012/ENSG00000091592/ENSG00000118689/ENSG00000101160/ENSG00000105221/ENSG00000078237/ENSG00000214253/ENSG00000139625/ENSG00000135766/ENSG00000131238/ENSG00000099804	ENSG00000109654/ENSG00000096968/ENSG00000100644/ENSG00000162924/ENSG00000080815/ENSG00000151012/ENSG00000112096/ENSG00000118260/ENSG00000154153/ENSG00000119508/ENSG00000136869/ENSG00000015475/ENSG00000113742/ENSG00000197283/ENSG00000197548/ENSG00000133703/ENSG00000028137/ENSG00000197442/ENSG00000153291/ENSG00000001084/ENSG00000091972/ENSG00000105835/ENSG00000101421/ENSG00000174405/ENSG00000159388…	AKT1/SORL1/HDAC4/CASP2/NCOA7/AGAP2/SLC9A1/SET/SRPK2/CORO1A/G6PD/ARRB1/CASP8/NLRP1/FOXO3/CTSZ/AKT2/TIGAR/FIS1/MAP3K12/EGLN1/PPT1/CDC34	TRIM2/JAK2/HIF1A/REL/PSEN1/SLC7A11/SOD2/CREB1/RETREG1/NR4A3/TLR4/BID/CPEB4/SYNGAP1/ATG7/KRAS/TNFRSF1B/MAP3K5/SLC25A27/GCLC/CD200/NAMPT/CHMP4B/LIG4/BTG2/HSP90AB1/PRNP/PTK2B/GCLM/C5AR1/CLCF1/CCL3/ELK1/JUN/XIAP/TNF/DDIT4
GO:0031638	zymogen activation	13/1980	36/10907	0.00809822448208006	0.120192292171889	0.106796388873105	13	1.98921156004489	TRUE	FALSE	7	6	ENSG00000103490/ENSG00000139178/ENSG00000064012/ENSG00000074800/ENSG00000101160/ENSG00000107738/ENSG00000030110	ENSG00000104312/ENSG00000163975/ENSG00000157227/ENSG00000137801/ENSG00000112378/ENSG00000100031	PYCARD/C1RL/CASP8/ENO1/CTSZ/VSIR/BAK1	RIPK2/MELTF/MMP14/THBS1/PERP/GGT1
GO:1902893	regulation of pri-miRNA transcription by RNA polymerase II	13/1980	36/10907	0.00809822448208006	0.120192292171889	0.106796388873105	13	1.98921156004489	TRUE	FALSE	5	8	ENSG00000072736/ENSG00000068024/ENSG00000100811/ENSG00000118689/ENSG00000127616	ENSG00000198911/ENSG00000100644/ENSG00000102554/ENSG00000166949/ENSG00000072310/ENSG00000177606/ENSG00000112658/ENSG00000232810	NFATC3/HDAC4/YY1/FOXO3/SMARCA4	SREBF2/HIF1A/KLF5/SMAD3/SREBF1/JUN/SRF/TNF
GO:0010952	positive regulation of peptidase activity	39/1980	148/10907	0.00814972769981506	0.120277161052889	0.106871798783796	39	1.45158681408681	TRUE	FALSE	24	15	ENSG00000106144/ENSG00000103490/ENSG00000102871/ENSG00000142405/ENSG00000102882/ENSG00000167034/ENSG00000168961/ENSG00000105483/ENSG00000121858/ENSG00000137486/ENSG00000064012/ENSG00000120889/ENSG00000091592/ENSG00000214253/ENSG00000169230/ENSG00000107738/ENSG00000205155/ENSG00000142552/ENSG00000074370/ENSG00000185825/ENSG00000003400/ENSG00000030110/ENSG00000187796/ENSG00000108405	ENSG00000114446/ENSG00000104312/ENSG00000254087/ENSG00000096968/ENSG00000136560/ENSG00000166949/ENSG00000015475/ENSG00000137752/ENSG00000197442/ENSG00000099968/ENSG00000079387/ENSG00000003402/ENSG00000136997/ENSG00000112378/ENSG00000232810	CASP2/PYCARD/TRADD/NLRP12/MAPK3/NKX3-1/LGALS9/CARD8/TNFSF10/ARRB1/CASP8/TNFRSF10B/NLRP1/FIS1/PRELID1/VSIR/PSENEN/RCN3/ATP2A3/BCAP31/CASP10/BAK1/CARD9/P2RX1	IFT57/RIPK2/LYN/JAK2/TANK/SMAD3/BID/CASP1/MAP3K5/BCL2L13/SENP1/CFLAR/MYC/PERP/TNF
GO:0038061	NIK/NF-kappaB signaling	39/1980	148/10907	0.00814972769981506	0.120277161052889	0.106871798783796	39	1.45158681408681	TRUE	FALSE	12	27	ENSG00000142208/ENSG00000102871/ENSG00000142405/ENSG00000168961/ENSG00000130402/ENSG00000120889/ENSG00000205220/ENSG00000129465/ENSG00000214078/ENSG00000240065/ENSG00000006062/ENSG00000136930	ENSG00000263528/ENSG00000023445/ENSG00000169756/ENSG00000162924/ENSG00000170458/ENSG00000076604/ENSG00000133048/ENSG00000115604/ENSG00000056586/ENSG00000136869/ENSG00000069399/ENSG00000083799/ENSG00000172724/ENSG00000110330/ENSG00000077150/ENSG00000137462/ENSG00000013275/ENSG00000126070/ENSG00000113302/ENSG00000176170/ENSG00000141527/ENSG00000100902/ENSG00000108671/ENSG00000104856/ENSG00000078401…	AKT1/TRADD/NLRP12/LGALS9/ACTN4/TNFRSF10B/PSMB10/RIPK3/CPNE1/PSMB9/MAP3K14/PSMB7	IKBKE/BIRC3/LIMS1/REL/CD14/TRAF4/CHI3L1/IL18R1/RC3H2/TLR4/BCL3/CYLD/CCL19/BIRC2/NFKB2/TLR2/PSMC4/AGO3/IL12B/SPHK1/CARD14/PSMA6/PSMD11/RELB/EDN1/TNF/ZC3H12A
GO:0046635	positive regulation of alpha-beta T cell activation	18/1980	56/10907	0.00817427976674157	0.120301585138544	0.106893500709122	18	1.77061688311688	TRUE	FALSE	6	12	ENSG00000096996/ENSG00000163513/ENSG00000105122/ENSG00000168961/ENSG00000067955/ENSG00000136630	ENSG00000104312/ENSG00000143772/ENSG00000185338/ENSG00000196839/ENSG00000144802/ENSG00000112149/ENSG00000172724/ENSG00000113302/ENSG00000167604/ENSG00000105246/ENSG00000196352/ENSG00000120694	IL12RB1/TGFBR2/RASAL3/LGALS9/CBFB/HLX	RIPK2/ITPKB/SOCS1/ADA/NFKBIZ/CD83/CCL19/IL12B/NFKBID/EBI3/CD55/HSPH1
GO:0001666	response to hypoxia	62/1980	256/10907	0.00835374961873626	0.122293731564497	0.108663614587091	62	1.33411063762626	TRUE	FALSE	26	36	ENSG00000114650/ENSG00000142208/ENSG00000091542/ENSG00000111276/ENSG00000090020/ENSG00000163513/ENSG00000103415/ENSG00000167034/ENSG00000130402/ENSG00000158773/ENSG00000067992/ENSG00000074800/ENSG00000205220/ENSG00000127483/ENSG00000183044/ENSG00000118689/ENSG00000240065/ENSG00000078237/ENSG00000197930/ENSG00000214253/ENSG00000135766/ENSG00000023330/ENSG00000129993/ENSG00000173511/ENSG00000136930…	ENSG00000110911/ENSG00000165168/ENSG00000100644/ENSG00000162433/ENSG00000151694/ENSG00000196839/ENSG00000177674/ENSG00000118260/ENSG00000166949/ENSG00000101337/ENSG00000069702/ENSG00000078369/ENSG00000185650/ENSG00000110330/ENSG00000204397/ENSG00000173846/ENSG00000135679/ENSG00000137462/ENSG00000157227/ENSG00000137801/ENSG00000013275/ENSG00000116044/ENSG00000051523/ENSG00000087470/ENSG00000120899…	SCAP/AKT1/ALKBH5/CDKN1B/SLC9A1/TGFBR2/HMOX2/NKX3-1/ACTN4/USF1/PDK3/ENO1/PSMB10/HP1BP3/ABAT/FOXO3/PSMB9/TIGAR/ERO1A/FIS1/EGLN1/ALAS1/CBFA2T3/VEGFB/PSMB7/PTEN	SLC11A2/CYBB/HIF1A/AK4/ADAM17/ADA/AGTRAP/CREB1/SMAD3/TM9SF4/TGFBR3/GNB1/ZFP36L1/BIRC2/CARD16/PLK3/MDM2/TLR2/MMP14/THBS1/PSMC4/NFE2L2/CYBA/DNM1L/PTK2B/CFLAR/MYC/PSMA6/MT-ND4/PSMD11/VHL/EDN1/SRF/ITPR1/DDIT4/MT-CYB
GO:0003013	circulatory system process	67/1980	280/10907	0.0083784287970612	0.122293731564497	0.108663614587091	67	1.3181259018759	TRUE	FALSE	27	40	ENSG00000173020/ENSG00000142208/ENSG00000010322/ENSG00000068024/ENSG00000090020/ENSG00000114353/ENSG00000048740/ENSG00000164251/ENSG00000176393/ENSG00000151702/ENSG00000099337/ENSG00000183044/ENSG00000180871/ENSG00000167323/ENSG00000101160/ENSG00000102125/ENSG00000125510/ENSG00000127125/ENSG00000171298/ENSG00000143933/ENSG00000072062/ENSG00000074370/ENSG00000214872/ENSG00000173511/ENSG00000005187…	ENSG00000149177/ENSG00000170776/ENSG00000096968/ENSG00000125384/ENSG00000117298/ENSG00000131979/ENSG00000196839/ENSG00000171860/ENSG00000112096/ENSG00000198719/ENSG00000177674/ENSG00000115738/ENSG00000173801/ENSG00000135124/ENSG00000166949/ENSG00000163399/ENSG00000125863/ENSG00000215644/ENSG00000001084/ENSG00000105835/ENSG00000135679/ENSG00000113448/ENSG00000070961/ENSG00000072310/ENSG00000051523…	GRK2/AKT1/NISCH/HDAC4/SLC9A1/GNAI2/CELF2/F2RL1/RNPEP/FLI1/KCNK6/ABAT/CXCR2/STIM1/CTSZ/TAZ/OPRL1/PPCS/GAA/CALM2/PRKACA/ATP2A3/SMTNL1/VEGFB/ACSM3/CTNNBIP1/P2RX1	PTPRJ/AKAP13/JAK2/PTGER2/ECE1/GCH1/ADA/C3AR1/SOD2/DLL1/AGTRAP/ID2/JUP/P2RX4/SMAD3/ATP1A1/MKKS/GCGR/GCLC/NAMPT/MDM2/PDE4D/ATP2B1/SREBF1/CYBA/DNM1L/PIK3C2A/GCLM/GSTO1/FXYD6/PDE4B/MYBPC3/TJP2/EDN1/PTAFR/ITPR1/GAS6/ZC3H12A/SGK1/AZU1
GO:0030865	cortical cytoskeleton organization	15/1980	44/10907	0.008426024139008	0.122293731564497	0.108663614587091	15	1.87792699724518	TRUE	FALSE	4	11	ENSG00000131899/ENSG00000143878/ENSG00000159023/ENSG00000132612	ENSG00000115956/ENSG00000128340/ENSG00000082397/ENSG00000104365/ENSG00000177105/ENSG00000007168/ENSG00000161791/ENSG00000168421/ENSG00000092020/ENSG00000172602/ENSG00000232810	LLGL1/RHOB/EPB41/VPS4A	PLEK/RAC2/EPB41L3/IKBKB/RHOG/PAFAH1B1/FMNL3/RHOH/PPP2R3C/RND1/TNF
GO:0032648	regulation of interferon-beta production	15/1980	44/10907	0.008426024139008	0.122293731564497	0.108663614587091	15	1.87792699724518	TRUE	FALSE	6	9	ENSG00000103490/ENSG00000100811/ENSG00000088888/ENSG00000126456/ENSG00000160703/ENSG00000108771	ENSG00000104312/ENSG00000162924/ENSG00000136869/ENSG00000186141/ENSG00000131323/ENSG00000137462/ENSG00000104856/ENSG00000137312/ENSG00000128604	PYCARD/YY1/MAVS/IRF3/NLRX1/DHX58	RIPK2/REL/TLR4/POLR3C/TRAF3/TLR2/RELB/FLOT1/IRF5
GO:2000177	regulation of neural precursor cell proliferation	15/1980	44/10907	0.008426024139008	0.122293731564497	0.108663614587091	15	1.87792699724518	TRUE	FALSE	8	7	ENSG00000114353/ENSG00000111087/ENSG00000166145/ENSG00000136044/ENSG00000118689/ENSG00000101160/ENSG00000082014/ENSG00000072163	ENSG00000187109/ENSG00000254087/ENSG00000100644/ENSG00000115738/ENSG00000167642/ENSG00000159388/ENSG00000198846	GNAI2/GLI1/SPINT1/APPL2/FOXO3/CTSZ/SMARCD3/LIMS2	NAP1L1/LYN/HIF1A/ID2/SPINT2/BTG2/TOX
GO:0008015	blood circulation	64/1980	266/10907	0.0086679812720961	0.125114213196684	0.111169742457334	64	1.32537404116351	TRUE	FALSE	25	39	ENSG00000173020/ENSG00000142208/ENSG00000010322/ENSG00000068024/ENSG00000090020/ENSG00000048740/ENSG00000164251/ENSG00000176393/ENSG00000151702/ENSG00000099337/ENSG00000183044/ENSG00000180871/ENSG00000167323/ENSG00000101160/ENSG00000102125/ENSG00000125510/ENSG00000171298/ENSG00000143933/ENSG00000072062/ENSG00000074370/ENSG00000214872/ENSG00000173511/ENSG00000005187/ENSG00000178585/ENSG00000108405	ENSG00000149177/ENSG00000096968/ENSG00000125384/ENSG00000117298/ENSG00000131979/ENSG00000196839/ENSG00000171860/ENSG00000112096/ENSG00000198719/ENSG00000177674/ENSG00000115738/ENSG00000173801/ENSG00000135124/ENSG00000166949/ENSG00000163399/ENSG00000125863/ENSG00000215644/ENSG00000001084/ENSG00000105835/ENSG00000135679/ENSG00000113448/ENSG00000070961/ENSG00000072310/ENSG00000051523/ENSG00000087470…	GRK2/AKT1/NISCH/HDAC4/SLC9A1/CELF2/F2RL1/RNPEP/FLI1/KCNK6/ABAT/CXCR2/STIM1/CTSZ/TAZ/OPRL1/GAA/CALM2/PRKACA/ATP2A3/SMTNL1/VEGFB/ACSM3/CTNNBIP1/P2RX1	PTPRJ/JAK2/PTGER2/ECE1/GCH1/ADA/C3AR1/SOD2/DLL1/AGTRAP/ID2/JUP/P2RX4/SMAD3/ATP1A1/MKKS/GCGR/GCLC/NAMPT/MDM2/PDE4D/ATP2B1/SREBF1/CYBA/DNM1L/PIK3C2A/GCLM/GSTO1/FXYD6/PDE4B/MYBPC3/TJP2/EDN1/PTAFR/ITPR1/GAS6/ZC3H12A/SGK1/AZU1
GO:0036293	response to decreased oxygen levels	64/1980	266/10907	0.0086679812720961	0.125114213196684	0.111169742457334	64	1.32537404116351	TRUE	FALSE	26	38	ENSG00000114650/ENSG00000142208/ENSG00000091542/ENSG00000111276/ENSG00000090020/ENSG00000163513/ENSG00000103415/ENSG00000167034/ENSG00000130402/ENSG00000158773/ENSG00000067992/ENSG00000074800/ENSG00000205220/ENSG00000127483/ENSG00000183044/ENSG00000118689/ENSG00000240065/ENSG00000078237/ENSG00000197930/ENSG00000214253/ENSG00000135766/ENSG00000023330/ENSG00000129993/ENSG00000173511/ENSG00000136930…	ENSG00000110911/ENSG00000165168/ENSG00000100644/ENSG00000162433/ENSG00000151694/ENSG00000196839/ENSG00000177674/ENSG00000118260/ENSG00000166949/ENSG00000101337/ENSG00000069702/ENSG00000113742/ENSG00000078369/ENSG00000185650/ENSG00000110330/ENSG00000204397/ENSG00000173846/ENSG00000105835/ENSG00000135679/ENSG00000137462/ENSG00000157227/ENSG00000137801/ENSG00000013275/ENSG00000116044/ENSG00000051523…	SCAP/AKT1/ALKBH5/CDKN1B/SLC9A1/TGFBR2/HMOX2/NKX3-1/ACTN4/USF1/PDK3/ENO1/PSMB10/HP1BP3/ABAT/FOXO3/PSMB9/TIGAR/ERO1A/FIS1/EGLN1/ALAS1/CBFA2T3/VEGFB/PSMB7/PTEN	SLC11A2/CYBB/HIF1A/AK4/ADAM17/ADA/AGTRAP/CREB1/SMAD3/TM9SF4/TGFBR3/CPEB4/GNB1/ZFP36L1/BIRC2/CARD16/PLK3/NAMPT/MDM2/TLR2/MMP14/THBS1/PSMC4/NFE2L2/CYBA/DNM1L/PTK2B/CFLAR/MYC/PSMA6/MT-ND4/PSMD11/VHL/EDN1/SRF/ITPR1/DDIT4/MT-CYB
GO:0001953	negative regulation of cell-matrix adhesion	10/1980	25/10907	0.00875165467101289	0.125289355971394	0.111325364881521	10	2.20343434343434	TRUE	FALSE	2	8	ENSG00000112679/ENSG00000171862	ENSG00000113916/ENSG00000163539/ENSG00000101384/ENSG00000144824/ENSG00000157227/ENSG00000145675/ENSG00000137801/ENSG00000071054	DUSP22/PTEN	BCL6/CLASP2/JAG1/PHLDB2/MMP14/PIK3R1/THBS1/MAP4K4
GO:0032897	negative regulation of viral transcription	10/1980	25/10907	0.00875165467101289	0.125289355971394	0.111325364881521	10	2.20343434343434	TRUE	FALSE	6	4	ENSG00000204713/ENSG00000171206/ENSG00000116478/ENSG00000153560/ENSG00000116525/ENSG00000154370	ENSG00000275302/ENSG00000277632/ENSG00000177606/ENSG00000149948	TRIM27/TRIM8/HDAC1/UBP1/TRIM62/TRIM11	CCL4/CCL3/JUN/HMGA2
GO:0045577	regulation of B cell differentiation	10/1980	25/10907	0.00875165467101289	0.125289355971394	0.111325364881521	10	2.20343434343434	TRUE	FALSE	3	7	ENSG00000168918/ENSG00000152518/ENSG00000010671	ENSG00000115738/ENSG00000083799/ENSG00000185650/ENSG00000157227/ENSG00000111679/ENSG00000092020/ENSG00000126226	INPP5D/ZFP36L2/BTK	ID2/CYLD/ZFP36L1/MMP14/PTPN6/PPP2R3C/PCID2
GO:1903707	negative regulation of hemopoiesis	30/1980	108/10907	0.00878444267620402	0.125315262339608	0.111348383883189	30	1.53016273849607	TRUE	FALSE	9	21	ENSG00000198728/ENSG00000168918/ENSG00000067955/ENSG00000169926/ENSG00000197837/ENSG00000185043/ENSG00000133884/ENSG00000183864/ENSG00000136630	ENSG00000254087/ENSG00000166477/ENSG00000143772/ENSG00000185338/ENSG00000113916/ENSG00000198719/ENSG00000056586/ENSG00000115738/ENSG00000136869/ENSG00000130584/ENSG00000185650/ENSG00000145675/ENSG00000116044/ENSG00000077585/ENSG00000120899/ENSG00000277632/ENSG00000167604/ENSG00000136997/ENSG00000175354/ENSG00000163874/ENSG00000173334	LDB1/INPP5D/CBFB/KLF13/H4-16/CIB1/DPF2/TOB2/HLX	LYN/LEO1/ITPKB/SOCS1/BCL6/DLL1/RC3H2/ID2/TLR4/ZBTB46/ZFP36L1/PIK3R1/NFE2L2/GPR137B/PTK2B/CCL3/NFKBID/MYC/PTPN2/ZC3H12A/TRIB1
GO:0051222	positive regulation of protein transport	65/1980	271/10907	0.00881739365436534	0.125315262339608	0.111348383883189	65	1.32124753065712	TRUE	FALSE	24	41	ENSG00000172375/ENSG00000196535/ENSG00000137642/ENSG00000164251/ENSG00000171720/ENSG00000128245/ENSG00000100030/ENSG00000116729/ENSG00000160948/ENSG00000088888/ENSG00000137486/ENSG00000064012/ENSG00000183044/ENSG00000104904/ENSG00000105221/ENSG00000178028/ENSG00000185043/ENSG00000126456/ENSG00000214253/ENSG00000072062/ENSG00000185825/ENSG00000142082/ENSG00000156026/ENSG00000177427	ENSG00000097033/ENSG00000171522/ENSG00000166523/ENSG00000074319/ENSG00000198911/ENSG00000096968/ENSG00000100644/ENSG00000116574/ENSG00000170458/ENSG00000213625/ENSG00000080815/ENSG00000128340/ENSG00000148737/ENSG00000113615/ENSG00000163932/ENSG00000173801/ENSG00000068366/ENSG00000166949/ENSG00000101337/ENSG00000136869/ENSG00000015475/ENSG00000152700/ENSG00000120742/ENSG00000173846/ENSG00000135679…	C2CD2L/MYO18A/SORL1/F2RL1/HDAC3/YWHAH/MAPK1/WLS/VPS28/MAVS/ARRB1/CASP8/ABAT/OAZ1/AKT2/DMAP1/CIB1/IRF3/FIS1/PRKACA/BCAP31/SIRT3/MCU/MIEF2	SH3GLB1/PTGER4/CLEC4E/TSG101/SREBF2/JAK2/HIF1A/RHOU/CD14/LEPROT/PSEN1/RAC2/TCF7L2/SEC24A/PRKCD/JUP/ACSL4/SMAD3/TM9SF4/TLR4/BID/SAR1B/SERP1/PLK3/MDM2/TLR2/PIK3R1/DNM1L/HSP90AB1/TNFRSF4/PRNP/IL1A/FFAR1/P2RX7/HCAR2/STX4/EXOC1/TNF/GAS6/ZC3H12A/STOM
GO:0010950	positive regulation of endopeptidase activity	36/1980	135/10907	0.00882501847462026	0.125315262339608	0.111348383883189	36	1.46895622895623	TRUE	FALSE	22	14	ENSG00000106144/ENSG00000103490/ENSG00000102871/ENSG00000142405/ENSG00000167034/ENSG00000168961/ENSG00000105483/ENSG00000121858/ENSG00000137486/ENSG00000064012/ENSG00000120889/ENSG00000091592/ENSG00000214253/ENSG00000169230/ENSG00000107738/ENSG00000205155/ENSG00000074370/ENSG00000185825/ENSG00000003400/ENSG00000030110/ENSG00000187796/ENSG00000108405	ENSG00000114446/ENSG00000104312/ENSG00000254087/ENSG00000096968/ENSG00000166949/ENSG00000015475/ENSG00000137752/ENSG00000197442/ENSG00000099968/ENSG00000079387/ENSG00000003402/ENSG00000136997/ENSG00000112378/ENSG00000232810	CASP2/PYCARD/TRADD/NLRP12/NKX3-1/LGALS9/CARD8/TNFSF10/ARRB1/CASP8/TNFRSF10B/NLRP1/FIS1/PRELID1/VSIR/PSENEN/ATP2A3/BCAP31/CASP10/BAK1/CARD9/P2RX1	IFT57/RIPK2/LYN/JAK2/SMAD3/BID/CASP1/MAP3K5/BCL2L13/SENP1/CFLAR/MYC/PERP/TNF
GO:2001056	positive regulation of cysteine-type endopeptidase activity	32/1980	117/10907	0.00887510349329188	0.125686775616592	0.111678490545466	32	1.50662177328844	TRUE	FALSE	19	13	ENSG00000106144/ENSG00000103490/ENSG00000102871/ENSG00000142405/ENSG00000167034/ENSG00000168961/ENSG00000105483/ENSG00000121858/ENSG00000137486/ENSG00000064012/ENSG00000120889/ENSG00000091592/ENSG00000214253/ENSG00000074370/ENSG00000185825/ENSG00000003400/ENSG00000030110/ENSG00000187796/ENSG00000108405	ENSG00000114446/ENSG00000104312/ENSG00000096968/ENSG00000166949/ENSG00000015475/ENSG00000137752/ENSG00000197442/ENSG00000099968/ENSG00000079387/ENSG00000003402/ENSG00000136997/ENSG00000112378/ENSG00000232810	CASP2/PYCARD/TRADD/NLRP12/NKX3-1/LGALS9/CARD8/TNFSF10/ARRB1/CASP8/TNFRSF10B/NLRP1/FIS1/ATP2A3/BCAP31/CASP10/BAK1/CARD9/P2RX1	IFT57/RIPK2/JAK2/SMAD3/BID/CASP1/MAP3K5/BCL2L13/SENP1/CFLAR/MYC/PERP/TNF
GO:0002312	B cell activation involved in immune response	21/1980	69/10907	0.00895355054114279	0.126159197779602	0.112098259401866	21	1.67652613087396	TRUE	FALSE	3	18	ENSG00000100060/ENSG00000197943/ENSG00000109685	ENSG00000072274/ENSG00000076242/ENSG00000169621/ENSG00000111732/ENSG00000196839/ENSG00000104320/ENSG00000113916/ENSG00000198719/ENSG00000175857/ENSG00000154822/ENSG00000080345/ENSG00000136869/ENSG00000069399/ENSG00000156127/ENSG00000174405/ENSG00000120899/ENSG00000175505/ENSG00000169508	MFNG/PLCG2/NSD2	TFRC/MLH1/APLF/AICDA/ADA/NBN/BCL6/DLL1/GAPT/PLCL2/RIF1/TLR4/BCL3/BATF/LIG4/PTK2B/CLCF1/GPR183
GO:0007163	establishment or maintenance of cell polarity	41/1980	158/10907	0.00895717868011422	0.126159197779602	0.112098259401866	41	1.42944316583557	TRUE	FALSE	16	25	ENSG00000088833/ENSG00000107099/ENSG00000196535/ENSG00000090020/ENSG00000138964/ENSG00000118046/ENSG00000131899/ENSG00000109062/ENSG00000143878/ENSG00000099942/ENSG00000072518/ENSG00000131236/ENSG00000176973/ENSG00000135525/ENSG00000204843/ENSG00000075624	ENSG00000127314/ENSG00000275302/ENSG00000150054/ENSG00000084733/ENSG00000040275/ENSG00000128340/ENSG00000137497/ENSG00000115091/ENSG00000163539/ENSG00000132589/ENSG00000169504/ENSG00000108669/ENSG00000111913/ENSG00000112851/ENSG00000172724/ENSG00000177105/ENSG00000167642/ENSG00000007168/ENSG00000107104/ENSG00000075618/ENSG00000096384/ENSG00000120899/ENSG00000168421/ENSG00000126353/ENSG00000172602	NSFL1C/DOCK8/MYO18A/SLC9A1/PARVG/STK11/LLGL1/SLC9A3R1/RHOB/CRKL/MARK2/CAP1/FAM89B/MAP7/DCTN1/ACTB	RAP1B/CCL4/MPP7/RAB10/SPDL1/RAC2/NUMA1/ACTR3/CLASP2/FLOT2/CLIC4/CYTH1/RIPOR2/ERBIN/CCL19/RHOG/SPINT2/PAFAH1B1/KANK1/FSCN1/HSP90AB1/PTK2B/RHOH/CCR7/RND1
GO:0006907	pinocytosis	8/1980	18/10907	0.00902852271890565	0.126159197779602	0.112098259401866	8	2.44826038159371	TRUE	FALSE	7	1	ENSG00000103490/ENSG00000114738/ENSG00000079805/ENSG00000130402/ENSG00000136044/ENSG00000185722/ENSG00000131238	ENSG00000103966	PYCARD/MAPKAPK3/DNM2/ACTN4/APPL2/ANKFY1/PPT1	EHD4
GO:1900151	regulation of nuclear-transcribed mRNA catabolic process, deadenylation-dependent decay	8/1980	18/10907	0.00902852271890565	0.126159197779602	0.112098259401866	8	2.44826038159371	TRUE	FALSE	5	3	ENSG00000152518/ENSG00000168002/ENSG00000198791/ENSG00000141232/ENSG00000107864	ENSG00000123908/ENSG00000185650/ENSG00000159388	ZFP36L2/POLR2G/CNOT7/TOB1/CPEB3	AGO2/ZFP36L1/BTG2
GO:1905523	positive regulation of macrophage migration	8/1980	18/10907	0.00902852271890565	0.126159197779602	0.112098259401866	8	2.44826038159371	TRUE	FALSE	2	6	ENSG00000100030/ENSG00000102882	ENSG00000171860/ENSG00000135124/ENSG00000157227/ENSG00000137801/ENSG00000197405/ENSG00000277632	MAPK1/MAPK3	C3AR1/P2RX4/MMP14/THBS1/C5AR1/CCL3
GO:0048659	smooth muscle cell proliferation	27/1980	95/10907	0.00910576257505473	0.126900998857659	0.112757383834616	27	1.5655980861244	TRUE	FALSE	7	20	ENSG00000142208/ENSG00000068024/ENSG00000111276/ENSG00000114353/ENSG00000163513/ENSG00000178585/ENSG00000171862	ENSG00000096968/ENSG00000118503/ENSG00000112096/ENSG00000148737/ENSG00000115738/ENSG00000119508/ENSG00000197442/ENSG00000105835/ENSG00000135679/ENSG00000160013/ENSG00000137801/ENSG00000051523/ENSG00000114861/ENSG00000113302/ENSG00000124762/ENSG00000078401/ENSG00000177606/ENSG00000169403/ENSG00000232810/ENSG00000173334	AKT1/HDAC4/CDKN1B/GNAI2/TGFBR2/CTNNBIP1/PTEN	JAK2/TNFAIP3/SOD2/TCF7L2/ID2/NR4A3/MAP3K5/NAMPT/MDM2/PTGIR/THBS1/CYBA/FOXP1/IL12B/CDKN1A/EDN1/JUN/PTAFR/TNF/TRIB1
GO:0097193	intrinsic apoptotic signaling pathway	58/1980	238/10907	0.0091901416394299	0.127738106279272	0.113501192344393	58	1.34242848654613	TRUE	FALSE	21	37	ENSG00000148411/ENSG00000142208/ENSG00000106144/ENSG00000103490/ENSG00000118046/ENSG00000116478/ENSG00000167034/ENSG00000035664/ENSG00000120889/ENSG00000074800/ENSG00000109062/ENSG00000129465/ENSG00000134452/ENSG00000197930/ENSG00000214253/ENSG00000102572/ENSG00000164054/ENSG00000074370/ENSG00000225830/ENSG00000185825/ENSG00000030110	ENSG00000263528/ENSG00000178719/ENSG00000076242/ENSG00000096968/ENSG00000196954/ENSG00000100644/ENSG00000104081/ENSG00000026508/ENSG00000104320/ENSG00000112096/ENSG00000060138/ENSG00000163932/ENSG00000126003/ENSG00000015475/ENSG00000069399/ENSG00000011422/ENSG00000083799/ENSG00000140379/ENSG00000028137/ENSG00000152409/ENSG00000197442/ENSG00000196396/ENSG00000135679/ENSG00000052795/ENSG00000145675…	NACC2/AKT1/CASP2/PYCARD/STK11/HDAC1/NKX3-1/DAPK2/TNFRSF10B/ENO1/SLC9A3R1/RIPK3/FBH1/ERO1A/FIS1/STK24/SHISA5/ATP2A3/ERCC6/BCAP31/BAK1	IKBKE/GRINA/MLH1/JAK2/CASP4/HIF1A/BMF/CD44/NBN/SOD2/YBX3/PRKCD/PLAGL2/BID/BCL3/PLAUR/CYLD/BCL2A1/TNFRSF1B/JMY/MAP3K5/PTPN1/MDM2/FNIP2/PIK3R1/NFE2L2/DNM1L/GSDME/CDKN1A/SKIL/PTPN2/ITPR1/PERP/HINT1/TNF/DDIT4/SELENOK
GO:0045638	negative regulation of myeloid cell differentiation	20/1980	65/10907	0.00931457157423808	0.129097658056169	0.114709216732937	20	1.6949494949495	TRUE	FALSE	6	14	ENSG00000198728/ENSG00000168918/ENSG00000169926/ENSG00000197837/ENSG00000185043/ENSG00000183864	ENSG00000254087/ENSG00000166477/ENSG00000143772/ENSG00000198719/ENSG00000136869/ENSG00000130584/ENSG00000185650/ENSG00000145675/ENSG00000077585/ENSG00000120899/ENSG00000277632/ENSG00000136997/ENSG00000175354/ENSG00000173334	LDB1/INPP5D/KLF13/H4-16/CIB1/TOB2	LYN/LEO1/ITPKB/DLL1/TLR4/ZBTB46/ZFP36L1/PIK3R1/GPR137B/PTK2B/CCL3/MYC/PTPN2/TRIB1
GO:0046434	organophosphate catabolic process	29/1980	104/10907	0.00933709746123793	0.129097658056169	0.114709216732937	29	1.53604797979798	TRUE	FALSE	13	16	ENSG00000141401/ENSG00000197943/ENSG00000129071/ENSG00000102886/ENSG00000103150/ENSG00000138413/ENSG00000169299/ENSG00000006007/ENSG00000103066/ENSG00000123415/ENSG00000165609/ENSG00000171862/ENSG00000121316	ENSG00000133805/ENSG00000160191/ENSG00000146070/ENSG00000196839/ENSG00000163932/ENSG00000078269/ENSG00000133731/ENSG00000068383/ENSG00000151689/ENSG00000105499/ENSG00000113448/ENSG00000073417/ENSG00000125772/ENSG00000184588/ENSG00000169567/ENSG00000106268	IMPA2/PLCG2/MBD4/GDPD3/MLYCD/IDH1/PGM2/GDE1/PLA2G15/SMUG1/NUDT5/PTEN/PLBD1	AMPD3/PDE9A/PLA2G7/ADA/PRKCD/SYNJ2/IMPA1/INPP5A/INPP1/PLA2G4C/PDE4D/PDE8A/GPCPD1/PDE4B/HINT1/NUDT1
GO:0032970	regulation of actin filament-based process	64/1980	267/10907	0.00943306166982332	0.130082168013784	0.115583999186811	64	1.3204100934438	TRUE	FALSE	17	47	ENSG00000089159/ENSG00000204713/ENSG00000104880/ENSG00000172725/ENSG00000103490/ENSG00000090020/ENSG00000164251/ENSG00000247596/ENSG00000182511/ENSG00000172830/ENSG00000102879/ENSG00000111348/ENSG00000100106/ENSG00000015285/ENSG00000197948/ENSG00000143878/ENSG00000136950	ENSG00000170776/ENSG00000171522/ENSG00000130340/ENSG00000115956/ENSG00000136059/ENSG00000163171/ENSG00000128340/ENSG00000137710/ENSG00000140030/ENSG00000183091/ENSG00000139926/ENSG00000163932/ENSG00000173801/ENSG00000115091/ENSG00000163539/ENSG00000166949/ENSG00000163399/ENSG00000196776/ENSG00000165410/ENSG00000107140/ENSG00000164144/ENSG00000254999/ENSG00000115306/ENSG00000144824/ENSG00000125863…	PXN/TRIM27/ARHGEF18/CORO1B/PYCARD/SLC9A1/F2RL1/TWF2/FES/SSH3/CORO1A/ARHGDIB/TRIOBP/WAS/FCHSD1/RHOB/ARPC5L	AKAP13/PTGER4/SNX9/PLEK/VILL/CDC42EP3/RAC2/RDX/GPR65/NEB/FRMD6/PRKCD/JUP/ACTR3/CLASP2/SMAD3/ATP1A1/CD47/CFL2/TESK1/ARFIP1/BRK1/SPTBN1/PHLDB2/MKKS/JMY/RHOG/PLEKHG2/C9orf72/VASP/KANK1/PDE4D/PIK3R1/GPM6B/FSCN1/ARHGAP18/GMFB/PTK2B/RHOH/PDE4B/PPFIA1/CCR7/RND1/ARHGDIA/MYBPC3/HCK/EDN1
GO:0034142	toll-like receptor 4 signaling pathway	11/1980	29/10907	0.0095936744696538	0.131950695454348	0.117244271901115	11	2.08946360153257	TRUE	FALSE	4	7	ENSG00000164251/ENSG00000136044/ENSG00000276600/ENSG00000239998	ENSG00000104312/ENSG00000254087/ENSG00000118503/ENSG00000170458/ENSG00000085449/ENSG00000155629/ENSG00000136869	F2RL1/APPL2/RAB7B/LILRA2	RIPK2/LYN/TNFAIP3/CD14/WDFY1/PIK3AP1/TLR4
GO:0046782	regulation of viral transcription	19/1980	61/10907	0.00965573357182016	0.132112562985269	0.117388098659601	19	1.71578903792019	TRUE	FALSE	13	6	ENSG00000204713/ENSG00000171206/ENSG00000099817/ENSG00000116478/ENSG00000188986/ENSG00000168002/ENSG00000153560/ENSG00000185049/ENSG00000116525/ENSG00000047315/ENSG00000127616/ENSG00000154370/ENSG00000101158	ENSG00000275302/ENSG00000048649/ENSG00000277632/ENSG00000177606/ENSG00000149948/ENSG00000153922	TRIM27/TRIM8/POLR2E/HDAC1/NELFB/POLR2G/UBP1/NELFA/TRIM62/POLR2B/SMARCA4/TRIM11/NELFCD	CCL4/RSF1/CCL3/JUN/HMGA2/CHD1
GO:0071260	cellular response to mechanical stimulus	19/1980	61/10907	0.00965573357182016	0.132112562985269	0.117388098659601	19	1.71578903792019	TRUE	FALSE	9	10	ENSG00000142208/ENSG00000068024/ENSG00000106144/ENSG00000090020/ENSG00000102882/ENSG00000064012/ENSG00000120889/ENSG00000006062/ENSG00000030110	ENSG00000171522/ENSG00000095015/ENSG00000137757/ENSG00000163399/ENSG00000136869/ENSG00000111913/ENSG00000137752/ENSG00000109320/ENSG00000001084/ENSG00000051523	AKT1/HDAC4/CASP2/SLC9A1/MAPK3/CASP8/TNFRSF10B/MAP3K14/BAK1	PTGER4/MAP3K1/CASP5/ATP1A1/TLR4/RIPOR2/CASP1/NFKB1/GCLC/CYBA
GO:0051493	regulation of cytoskeleton organization	90/1980	394/10907	0.00969395373958525	0.132290994669561	0.117546643431471	90	1.25830641439779	TRUE	FALSE	33	57	ENSG00000013810/ENSG00000088833/ENSG00000185963/ENSG00000089159/ENSG00000204713/ENSG00000104880/ENSG00000172725/ENSG00000111276/ENSG00000103490/ENSG00000090020/ENSG00000164251/ENSG00000247596/ENSG00000100030/ENSG00000182511/ENSG00000068028/ENSG00000172830/ENSG00000102879/ENSG00000102882/ENSG00000111348/ENSG00000100106/ENSG00000015285/ENSG00000197948/ENSG00000131504/ENSG00000143878/ENSG00000185043…	ENSG00000170776/ENSG00000171522/ENSG00000111554/ENSG00000130340/ENSG00000115956/ENSG00000180198/ENSG00000136059/ENSG00000163171/ENSG00000128340/ENSG00000137710/ENSG00000213024/ENSG00000140030/ENSG00000137497/ENSG00000183091/ENSG00000163932/ENSG00000115091/ENSG00000163539/ENSG00000171368/ENSG00000166949/ENSG00000169504/ENSG00000196776/ENSG00000165410/ENSG00000107140/ENSG00000164144/ENSG00000254999…	TACC3/NSFL1C/BICD2/PXN/TRIM27/ARHGEF18/CORO1B/CDKN1B/PYCARD/SLC9A1/F2RL1/TWF2/MAPK1/FES/RASSF1/SSH3/CORO1A/MAPK3/ARHGDIB/TRIOBP/WAS/FCHSD1/DIAPH1/RHOB/CIB1/STMN3/MARK2/RNF4/ARPC5L/CDK2AP2/FBXW5/PSRC1/DCTN1	AKAP13/PTGER4/MDM1/SNX9/PLEK/RCC1/VILL/CDC42EP3/RAC2/RDX/NUP62/GPR65/NUMA1/NEB/PRKCD/ACTR3/CLASP2/TPPP/SMAD3/CLIC4/CD47/CFL2/TESK1/ARFIP1/BRK1/SPTBN1/CYLD/CHMP2B/PHLDB2/MKKS/JMY/TRIM36/RHOG/PLEKHG2/C9orf72/PAFAH1B1/CHMP4B/VASP/KANK1/PIK3R1/GPM6B/FSCN1/ARHGAP18/GMFB/NAV3/PTK2B/RHOH/MAPRE1/PPFIA1/CCR7/RND1/ARHGDIA/HCK/EDN1/ATF5/P2RX7/SPAG5
GO:0045088	regulation of innate immune response	61/1980	253/10907	0.00974999987068662	0.132711138136237	0.117919960257691	61	1.32815706471833	TRUE	FALSE	19	42	ENSG00000124256/ENSG00000103490/ENSG00000197943/ENSG00000168961/ENSG00000088888/ENSG00000136044/ENSG00000205220/ENSG00000198791/ENSG00000240065/ENSG00000126456/ENSG00000140853/ENSG00000072062/ENSG00000204520/ENSG00000160703/ENSG00000071889/ENSG00000136930/ENSG00000187796/ENSG00000239998/ENSG00000108771	ENSG00000263528/ENSG00000166523/ENSG00000170542/ENSG00000023445/ENSG00000143507/ENSG00000254087/ENSG00000096968/ENSG00000166527/ENSG00000118503/ENSG00000055208/ENSG00000108622/ENSG00000185338/ENSG00000149476/ENSG00000163932/ENSG00000090376/ENSG00000104365/ENSG00000033800/ENSG00000136869/ENSG00000188056/ENSG00000141968/ENSG00000186141/ENSG00000109320/ENSG00000133703/ENSG00000185728/ENSG00000213281…	ZBP1/PYCARD/PLCG2/LGALS9/MAVS/APPL2/PSMB10/CNOT7/PSMB9/IRF3/NLRC5/PRKACA/MICA/NLRX1/FAM3A/PSMB7/CARD9/LILRA2/DHX58	IKBKE/CLEC4E/SERPINB9/BIRC3/DUSP10/LYN/JAK2/CLEC4D/TNFAIP3/TAB2/ICAM2/SOCS1/TKFC/PRKCD/IRAK3/IKBKB/PIAS1/TLR4/TREML4/VAV1/POLR3C/NFKB1/KRAS/YTHDF3/NRAS/BIRC2/PTPN1/RASGRP1/SIN3A/PSMC4/PLSCR1/IL12B/HSP90AB1/IFNGR2/PTPN6/NMI/PSMA6/HCK/PSMD11/RELB/PTPN2/XIAP
GO:0045785	positive regulation of cell adhesion	73/1980	311/10907	0.0098356378097366	0.133530855432445	0.11864831683988	73	1.29301211471629	TRUE	FALSE	22	51	ENSG00000077420/ENSG00000107099/ENSG00000142208/ENSG00000096996/ENSG00000103490/ENSG00000164620/ENSG00000163513/ENSG00000104522/ENSG00000102879/ENSG00000100106/ENSG00000105122/ENSG00000168961/ENSG00000067955/ENSG00000079805/ENSG00000087589/ENSG00000099942/ENSG00000185043/ENSG00000107738/ENSG00000072163/ENSG00000138814/ENSG00000136630/ENSG00000131042	ENSG00000149177/ENSG00000072274/ENSG00000104312/ENSG00000143507/ENSG00000254087/ENSG00000096968/ENSG00000120217/ENSG00000169756/ENSG00000143772/ENSG00000026508/ENSG00000185338/ENSG00000196839/ENSG00000197646/ENSG00000113916/ENSG00000124508/ENSG00000173801/ENSG00000134352/ENSG00000132589/ENSG00000166949/ENSG00000119508/ENSG00000196776/ENSG00000144802/ENSG00000011422/ENSG00000083799/ENSG00000141968…	APBB1IP/DOCK8/AKT1/IL12RB1/PYCARD/RELL2/TGFBR2/GFUS/CORO1A/TRIOBP/RASAL3/LGALS9/CBFB/DNM2/CASS4/CRKL/CIB1/VSIR/LIMS2/PPP3CA/HLX/LILRB2	PTPRJ/TFRC/RIPK2/DUSP10/LYN/JAK2/CD274/LIMS1/ITPKB/CD44/SOCS1/ADA/PDCD1LG2/BCL6/BTN2A2/JUP/IL6ST/FLOT2/SMAD3/NR4A3/CD47/NFKBIZ/PLAUR/CYLD/VAV1/CD83/CCL19/ZBTB1/RASGRP1/PIK3R1/MAP4K4/IL12B/FUT4/PTK2B/NINJ1/MAP3K8/PTPN6/RHOH/NFKBID/EBI3/CCR7/CD55/IL1A/HSPH1/TNFRSF18/PTAFR/FLOT1/STX4/TNF/AZU1/SELENOK
GO:0006970	response to osmotic stress	18/1980	57/10907	0.00996654129588752	0.134959298888126	0.119917554658875	18	1.73955342902711	TRUE	FALSE	5	13	ENSG00000157514/ENSG00000198771/ENSG00000135525/ENSG00000123143/ENSG00000135932	ENSG00000103569/ENSG00000124570/ENSG00000060138/ENSG00000138279/ENSG00000185650/ENSG00000173846/ENSG00000172939/ENSG00000096384/ENSG00000120899/ENSG00000104856/ENSG00000166197/ENSG00000232810/ENSG00000198727	TSC22D3/RCSD1/MAP7/PKN1/CAB39	AQP9/SERPINB6/YBX3/ANXA7/ZFP36L1/PLK3/OXSR1/HSP90AB1/PTK2B/RELB/NOLC1/TNF/MT-CYB
GO:1901888	regulation of cell junction assembly	30/1980	109/10907	0.0100687357352994	0.135576928964193	0.120466347435777	30	1.51612454823464	TRUE	FALSE	7	23	ENSG00000198728/ENSG00000090020/ENSG00000067955/ENSG00000112679/ENSG00000173621/ENSG00000072062/ENSG00000171862	ENSG00000149177/ENSG00000127314/ENSG00000163110/ENSG00000027075/ENSG00000110400/ENSG00000169756/ENSG00000108861/ENSG00000065613/ENSG00000104365/ENSG00000035403/ENSG00000163539/ENSG00000166949/ENSG00000144824/ENSG00000181790/ENSG00000137462/ENSG00000157227/ENSG00000196189/ENSG00000137801/ENSG00000046653/ENSG00000071054/ENSG00000173517/ENSG00000137312/ENSG00000232810	LDB1/SLC9A1/CBFB/DUSP22/LRFN4/PRKACA/PTEN	PTPRJ/RAP1B/PDLIM5/PRKCH/NECTIN1/LIMS1/DUSP3/SLK/IKBKB/VCL/CLASP2/SMAD3/PHLDB2/ADGRB1/TLR2/MMP14/SEMA4A/THBS1/GPM6B/MAP4K4/PEAK1/FLOT1/TNF
GO:0032715	negative regulation of interleukin-6 production	12/1980	33/10907	0.0101410685547593	0.135576928964193	0.120466347435777	12	2.00312213039486	TRUE	FALSE	3	9	ENSG00000142405/ENSG00000137486/ENSG00000160703	ENSG00000118503/ENSG00000090376/ENSG00000136869/ENSG00000229314/ENSG00000091972/ENSG00000111679/ENSG00000232810/ENSG00000183087/ENSG00000163874	NLRP12/ARRB1/NLRX1	TNFAIP3/IRAK3/TLR4/ORM1/CD200/PTPN6/TNF/GAS6/ZC3H12A
GO:0097028	dendritic cell differentiation	12/1980	33/10907	0.0101410685547593	0.135576928964193	0.120466347435777	12	2.00312213039486	TRUE	FALSE	4	8	ENSG00000164251/ENSG00000163513/ENSG00000168961/ENSG00000131042	ENSG00000254087/ENSG00000080815/ENSG00000172724/ENSG00000130584/ENSG00000156127/ENSG00000126353/ENSG00000104856/ENSG00000183087	F2RL1/TGFBR2/LGALS9/LILRB2	LYN/PSEN1/CCL19/ZBTB46/BATF/CCR7/RELB/GAS6
GO:2000516	positive regulation of CD4-positive, alpha-beta T cell activation	12/1980	33/10907	0.0101410685547593	0.135576928964193	0.120466347435777	12	2.00312213039486	TRUE	FALSE	4	8	ENSG00000096996/ENSG00000163513/ENSG00000168961/ENSG00000136630	ENSG00000104312/ENSG00000185338/ENSG00000144802/ENSG00000112149/ENSG00000172724/ENSG00000113302/ENSG00000167604/ENSG00000196352	IL12RB1/TGFBR2/LGALS9/HLX	RIPK2/SOCS1/NFKBIZ/CD83/CCL19/IL12B/NFKBID/CD55
GO:0090066	regulation of anatomical structure size	76/1980	326/10907	0.0101411749301347	0.135576928964193	0.120466347435777	76	1.28421020016112	TRUE	FALSE	27	49	ENSG00000132359/ENSG00000124067/ENSG00000185033/ENSG00000142208/ENSG00000161203/ENSG00000204713/ENSG00000172725/ENSG00000103490/ENSG00000146828/ENSG00000164251/ENSG00000247596/ENSG00000172830/ENSG00000102879/ENSG00000100106/ENSG00000015285/ENSG00000079805/ENSG00000172531/ENSG00000188186/ENSG00000197948/ENSG00000092964/ENSG00000109062/ENSG00000127483/ENSG00000136950/ENSG00000163785/ENSG00000214872…	ENSG00000080371/ENSG00000130340/ENSG00000115956/ENSG00000136059/ENSG00000117298/ENSG00000144566/ENSG00000131979/ENSG00000163171/ENSG00000137710/ENSG00000152558/ENSG00000112096/ENSG00000183091/ENSG00000092421/ENSG00000118260/ENSG00000163932/ENSG00000103769/ENSG00000115091/ENSG00000138279/ENSG00000165410/ENSG00000164144/ENSG00000254999/ENSG00000115306/ENSG00000115310/ENSG00000141968/ENSG00000125863…	RAP1GAP2/SLC12A4/SEMA4B/AKT1/AP2M1/TRIM27/CORO1B/PYCARD/SLC12A9/F2RL1/TWF2/SSH3/CORO1A/TRIOBP/WAS/DNM2/PPP1CA/LAMTOR4/FCHSD1/DPYSL2/SLC9A3R1/HP1BP3/ARPC5L/RYK/SMTNL1/P2RX1/PTEN	RAB21/SNX9/PLEK/VILL/ECE1/RAB5A/GCH1/CDC42EP3/RDX/TMEM123/SOD2/NEB/SEMA6A/CREB1/PRKCD/RAB11A/ACTR3/ANXA7/CFL2/ARFIP1/BRK1/SPTBN1/RTN4/VAV1/MKKS/JMY/PLEKHG2/GCLC/PAFAH1B1/VASP/KANK1/SEMA3F/SEMA4A/ATP2B1/SIN3A/ARHGAP18/PIK3C2A/HSP90AB1/GMFB/PTK2B/GCLM/SPART/CCR7/RB1CC1/HCK/EDN1/SRF/PTAFR/P2RX7
GO:0051607	defense response to virus	51/1980	206/10907	0.0102656896492178	0.136893232022819	0.121635943345662	51	1.36377611062077	TRUE	FALSE	28	23	ENSG00000161980/ENSG00000105939/ENSG00000124256/ENSG00000096996/ENSG00000103490/ENSG00000164251/ENSG00000138646/ENSG00000088888/ENSG00000110057/ENSG00000129465/ENSG00000198791/ENSG00000241258/ENSG00000161204/ENSG00000185745/ENSG00000126456/ENSG00000119922/ENSG00000155363/ENSG00000064201/ENSG00000140853/ENSG00000135114/ENSG00000006062/ENSG00000154370/ENSG00000204520/ENSG00000122643/ENSG00000160703…	ENSG00000023445/ENSG00000127666/ENSG00000118503/ENSG00000111732/ENSG00000149476/ENSG00000182446/ENSG00000165732/ENSG00000102580/ENSG00000186141/ENSG00000197548/ENSG00000110330/ENSG00000131323/ENSG00000169375/ENSG00000188313/ENSG00000113302/ENSG00000145907/ENSG00000090989/ENSG00000163874/ENSG00000128604/ENSG00000172232/ENSG00000168209/ENSG00000113811/ENSG00000174840	POLR3K/ZC3HAV1/ZBP1/IL12RB1/PYCARD/F2RL1/HERC5/MAVS/UNC93B1/RIPK3/CNOT7/CRCP/ABCF3/IFIT1/IRF3/IFIT2/MOV10/TSPAN32/NLRC5/OASL/MAP3K14/TRIM11/MICA/NT5C3A/NLRX1/CARD9/DHX58/EIF2AK4	BIRC3/TICAM1/TNFAIP3/AICDA/TKFC/NPLOC4/DDX21/DNAJC3/POLR3C/ATG7/BIRC2/TRAF3/SIN3A/PLSCR1/IL12B/G3BP1/EXOC1/ZC3H12A/IRF5/AZU1/DDIT4/SELENOK/PDE12
GO:0070555	response to interleukin-1	42/1980	164/10907	0.0104166094000205	0.13851663636917	0.123078412897896	42	1.41073540280857	TRUE	FALSE	12	30	ENSG00000198909/ENSG00000068024/ENSG00000124256/ENSG00000103490/ENSG00000100811/ENSG00000102882/ENSG00000167034/ENSG00000168961/ENSG00000205220/ENSG00000240065/ENSG00000162302/ENSG00000136930	ENSG00000104312/ENSG00000275302/ENSG00000115594/ENSG00000100644/ENSG00000055208/ENSG00000134070/ENSG00000136560/ENSG00000133048/ENSG00000090376/ENSG00000104365/ENSG00000196776/ENSG00000162645/ENSG00000109320/ENSG00000172724/ENSG00000115590/ENSG00000001084/ENSG00000013275/ENSG00000051523/ENSG00000169429/ENSG00000107968/ENSG00000277632/ENSG00000100902/ENSG00000115008/ENSG00000164164/ENSG00000108671…	MAP3K3/HDAC4/ZBP1/PYCARD/YY1/MAPK3/NKX3-1/LGALS9/PSMB10/PSMB9/RPS6KA4/PSMB7	RIPK2/CCL4/IL1R1/HIF1A/TAB2/IRAK2/TANK/CHI3L1/IRAK3/IKBKB/CD47/GBP2/NFKB1/CCL19/IL1R2/GCLC/PSMC4/CYBA/CXCL8/MAP3K8/CCL3/PSMA6/IL1A/OTUD4/PSMD11/CCL22/EDN1/CCL4L2/ZC3H12A/TNIP2
GO:0010657	muscle cell apoptotic process	16/1980	49/10907	0.010440157594631	0.13851663636917	0.123078412897896	16	1.79872191300763	TRUE	FALSE	4	12	ENSG00000137486/ENSG00000180871/ENSG00000078237/ENSG00000171862	ENSG00000096968/ENSG00000112096/ENSG00000078369/ENSG00000197442/ENSG00000112242/ENSG00000116044/ENSG00000113302/ENSG00000120899/ENSG00000003402/ENSG00000078401/ENSG00000204569/ENSG00000163874	ARRB1/CXCR2/TIGAR/PTEN	JAK2/SOD2/GNB1/MAP3K5/E2F3/NFE2L2/IL12B/PTK2B/CFLAR/EDN1/PPP1R10/ZC3H12A
GO:0006897	endocytosis	93/1980	410/10907	0.010502487443993	0.138992617205892	0.123501343799838	93	1.24950849963045	TRUE	FALSE	46	47	ENSG00000130475/ENSG00000173020/ENSG00000172932/ENSG00000061938/ENSG00000161203/ENSG00000137642/ENSG00000110934/ENSG00000100342/ENSG00000103490/ENSG00000164251/ENSG00000159314/ENSG00000064687/ENSG00000163513/ENSG00000100030/ENSG00000187994/ENSG00000197943/ENSG00000102882/ENSG00000114738/ENSG00000204842/ENSG00000079805/ENSG00000130402/ENSG00000160948/ENSG00000139636/ENSG00000138760/ENSG00000136044…	ENSG00000072274/ENSG00000125730/ENSG00000080371/ENSG00000074319/ENSG00000130340/ENSG00000116574/ENSG00000110324/ENSG00000144566/ENSG00000170458/ENSG00000175471/ENSG00000128340/ENSG00000198719/ENSG00000125733/ENSG00000078269/ENSG00000100077/ENSG00000100284/ENSG00000138069/ENSG00000157191/ENSG00000039319/ENSG00000169891/ENSG00000172724/ENSG00000089818/ENSG00000181790/ENSG00000177105/ENSG00000147894…	FCHO1/GRK2/ANKRD13D/TNK2/AP2M1/SORL1/BIN2/APOL1/PYCARD/F2RL1/ARHGAP27/ABCA7/TGFBR2/MAPK1/RINL/PLCG2/MAPK3/MAPKAPK3/ATXN2/DNM2/ACTN4/VPS28/LMBR1L/SCARB2/APPL2/ARRB1/SNX17/DPYSL2/MARCHF2/AP2A2/CXCR2/TSC2/ANKFY1/SNX1/GAPVD1/LRSAM1/PIP5K1C/DGKQ/CAP1/SORT1/PPP3CA/ARFGAP1/PPT1/RALBP1/RUBCN/ACTB	TFRC/C3/RAB21/TSG101/SNX9/RHOU/IL10RA/RAB5A/CD14/MCTP1/RAC2/DLL1/TRIP10/SYNJ2/GRK3/TOM1/RAB1A/NECAP2/ZFYVE16/REPS2/CCL19/NECAP1/ADGRB1/RHOG/C9orf72/PTPN1/NPC1/NUMB/CXCL16/AHI1/THBS1/ATP6V1H/DNM1L/SDCBP/PIK3C2A/APLP1/EHD1/CXCL8/RHOH/RHOV/SPHK1/SCYL2/HSPH1/ABCA1/FLOT1/ATP9B/EHD4
GO:0042306	regulation of protein import into nucleus	15/1980	45/10907	0.010564656479998	0.139235542776179	0.123717194360658	15	1.83619528619529	TRUE	FALSE	5	10	ENSG00000171720/ENSG00000100030/ENSG00000088888/ENSG00000107882/ENSG00000178028	ENSG00000096968/ENSG00000080815/ENSG00000213024/ENSG00000163932/ENSG00000173801/ENSG00000166949/ENSG00000145675/ENSG00000096384/ENSG00000166197/ENSG00000163874	HDAC3/MAPK1/MAVS/SUFU/DMAP1	JAK2/PSEN1/NUP62/PRKCD/JUP/SMAD3/PIK3R1/HSP90AB1/NOLC1/ZC3H12A
GO:0046638	positive regulation of alpha-beta T cell differentiation	14/1980	41/10907	0.0105801853356528	0.139235542776179	0.123717194360658	14	1.8809805370781	TRUE	FALSE	5	9	ENSG00000096996/ENSG00000163513/ENSG00000168961/ENSG00000067955/ENSG00000136630	ENSG00000104312/ENSG00000143772/ENSG00000185338/ENSG00000196839/ENSG00000144802/ENSG00000112149/ENSG00000172724/ENSG00000113302/ENSG00000167604	IL12RB1/TGFBR2/LGALS9/CBFB/HLX	RIPK2/ITPKB/SOCS1/ADA/NFKBIZ/CD83/CCL19/IL12B/NFKBID
GO:1903055	positive regulation of extracellular matrix organization	7/1980	15/10907	0.010604768825673	0.139235542776179	0.123717194360658	7	2.5706734006734	TRUE	FALSE	1	6	ENSG00000130309	ENSG00000163539/ENSG00000166949/ENSG00000163975/ENSG00000144824/ENSG00000075618/ENSG00000003402	COLGALT1	CLASP2/SMAD3/MELTF/PHLDB2/FSCN1/CFLAR
GO:0051402	neuron apoptotic process	40/1980	155/10907	0.0107152468954499	0.139235542776179	0.123717194360658	40	1.42157054415119	TRUE	FALSE	16	24	ENSG00000068024/ENSG00000106144/ENSG00000135439/ENSG00000119335/ENSG00000135250/ENSG00000102879/ENSG00000160211/ENSG00000137486/ENSG00000091592/ENSG00000118689/ENSG00000101160/ENSG00000105221/ENSG00000214253/ENSG00000139625/ENSG00000131238/ENSG00000099804	ENSG00000109654/ENSG00000096968/ENSG00000100644/ENSG00000080815/ENSG00000112096/ENSG00000154153/ENSG00000119508/ENSG00000015475/ENSG00000113742/ENSG00000197283/ENSG00000133703/ENSG00000001084/ENSG00000174405/ENSG00000159388/ENSG00000096384/ENSG00000171867/ENSG00000120899/ENSG00000023909/ENSG00000197405/ENSG00000175505/ENSG00000277632/ENSG00000177606/ENSG00000101966/ENSG00000232810	HDAC4/CASP2/AGAP2/SET/SRPK2/CORO1A/G6PD/ARRB1/NLRP1/FOXO3/CTSZ/AKT2/FIS1/MAP3K12/PPT1/CDC34	TRIM2/JAK2/HIF1A/PSEN1/SOD2/RETREG1/NR4A3/BID/CPEB4/SYNGAP1/KRAS/GCLC/LIG4/BTG2/HSP90AB1/PRNP/PTK2B/GCLM/C5AR1/CLCF1/CCL3/JUN/XIAP/TNF
GO:0010939	regulation of necrotic cell death	9/1980	22/10907	0.010756877777298	0.139235542776179	0.123717194360658	9	2.25351239669421	TRUE	FALSE	4	5	ENSG00000124256/ENSG00000064012/ENSG00000129465/ENSG00000051620	ENSG00000023445/ENSG00000060138/ENSG00000083799/ENSG00000110330/ENSG00000003402	ZBP1/CASP8/RIPK3/HEBP2	BIRC3/YBX3/CYLD/BIRC2/CFLAR
GO:0045933	positive regulation of muscle contraction	9/1980	22/10907	0.010756877777298	0.139235542776179	0.123717194360658	9	2.25351239669421	TRUE	FALSE	2	7	ENSG00000074800/ENSG00000183044	ENSG00000196839/ENSG00000163399/ENSG00000148834/ENSG00000176170/ENSG00000078401/ENSG00000112658/ENSG00000169403	ENO1/ABAT	ADA/ATP1A1/GSTO1/SPHK1/EDN1/SRF/PTAFR
GO:0048536	spleen development	9/1980	22/10907	0.010756877777298	0.139235542776179	0.123717194360658	9	2.25351239669421	TRUE	FALSE	3	6	ENSG00000129465/ENSG00000138449/ENSG00000123143	ENSG00000151694/ENSG00000056586/ENSG00000069399/ENSG00000077150/ENSG00000092020/ENSG00000126226	RIPK3/SLC40A1/PKN1	ADAM17/RC3H2/BCL3/NFKB2/PPP2R3C/PCID2
GO:1901889	negative regulation of cell junction assembly	9/1980	22/10907	0.010756877777298	0.139235542776179	0.123717194360658	9	2.25351239669421	TRUE	FALSE	2	7	ENSG00000112679/ENSG00000171862	ENSG00000104365/ENSG00000163539/ENSG00000144824/ENSG00000137462/ENSG00000157227/ENSG00000137801/ENSG00000232810	DUSP22/PTEN	IKBKB/CLASP2/PHLDB2/TLR2/MMP14/THBS1/TNF
GO:0061351	neural precursor cell proliferation	24/1980	83/10907	0.0107758416149631	0.139235542776179	0.123717194360658	24	1.59284410368748	TRUE	FALSE	10	14	ENSG00000142599/ENSG00000114353/ENSG00000111087/ENSG00000166145/ENSG00000136044/ENSG00000118689/ENSG00000101160/ENSG00000082014/ENSG00000072163/ENSG00000163785	ENSG00000187109/ENSG00000254087/ENSG00000100644/ENSG00000084733/ENSG00000115738/ENSG00000167642/ENSG00000169554/ENSG00000007168/ENSG00000133961/ENSG00000159388/ENSG00000134780/ENSG00000197405/ENSG00000169136/ENSG00000198846	RERE/GNAI2/GLI1/SPINT1/APPL2/FOXO3/CTSZ/SMARCD3/LIMS2/RYK	NAP1L1/LYN/HIF1A/RAB10/ID2/SPINT2/ZEB2/PAFAH1B1/NUMB/BTG2/DAGLA/C5AR1/ATF5/TOX
GO:0051250	negative regulation of lymphocyte activation	31/1980	114/10907	0.0107858519051969	0.139235542776179	0.123717194360658	31	1.49794878610668	TRUE	FALSE	12	19	ENSG00000168918/ENSG00000175463/ENSG00000168961/ENSG00000163154/ENSG00000067955/ENSG00000112679/ENSG00000107738/ENSG00000204520/ENSG00000123143/ENSG00000136630/ENSG00000010671/ENSG00000131042	ENSG00000128791/ENSG00000254087/ENSG00000155307/ENSG00000118503/ENSG00000120217/ENSG00000108861/ENSG00000185338/ENSG00000197646/ENSG00000113916/ENSG00000124508/ENSG00000056586/ENSG00000115738/ENSG00000111913/ENSG00000131203/ENSG00000171867/ENSG00000111679/ENSG00000167604/ENSG00000175354/ENSG00000163874	INPP5D/TBC1D10C/LGALS9/TNFAIP8L2/CBFB/DUSP22/VSIR/MICA/PKN1/HLX/BTK/LILRB2	TWSG1/LYN/SAMSN1/TNFAIP3/CD274/DUSP3/SOCS1/PDCD1LG2/BCL6/BTN2A2/RC3H2/ID2/RIPOR2/IDO1/PRNP/PTPN6/NFKBID/PTPN2/ZC3H12A
GO:0002697	regulation of immune effector process	75/1980	322/10907	0.0108282487164591	0.139440242049697	0.123899079095707	75	1.28305571240354	TRUE	FALSE	23	52	ENSG00000196535/ENSG00000096996/ENSG00000103490/ENSG00000164251/ENSG00000182511/ENSG00000138646/ENSG00000168961/ENSG00000015285/ENSG00000213918/ENSG00000112679/ENSG00000088888/ENSG00000136044/ENSG00000109685/ENSG00000129465/ENSG00000185745/ENSG00000064201/ENSG00000204520/ENSG00000160703/ENSG00000123143/ENSG00000136630/ENSG00000010671/ENSG00000108771/ENSG00000128829	ENSG00000149177/ENSG00000072274/ENSG00000104312/ENSG00000153029/ENSG00000125730/ENSG00000066294/ENSG00000170542/ENSG00000023445/ENSG00000143507/ENSG00000127666/ENSG00000076242/ENSG00000254087/ENSG00000115594/ENSG00000118503/ENSG00000169621/ENSG00000128340/ENSG00000149476/ENSG00000171860/ENSG00000113916/ENSG00000115604/ENSG00000056586/ENSG00000090376/ENSG00000182446/ENSG00000165732/ENSG00000080345…	MYO18A/IL12RB1/PYCARD/F2RL1/FES/HERC5/LGALS9/WAS/DNASE1/DUSP22/MAVS/APPL2/NSD2/RIPK3/IFIT1/TSPAN32/MICA/NLRX1/PKN1/HLX/BTK/DHX58/EIF2AK4	PTPRJ/TFRC/RIPK2/MR1/C3/CD84/SERPINB9/BIRC3/DUSP10/TICAM1/MLH1/LYN/IL1R1/TNFAIP3/APLF/RAC2/TKFC/C3AR1/BCL6/IL18R1/RC3H2/IRAK3/NPLOC4/DDX21/RIF1/NR4A3/CD47/NFKBIZ/TLR4/VAV1/CCL19/TNFRSF1B/BIRC2/TRAF3/FBXO38/ZBTB1/RASGRP1/SIN3A/IL12B/TNFRSF4/C5AR1/CLCF1/PTPN6/NFKBID/CD55/CFP/PTAFR/P2RX7/STX4/TNF/ZC3H12A/SELENOK
GO:0050866	negative regulation of cell activation	38/1980	146/10907	0.0109830517581429	0.141087906937121	0.125363105256373	38	1.43374152483742	TRUE	FALSE	15	23	ENSG00000168918/ENSG00000175463/ENSG00000186074/ENSG00000168961/ENSG00000163154/ENSG00000067955/ENSG00000112679/ENSG00000183044/ENSG00000064201/ENSG00000107738/ENSG00000204520/ENSG00000123143/ENSG00000136630/ENSG00000010671/ENSG00000131042	ENSG00000128791/ENSG00000066294/ENSG00000254087/ENSG00000155307/ENSG00000118503/ENSG00000120217/ENSG00000108861/ENSG00000185338/ENSG00000197646/ENSG00000113916/ENSG00000124508/ENSG00000056586/ENSG00000163932/ENSG00000115738/ENSG00000111913/ENSG00000001084/ENSG00000091972/ENSG00000131203/ENSG00000171867/ENSG00000111679/ENSG00000167604/ENSG00000175354/ENSG00000163874	INPP5D/TBC1D10C/CD300LF/LGALS9/TNFAIP8L2/CBFB/DUSP22/ABAT/TSPAN32/VSIR/MICA/PKN1/HLX/BTK/LILRB2	TWSG1/CD84/LYN/SAMSN1/TNFAIP3/CD274/DUSP3/SOCS1/PDCD1LG2/BCL6/BTN2A2/RC3H2/PRKCD/ID2/RIPOR2/GCLC/CD200/IDO1/PRNP/PTPN6/NFKBID/PTPN2/ZC3H12A
GO:0046632	alpha-beta T cell differentiation	26/1980	92/10907	0.0111768087219458	0.143226714695373	0.1272635344848	26	1.55677426438296	TRUE	FALSE	5	21	ENSG00000096996/ENSG00000163513/ENSG00000168961/ENSG00000067955/ENSG00000136630	ENSG00000171522/ENSG00000104312/ENSG00000143772/ENSG00000185338/ENSG00000196839/ENSG00000113916/ENSG00000115604/ENSG00000056586/ENSG00000144802/ENSG00000069399/ENSG00000112149/ENSG00000172724/ENSG00000156127/ENSG00000196189/ENSG00000114861/ENSG00000113302/ENSG00000167604/ENSG00000104856/ENSG00000169508/ENSG00000163874/ENSG00000198846	IL12RB1/TGFBR2/LGALS9/CBFB/HLX	PTGER4/RIPK2/ITPKB/SOCS1/ADA/BCL6/IL18R1/RC3H2/NFKBIZ/BCL3/CD83/CCL19/BATF/SEMA4A/FOXP1/IL12B/NFKBID/RELB/GPR183/ZC3H12A/TOX
GO:0045596	negative regulation of cell differentiation	94/1980	416/10907	0.0112525318474474	0.143846234371019	0.127814006257982	94	1.24472853535354	TRUE	FALSE	42	52	ENSG00000198728/ENSG00000132359/ENSG00000168918/ENSG00000072736/ENSG00000143418/ENSG00000164938/ENSG00000185033/ENSG00000137642/ENSG00000068024/ENSG00000152518/ENSG00000128245/ENSG00000100030/ENSG00000100811/ENSG00000067955/ENSG00000160211/ENSG00000188986/ENSG00000130402/ENSG00000159556/ENSG00000136044/ENSG00000140044/ENSG00000169926/ENSG00000065883/ENSG00000107882/ENSG00000197837/ENSG00000118689…	ENSG00000178764/ENSG00000128791/ENSG00000143507/ENSG00000254087/ENSG00000166477/ENSG00000143772/ENSG00000080815/ENSG00000185338/ENSG00000113916/ENSG00000198719/ENSG00000092421/ENSG00000056586/ENSG00000115738/ENSG00000197380/ENSG00000139146/ENSG00000166949/ENSG00000113657/ENSG00000136869/ENSG00000163975/ENSG00000101384/ENSG00000115310/ENSG00000197283/ENSG00000176542/ENSG00000133703/ENSG00000130584…	LDB1/RAP1GAP2/INPP5D/NFATC3/CERS2/TP53INP1/SEMA4B/SORL1/HDAC4/ZFP36L2/YWHAH/MAPK1/YY1/CBFB/G6PD/NELFB/ACTN4/ISL2/APPL2/JDP2/KLF13/CDK13/SUFU/H4-16/FOXO3/CTSZ/TOB1/TRIM62/FUZ/CIB1/DPF2/IDH2/CBFA2T2/TOB2/SORT1/TRIM11/PPP3CA/RYK/HLX/PTEN/GORASP1/EIF2AK4	ZHX2/TWSG1/DUSP10/LYN/LEO1/ITPKB/PSEN1/SOCS1/BCL6/DLL1/SEMA6A/RC3H2/ID2/DACT3/SINHCAF/SMAD3/DPYSL3/TLR4/MELTF/JAG1/RTN4/SYNGAP1/USF3/KRAS/ZBTB46/ZFP36L1/PPP2CA/ZEB1/PAFAH1B1/MDM2/KANK1/SEMA3F/SEMA4A/PIK3R1/NFE2L2/GPR137B/MBNL3/PTK2B/CCL3/SKIL/NFKBID/CFLAR/SPART/MYC/ARHGDIA/ABCA5/ABCA1/BCL11A/PTPN2/TNF/ZC3H12A/TRIB1
GO:0005976	polysaccharide metabolic process	23/1980	79/10907	0.0113723701671634	0.145025322471545	0.12886168035608	23	1.60376550313259	TRUE	FALSE	11	12	ENSG00000142208/ENSG00000186298/ENSG00000173281/ENSG00000156873/ENSG00000172531/ENSG00000105221/ENSG00000169299/ENSG00000171298/ENSG00000100994/ENSG00000166507/ENSG00000068976	ENSG00000158470/ENSG00000147408/ENSG00000134352/ENSG00000178567/ENSG00000153936/ENSG00000109320/ENSG00000215644/ENSG00000133063/ENSG00000136250/ENSG00000181649/ENSG00000213639/ENSG00000023287	AKT1/PPP1CC/PPP1R3B/PHKG2/PPP1CA/AKT2/PGM2/GAA/PYGB/NDST2/PYGM	B4GALT5/CSGALNACT1/IL6ST/EPM2AIP1/HS2ST1/NFKB1/GCGR/CHIT1/AOAH/PHLDA2/PPP1CB/RB1CC1
[truncated: 4,842 more rows]

## Sheet: GO_HITTIN6hinf-HIT6hinf_DOWN
ID	Description	GeneRatio	BgRatio	pvalue	p.adjust	qvalue	Count	fold.enrich	min.hits	sig.GOs
[truncated: 4,977 more rows]

## Sheet: GO_HITTIN6hinf-HIT6hinf_UP
ID	Description	GeneRatio	BgRatio	pvalue	p.adjust	qvalue	Count	fold.enrich	min.hits	sig.GOs
[truncated: 4,589 more rows]

[truncated: 12 more sheets: Re_HITTIN6hinf-HIT6hinf_UP&DOWN, Re_HITTIN6hinf-HIT6hinf_DOWN, Re_HITTIN6hinf-HIT6hinf_UP, Ke_HITTIN6hinf-HIT6hinf_UP&DOWN, Ke_HITTIN6hinf-HIT6hinf_DOWN, Ke_HITTIN6hinf-HIT6hinf_UP, GO_HITTIN6hinf-6huninf_UP&DOWN, Re_HITTIN6hinf-6huninf_UP&DOWN, Ke_HITTIN6hinf-6huninf_UP&DOWN, GO_HIT6hinf-6huninf_UP&DOWN, Re_HIT6hinf-6huninf_UP&DOWN, Ke_HIT6hinf-6huninf_UP&DOWN]
