# Supplementary material for: Neutrophil extracellular trap formation and gene programs distinguish TST/IGRA sensitization outcomes among Mycobacterium tuberculosis exposed persons living with HIV
Source: PLoS Genet. 2023 Aug 24;19(8):e1010888. doi: 10.1371/journal.pgen.1010888 (PMC10470897; doi:10.1371/journal.pgen.1010888)
Supplement: S2 File — (XLS) [file pgen.1010888.s006.xls]

## Sheet: Sheet0
Older HIT	all cells/Single Cells/CD45+/CD15+ CD66b+ | Freq. of Parent	all cells/Single Cells/CD45+/CD15- CD66b- | Freq. of Parent	all cells/Single Cells/CD45+/CD15+ CD66b+/CD14- CD16+ (neuts) | Freq. of Grandparent	all cells/Single Cells/CD45+/CD15+ CD66b+/CD14- CD16- (eosins) | Freq. of Grandparent	all cells/Single Cells/CD45+/CD15- CD66b-/CD14- CD3- | Freq. of Grandparent	all cells/Single Cells/CD45+/CD15- CD66b-/CD3- CD14+ (CD15- CD66b-) | Freq. of Grandparent	all cells/Single Cells/CD45+/CD15- CD66b-/CD3+ (CD15- CD66b-) | Freq. of Grandparent
0005 PMN.fcs	94.2 %	5.77 %	90.6 %	3.62 %	0.97 %	0.35 %	4.43 %
0006 PMN.fcs	94.3 %	5.70 %	92.2 %	2.12 %	0.16 %	0.050 %	5.48 %
0013 PMN.fcs	96.8 %	3.20 %	73.5 %	23.3 %	0.45 %	0.29 %	2.43 %
0017 PMN.fcs	98.4 %	1.54 %	96.4 %	2.09 %	0.31 %	0.12 %	1.09 %
0059 PMN.fcs	93.9 %	6.05 %	90.3 %	3.62 %	0.18 %	0.037 %	5.82 %
0060 PMN.fcs	97.9 %	2.05 %	96.4 %	1.52 %	0.15 %	0.13 %	1.76 %
0061 PMN.fcs	95.5 %	4.44 %	88.1 %	7.44 %	0.26 %	0.083 %	4.09 %
0100 PMN.fcs	94.4 %	5.61 %	90.9 %	3.50 %	0.78 %	0.16 %	4.66 %
0196 PMN.fcs	92.9 %	7.07 %	88.5 %	4.38 %	0.47 %	0.078 %	6.50 %
0205 PMN.fcs	86.4 %	13.6 %	80.1 %	6.31 %	0.50 %	0.093 %	12.9 %
Younger HIT
0334 PMN.fcs	91.3 %	8.62 %	87.2 %	4.07 %	0.16 %	0.071 %	8.37 %
0335 PMN.fcs	83.8 %	16.2 %	81.3 %	2.52 %	0.46 %	0.042 %	15.6 %
0367 PMN.fcs	82.4 %	17.5 %	73.7 %	8.65 %	0.43 %	0.18 %	16.9 %
0368 PMN.fcs	86.3 %	13.7 %	80.9 %	5.34 %	1.61 %	0.13 %	11.9 %
0377 PMN.fcs	97.9 %	2.01 %	94.8 %	3.07 %	0.19 %	0.025 %	1.77 %
0383 PMN.fcs	84.6 %	15.3 %	81.0 %	3.59 %	0.36 %	0.15 %	14.7 %
0399 PMN.fcs	96.4 %	3.54 %	93.7 %	2.69 %	0.14 %	0.016 %	3.38 %
0417 PMN.fcs	94.6 %	5.39 %	92.9 %	1.64 %	0.19 %	0.024 %	5.17 %
0420 PMN.fcs	96.8 %	3.14 %	91.1 %	5.75 %	0.20 %	0.028 %	2.91 %
0424 PMN.fcs	84.1 %	15.9 %	80.8 %	3.21 %	0.94 %	0.051 %	14.8 %
0425 PMN.fcs	95.5 %	4.48 %	89.0 %	6.46 %	0.20 %	0.039 %	4.23 %
0432 PMN.fcs	98.1 %	1.89 %	91.6 %	6.51 %	0.094 %	0.039 %	1.76 %
0433 PMN.fcs	84.0 %	15.9 %	82.4 %	1.64 %	0.21 %	0.031 %	15.6 %
0434 PMN.fcs	97.4 %	2.59 %	54.6 %	42.8 %	0.21 %	0.12 %	2.24 %
0437 PMN.fcs	98.3 %	1.70 %	94.9 %	3.39 %	0.20 %	0.030 %	1.45 %
0447 PMN.fcs	92.3 %	7.65 %	89.5 %	2.80 %	0.19 %	0.091 %	7.37 %
0471 PMN.fcs	93.4 %	6.61 %	83.6 %	9.65 %	0.34 %	0.059 %	6.20 %
0489 PMN.fcs	99.0 %	0.97 %	91.9 %	7.08 %	0.038 %	0.017 %	0.92 %
0501 PMN.fcs	95.8 %	4.18 %	91.1 %	4.69 %	0.12 %	0.029 %	4.02 %
Younger HITTIN
0360 PMN.fcs	84.8 %	15.2 %	82.0 %	2.81 %	0.20 %	0.078 %	14.9 %
0379 PMN.fcs	98.3 %	1.67 %	92.5 %	5.76 %	0.17 %	0.12 %	1.38 %
0384 PMN.fcs	96.4 %	3.52 %	93.6 %	2.83 %	0.074 %	5.63E-3 %	3.42 %
0435 PMN.fcs	81.1 %	18.8 %	77.2 %	3.84 %	0.28 %	0.045 %	18.5 %
0502 PMN.fcs	97.0 %	3.03 %	95.7 %	1.23 %	0.25 %	0.016 %	2.76 %
Older IGRA- (HITTIN)
0058 PMN.fcs	87.1 %	12.9 %	75.6 %	11.5 %	0.39 %	0.13 %	12.3 %
0071 PMN.fcs	93.2 %	6.73 %	92.0 %	1.26 %	0.28 %	0.098 %	6.34 %
0135 PMN.fcs	84.0 %	15.9 %	80.9 %	3.17 %	0.67 %	0.10 %	15.1 %
0147 PMN.fcs	95.6 %	4.38 %	90.6 %	5.00 %	0.27 %	0.062 %	4.04 %
0183 PMN.fcs	83.4 %	16.6 %	79.8 %	3.53 %	0.47 %	0.056 %	15.7 %
0186 PMN.fcs	95.3 %	4.71 %	94.1 %	1.12 %	0.31 %	0.17 %	4.19 %
0209 PMN.fcs	91.0 %	8.87 %	83.1 %	7.90 %	1.27 %	0.069 %	2.07 %
0213 PMN.fcs	93.2 %	6.73 %	92.9 %	0.36 %	0.20 %	0.031 %	6.49 %
0235 PMN.fcs	82.1 %	17.8 %	78.4 %	3.65 %	1.93 %	0.58 %	15.3 %
0238 PMN.fcs	92.3 %	7.71 %	85.7 %	6.56 %	0.94 %	0.28 %	6.45 %
0247 PMN.fcs	91.4 %	8.60 %	82.1 %	9.23 %	0.41 %	0.035 %	8.13 %
0248 PMN.fcs	93.0 %	6.97 %	91.4 %	1.58 %	0.066 %	0.010 %	6.89 %
0256 PMN.fcs	95.7 %	4.30 %	90.0 %	5.64 %	0.13 %	0.082 %	4.07 %
0273 PMN.fcs	92.8 %	7.21 %	91.6 %	1.13 %	0.18 %	0.049 %	6.97 %
0278 PMN.fcs	86.9 %	13.1 %	85.1 %	1.73 %	0.18 %	0.11 %	12.8 %
0279 PMN.fcs	92.6 %	7.36 %	70.1 %	22.4 %	0.90 %	0.060 %	6.39 %
0491 PMN.fcs	94.5 %	5.47 %	88.1 %	6.42 %	0.10 %	0.024 %	5.33 %
Mean	87.8 %	12.1 %	82.0 %	5.78 %	1.36 %	0.64 %	9.95 %
SD	13.5 %	13.5 %	14.8 %	6.74 %	2.84 %	1.61 %	9.49 %

## Sheet: Sheet2
Older HIT	2RTB005	2RTB006	2RTB013	2RTB017	2RTB059	2RTB060	2RTB061	2RTB0100	2RTB0196	2RTB0205
all cells/Single Cells/CD45+/CD15+ CD66b+/CD14- CD16+ (neutrophils) | Freq. of Grandparent	90.6	92.2	73.5	96.4	90.3	96.4	88.1	90.9	88.5	80.1
all cells/Single Cells/CD45+/CD15+ CD66b+/CD14- CD16- (eosinophils) | Freq. of Grandparent	3.62	2.12	23.3	2.09	3.62	1.52	7.44	3.5	4.38	6.31
all cells/Single Cells/CD45+/CD15- CD66b-/CD14- CD3- (unknown)| Freq. of Grandparent	0.97	0.16	0.45	0.31	0.18	0.15	0.26	0.78	0.47	0.5
all cells/Single Cells/CD45+/CD15- CD66b-/CD3- CD14+ (monocytes)| Freq. of Grandparent	0.35	0.05	0.29	0.12	0.037	0.13	0.083	0.16	0.078	0.093
all cells/Single Cells/CD45+/CD15- CD66b-/CD3+ (T-cells)| Freq. of Grandparent	4.43	5.48	2.43	1.09	5.82	1.76	4.09	4.66	6.5	12.9
	2RTB005	2RTB006	2RTB013	2RTB017	2RTB059	2RTB060	2RTB061	2RTB0100	2RTB0196	2RTB0205
all cells/Single Cells/CD45+/CD15+ CD66b+ | Freq. of Parent	94.2	94.3	96.8	98.4	93.9	97.9	95.5	94.4	92.9	86.4
all cells/Single Cells/CD45+/CD15- CD66b- | Freq. of Parent	5.77	5.7	3.2	1.54	6.05	2.05	4.44	5.61	7.07	13.6
	2RTB0334	2RTB0335	2RTB0367	2RTB0368	2RTB0377	2RTB0383	2RTB0399	2RTB0417	2RTB0420	2RTB0424	2RTB0425	2RTB0432	2RTB0433	2RTB0434	2RTB0437	2RTB0447	2RTB0471	2RTB0489	2RTB0501
all cells/Single Cells/CD45+/CD15+ CD66b+ | Freq. of Parent	91.3	83.8	82.4	86.3	97.9	84.6	96.4	94.6	96.8	84.1	95.5	98.1	84	97.4	98.3	92.3	93.4	99	95.8
all cells/Single Cells/CD45+/CD15- CD66b- | Freq. of Parent	8.62	16.2	17.5	13.7	2.01	15.3	3.54	5.39	3.14	15.9	4.48	1.89	15.9	2.59	1.7	7.65	6.61	0.97	4.18
	2RTB0360	2RTB0379	2RTB0384	2RTB0435	2RTB0502
all cells/Single Cells/CD45+/CD15+ CD66b+ | Freq. of Parent	84.8	98.3	96.4	81.1	97
all cells/Single Cells/CD45+/CD15- CD66b- | Freq. of Parent	15.2	1.67	3.52	18.8	3.03
	2RTB0058	2RTB0071	2RTB0135	2RTB0147	2RTB0183	2RTB0186	2RTB0209	2RTB0213	2RTB0235	2RTB0238	2RTB0247	2RTB0248	2RTB0256	2RTB0273	2RTB0278	2RTB0279	2RTB0491
all cells/Single Cells/CD45+/CD15+ CD66b+ | Freq. of Parent	87.1	93.2	84	95.6	83.4	95.3	91	93.2	82.1	92.3	91.4	93	95.7	92.8	86.9	92.6	94.5
all cells/Single Cells/CD45+/CD15- CD66b- | Freq. of Parent	12.9	6.73	15.9	4.38	16.6	4.71	8.87	6.73	17.8	7.71	8.6	6.97	4.3	7.21	13.1	7.36	5.47
Younger HIT	2RTB0334	2RTB0335	2RTB0367	2RTB0368	2RTB0377	2RTB0383	2RTB0399	2RTB0417	2RTB0420	2RTB0424	2RTB0425	2RTB0432	2RTB0433	2RTB0434	2RTB0437	2RTB0447	2RTB0471	2RTB0489	2RTB0501
all cells/Single Cells/CD45+/CD15+ CD66b+/CD14- CD16+ (neutrophils) | Freq. of Grandparent	87.2	81.3	73.7	80.9	94.8	81	93.7	92.9	91.1	80.8	89	91.6	82.4	54.6	94.9	89.5	83.6	91.9	91.1
all cells/Single Cells/CD45+/CD15+ CD66b+/CD14- CD16- (eosinophils) | Freq. of Grandparent	4.07	2.52	8.65	5.34	3.07	3.59	2.69	1.64	5.75	3.21	6.46	6.51	1.64	42.8	3.39	2.8	9.65	7.08	4.69
all cells/Single Cells/CD45+/CD15- CD66b-/CD14- CD3- (unknown)| Freq. of Grandparent	0.16	0.46	0.43	1.61	0.19	0.36	0.14	0.19	0.2	0.94	0.2	0.094	0.21	0.21	0.2	0.19	0.34	0.038	0.12
all cells/Single Cells/CD45+/CD15- CD66b-/CD3- CD14+ (monocytes)| Freq. of Grandparent	0.071	0.042	0.18	0.13	0.025	0.15	0.016	0.024	0.028	0.051	0.039	0.039	0.031	0.12	0.03	0.091	0.059	0.017	0.029
all cells/Single Cells/CD45+/CD15- CD66b-/CD3+ (T-cells)| Freq. of Grandparent	8.37	15.6	16.9	11.9	1.77	14.7	3.38	5.17	2.91	14.8	4.23	1.76	15.6	2.24	1.45	7.37	6.2	0.92	4.02
Younger HITTIN	2RTB0360	2RTB0379	2RTB0384	2RTB0435	2RTB0502
all cells/Single Cells/CD45+/CD15+ CD66b+/CD14- CD16+ (neutrophils) | Freq. of Grandparent	82	92.5	93.6	77.2	95.7
all cells/Single Cells/CD45+/CD15+ CD66b+/CD14- CD16- (eosinophils) | Freq. of Grandparent	2.81	5.76	2.83	3.84	1.23
all cells/Single Cells/CD45+/CD15- CD66b-/CD14- CD3- (unknown)| Freq. of Grandparent	0.2	0.17	0.074	0.28	0.25
all cells/Single Cells/CD45+/CD15- CD66b-/CD3- CD14+ (monocytes)| Freq. of Grandparent	0.078	0.12	0.00563	0.045	0.016
all cells/Single Cells/CD45+/CD15- CD66b-/CD3+ (T-cells)| Freq. of Grandparent	14.9	1.38	3.42	18.5	2.76
Older HITTIN	2RTB0058	2RTB0071	2RTB0135	2RTB0147	2RTB0183	2RTB0186	2RTB0209	2RTB0213	2RTB0235	2RTB0238	2RTB0247	2RTB0248	2RTB0256	2RTB0273	2RTB0278	2RTB0279	2RTB0491
all cells/Single Cells/CD45+/CD15+ CD66b+/CD14- CD16+ (neutrophils) | Freq. of Grandparent	75.6	92	80.9	90.6	79.8	94.1	83.1	92.9	78.4	85.7	82.1	91.4	90	91.6	85.1	70.1	88.1
all cells/Single Cells/CD45+/CD15+ CD66b+/CD14- CD16- (eosinophils) | Freq. of Grandparent	11.5	1.26	3.17	5	3.53	1.12	7.9	0.36	3.65	6.56	9.23	1.58	5.64	1.13	1.73	22.4	6.42
all cells/Single Cells/CD45+/CD15- CD66b-/CD14- CD3- (unknown)| Freq. of Grandparent	0.39	0.28	0.67	0.27	0.47	0.31	1.27	0.2	1.93	0.94	0.41	0.066	0.13	0.18	0.18	0.9	0.1
all cells/Single Cells/CD45+/CD15- CD66b-/CD3- CD14+ (monocytes)| Freq. of Grandparent	0.13	0.098	0.1	0.062	0.056	0.17	0.069	0.031	0.58	0.28	0.035	0.01	0.082	0.049	0.11	0.06	0.024
all cells/Single Cells/CD45+/CD15- CD66b-/CD3+ (T-cells)| Freq. of Grandparent	12.3	6.34	15.1	4.04	15.7	4.19	2.07	6.49	15.3	6.45	8.13	6.89	4.07	6.97	12.8	6.39	5.33

## Sheet: Sheet1
Older HIT	all cells/Single Cells/CD45+/CD15+ CD66b+ | Freq, of Parent	all cells/Single Cells/CD45+/CD15- CD66b- | Freq, of Parent	all cells/Single Cells/CD45+/CD15+ CD66b+/CD14- CD16+ (neuts) | Freq, of Grandparent	all cells/Single Cells/CD45+/CD15+ CD66b+/CD14- CD16- (eosins) | Freq, of Grandparent	all cells/Single Cells/CD45+/CD15- CD66b-/CD14- CD3- | Freq, of Grandparent	all cells/Single Cells/CD45+/CD15- CD66b-/CD3- CD14+ (CD15- CD66b-) | Freq, of Grandparent	all cells/Single Cells/CD45+/CD15- CD66b-/CD3+ (CD15- CD66b-) | Freq, of Grandparent
1 PMN,fcs	94.2	5.77	90.6	3.62	0.97	0.35	4.43
2 PMN,fcs	94.3	5.7	92.2	2.12	0.16	0.05	5.48
3 PMN,fcs	96.8	3.2	73.5	23.3	0.45	0.29	2.43
4 PMN,fcs	98.4	1.54	96.4	2.09	0.31	0.12	1.09
5 PMN,fcs	93.9	6.05	90.3	3.62	0.18	0.037	5.82
6 PMN,fcs	97.9	2.05	96.4	1.52	0.15	0.13	1.76
7 PMN,fcs	95.5	4.44	88.1	7.44	0.26	0.083	4.09
8 PMN,fcs	94.4	5.61	90.9	3.5	0.78	0.16	4.66
9 PMN,fcs	92.9	7.07	88.5	4.38	0.47	0.078	6.5
10 PMN,fcs	86.4	13.6	80.1	6.31	0.5	0.093	12.9
Older HITTIN
11PMN,fcs	87.1	12.9	75.6	11.5	0.39	0.13	12.3
12 PMN,fcs	93.2	6.73	92	1.26	0.28	0.098	6.34
13 PMN,fcs	84	15.9	80.9	3.17	0.67	0.1	15.1
14 PMN,fcs	95.6	4.38	90.6	5	0.27	0.062	4.04
15 PMN,fcs	93.2	6.73	92.9	0.36	0.2	0.031	6.49
16 PMN,fcs	82.1	17.8	78.4	3.65	1.93	0.58	15.3
17 PMN,fcs	92.3	7.71	85.7	6.56	0.94	0.28	6.45
18 PMN,fcs	91.4	8.6	82.1	9.23	0.41	0.035	8.13
19 PMN,fcs	93	6.97	91.4	1.58	0.066	0.01	6.89
20 PMN,fcs	95.7	4.3	90	5.64	0.13	0.082	4.07
21 PMN,fcs	92.8	7.21	91.6	1.13	0.18	0.049	6.97
22 PMN,fcs	86.9	13.1	85.1	1.73	0.18	0.11	12.8
23 PMN,fcs	92.6	7.36	70.1	22.4	0.9	0.06	6.39
24 PMN,fcs	94.5	5.47	88.1	6.42	0.1	0.024	5.33
