# Supplementary material for: Neutrophil extracellular trap formation and gene programs distinguish TST/IGRA sensitization outcomes among Mycobacterium tuberculosis exposed persons living with HIV
Source: PLoS Genet. 2023 Aug 24;19(8):e1010888. doi: 10.1371/journal.pgen.1010888 (PMC10470897; doi:10.1371/journal.pgen.1010888)
Supplement: S3 File — (XLS) [file pgen.1010888.s007.xls]

## Sheet: Summary_Nuclei_Final_GB40_Crppe
Slice	Participant	Phenotype	Timepoint	Infection	NucleiCount	NucleiTotalArea	RNucleiTotalArea1to6	NucleiAverigeSize	NucleiPercArea	NucleiMean	NucleiPerim	NucleiCric	NucleiSolidity	NETCount	NETTotalArea	RNtoNET	RNtNET1to6	NETAverigeSize	NETPercArea	NETMean	NETPerim	NETCric	NETSolidity
Result of Plate 4 A5-Stitching-01.czi - Plate 4 A5-Stitching-01.czi #1 - C=0.tif	6	Hittin	1h	INF	2188	138568		63.331	10.774	255	31.325	0.825	0.853	1820	147140	1.06186		80.846	11.44	255	36.495	0.735	0.908
Result of Plate 4 A7-Stitching-02.czi - Plate 4 A7-Stitching-02.czi #1 - C=0.tif	6	Hittin	6h	INF	1145	38977.4	0.281288	34.041	3.031	255	20.733	0.884	0.868	884	114403	2.9351	2.76411	129.415	8.895	255	49.211	0.668	0.891
Result of Plate 4 B5-Stitching-03.czi - Plate 4 B5-Stitching-03.czi #1 - C=0_corrected.tif	6	Hittin	1h	NEG	1152	11026.5		9.572	0.857	255	10.067	0.926	0.891	320	33178.7	3.00899		103.683	2.58	255	42.394	0.719	0.904
Result of Plate 4 B7-Stitching-04.czi - Plate 4 B7-Stitching-04.czi #1 - C=0_corrected.tif	6	Hittin	6h	NEG	1317	27114.8	2.45905	20.588	2.108	255	15.815	0.92	0.872	369	25047.8	0.923769	0.307003	67.88	1.948	255	34.952	0.666	0.883
Result of Plate 8 A5-Stitching-07.czi - Plate 8 A5-Stitching-07.czi #1 - C=0.tif	1	Hit	1h	INF	1261	305258		242.076	23.734	255	66.097	0.728	0.85	154	13222.1	0.0433144		85.858	1.028	255	42.677	0.618	0.834
Result of Plate 8 A7-Stitching-08.czi - Plate 8 A7-Stitching-08.czi #1 - C=0.tif	1	Hit	6h	INF	793	62214.7	0.20381	78.455	4.837	255	30.215	0.806	0.847	488	31384.1	0.504449	11.6462	64.312	2.44	255	36.771	0.611	0.833
Result of Plate 8 B5-Stitching-11.czi - Plate 8 B5-Stitching-11.czi #1 - C=0.tif	1	Hit	1h	NEG	1712	140238		81.915	10.904	255	31.375	0.784	0.853	175	9138.82	0.0651667		52.222	0.711	255	34.347	0.592	0.819
Result of Plate 8 B7-Stitching-12.czi - Plate 8 B7-Stitching-12.czi #1 - C=0.tif	1	Hit	6h	NEG	745	64062.2	0.456811	85.989	4.981	255	30.842	0.811	0.864	191	7410.75	0.115681	1.77515	38.8	0.576	255	27.675	0.65	0.846
Result of Plate 10 A1-Stitching-13.czi - Plate 10 A1-Stitching-13.czi #1 - C=0.tif	7	Hittin	1h	INF	991	282398		284.963	21.957	255	74.104	0.732	0.846	164	13315.2	0.0471506		81.191	1.035	255	38.779	0.656	0.863
Result of Plate 10 A3-Stitching-14.czi - Plate 10 A3-Stitching-14.czi #1 - C=0_corrected.tif	7	Hittin	6h	INF	616	128366	0.454558	208.387	9.981	255	55.156	0.833	0.889	308	35085.8	0.273325	5.79685	113.915	2.728	255	43.834	0.701	0.889
Result of Plate 10 A5-Stitching-15.czi - Plate 10 A5-Stitching-15.czi #1 - C=0.tif	8	Hittin	1h	INF	1328	327826		246.857	25.489	255	63.956	0.795	0.873	309	26549.7	0.080987		85.921	2.064	255	38.971	0.687	0.878
Result of Plate 10 A7-Stitching-16.czi - Plate 10 A7-Stitching-16.czi #1 - C=0.tif	8	Hittin	6h	INF	481	68201.4	0.208041	141.791	5.303	255	44.453	0.857	0.893	143	13172.5	0.193141	2.38484	92.115	1.024	255	40.562	0.721	0.898
Result of Plate 10 B1-Stitching-17.czi - Plate 10 B1-Stitching-17.czi #1 - C=0.tif	7	Hittin	1h	NEG	1160	421429		363.301	32.767	255	87.013	0.722	0.838	210	21283.1	0.0505023		101.348	1.655	255	43.027	0.672	0.874
Result of Plate 10 B3-Stitching-18.czi - Plate 10 B3-Stitching-18.czi #1 - C=0.tif	7	Hittin	6h	NEG	1236	70805.9	0.168014	57.286	5.505	255	26.213	0.958	0.912	380	37576.4	0.530697	10.5084	98.885	2.922	255	41.063	0.688	0.879
Result of Plate 10 B5-Stitching-19.czi - Plate 10 B5-Stitching-19.czi #1 - C=0.tif	8	Hittin	1h	NEG	1290	176802		137.056	13.747	255	43.448	0.889	0.904	147	13655.5	0.0772365		92.895	1.062	255	39.052	0.696	0.883
Result of Plate 10 B7-Stitching-20.czi - Plate 10 B7-Stitching-20.czi #1 - C=0.tif	8	Hittin	6h	NEG	637	187530	1.06068	294.396	14.581	255	67.179	0.791	0.885	391	56753.6	0.302637	3.91832	145.15	4.413	255	47.817	0.753	0.915
Result of Plate 12 A1-Stitching-29.czi - Plate 12 A1-Stitching-29.czi #1 - C=0.tif	2	Hit	1h	INF	1785	389550		218.235	30.288	255	65.706	0.706	0.847	60	4080.01	0.0104737		68	0.317	255	39.373	0.581	0.823
Result of Plate 12 A3-Stitching-30.czi - Plate 12 A3-Stitching-30.czi #1 - C=0_corrected.tif	2	Hit	6h	INF	433	34777.4	0.0892757	80.317	2.704	255	32.708	0.92	0.904	55	3403.75	0.0978725	9.34464	61.886	0.265	255	38.377	0.627	0.838
Result of Plate 12 A5-Stitching-31.czi - Plate 12 A5-Stitching-31.czi #1 - C=0_corrected.tif	3	Hit	1h	INF	878	63049.6		71.81	4.902	255	30.309	0.931	0.906	51	2676	0.0424429		52.471	0.208	255	32.073	0.591	0.82
Result of Plate 12 A7-Stitching-32.czi - Plate 12 A7-Stitching-32.czi #1 - C=0.tif	3	Hit	6h	INF	251	20567	0.326204	81.94	1.599	255	32.425	0.922	0.905	104	4330.19	0.21054	4.96056	41.636	0.337	255	32.272	0.579	0.808
Result of Plate 12 B1-Stitching-33.czi - Plate 12 B1-Stitching-33.czi #1 - C=0.tif	2	Hit	1h	NEG	1473	329401		223.626	25.611	255	61.758	0.785	0.879	158	11603.7	0.0352267		73.441	0.902	255	37.689	0.666	0.86
Result of Plate 12 B3-Stitching-34.czi - Plate 12 B3-Stitching-34.czi #1 - C=0.tif	2	Hit	6h	NEG	885	165946	0.50378	187.509	12.903	255	53.765	0.818	0.893	66	3814.85	0.0229886	0.652588	57.801	0.297	255	35.496	0.565	0.803
Result of Plate 12 B5-Stitching-35.czi - Plate 12 B5-Stitching-35.czi #1 - C=0_corrected.tif	3	Hit	1h	NEG	1034	141256		136.612	10.983	255	44.901	0.81	0.887	29	2034.67	0.0144041		70.161	0.158	255	43.078	0.631	0.841
Result of Plate 12 B7-Stitching-36.czi - Plate 12 B7-Stitching-36.czi #1 - C=0_corrected.tif	3	Hit	6h	NEG	852	149213	1.05633	175.133	11.602	255	49.005	0.809	0.888	203	10450.2	0.0700355	4.86218	51.479	0.813	255	33.491	0.583	0.814
Result of Plate 13 A1-Stitching-37.czi - Plate 13 A1-Stitching-37.czi #1 - C=0.tif	4	Hit	1h	INF	1304	147776		113.325	11.49	255	40.645	0.848	0.88	75	6030.95	0.0408114		80.413	0.469	255	38.209	0.618	0.84
Result of Plate 13 A3-Stitching-38.czi - Plate 13 A3-Stitching-38.czi #1 - C=0.tif	4	Hit	6h	INF	135	13062.7	0.0883949	96.76	1.016	255	35.878	0.922	0.91	129	5580.9	0.427241	10.4687	43.263	0.434	255	32.119	0.589	0.809
Result of Plate 13 B1-Stitching-41.czi - Plate 13 B1-Stitching-41.czi #1 - C=0.tif	4	Hit	1h	NEG	1336	203567		152.371	15.828	255	48.4	0.817	0.875	198	13378.5	0.0657205		67.568	1.04	255	36.41	0.621	0.839
Result of Plate 13 B3-Stitching-42.czi - Plate 13 B3-Stitching-42.czi #1 - C=0_corrected.tif	4	Hit	6h	NEG	635	66518.2	0.326763	104.753	5.172	255	36.566	0.848	0.905	190	9893.62	0.148736	2.26316	52.072	0.769	255	34.182	0.563	0.797
Result of Plate 16 Stain 1 A1-Stitching-01.czi - Plate 16 Stain 1 A1-Stitching-01.czi #1 - C=0.tif	9	Hittin	1h	INF	2020	147159		72.851	11.442	255	32.97	0.852	0.866	1500	110926	0.753784		73.951	8.625	255	34.667	0.754	0.917
Result of Plate 16 Stain 1 A3-Stitching-02.czi - Plate 16 Stain 1 A3-Stitching-02.czi #1 - C=0.tif	9	Hittin	6h	INF	1188	105811	0.719023	89.066	8.227	255	37.279	0.819	0.855	881	126270	1.19335	1.58315	143.326	9.818	255	51.057	0.693	0.9
Result of Plate 16 Stain 1 A5-Stitching-03.czi - Plate 16 Stain 1 A5-Stitching-03.czi #1 - C=0.tif	10	Hittin	1h	INF	3052	234693		76.898	18.248	255	34.832	0.83	0.858	1825	88686.9	0.377884		48.596	6.896	255	28.524	0.743	0.906
Result of Plate 16 Stain 1 A7-Stitching-04.czi - Plate 16 Stain 1 A7-Stitching-04.czi #1 - C=0.tif	10	Hittin	6h	INF	1497	140518	0.598728	93.866	10.925	255	37.848	0.85	0.87	1127	126514	0.900342	2.38259	112.257	9.837	255	42.774	0.749	0.918
Result of Plate 16 Stain 1 A9-Stitching-05.czi - Plate 16 Stain 1 A9-Stitching-05.czi #1 - C=0.tif	11	Hittin	1h	INF	2580	269404		104.42	20.947	255	39.522	0.857	0.876	1792	158212	0.587269		88.288	12.301	255	37.713	0.747	0.908
Result of Plate 16 Stain 1 A11-Stitching-06.czi - Plate 16 Stain 1 A11-Stitching-06.czi #1 - C=0.tif	11	Hittin	6h	INF	2405	322503	1.1971	134.097	25.075	255	45.768	0.832	0.871	2095	260520	0.807809	1.37553	124.353	20.256	255	46.601	0.712	0.903
Result of Plate 16 Stain 1 B1-Stitching-07.czi - Plate 16 Stain 1 B1-Stitching-07.czi #1 - C=0_corrected.tif	9	Hittin	1h	NEG	1860	130249		70.026	10.127	255	32.039	0.886	0.878	1714	117139	0.899343		68.342	9.108	255	32.862	0.779	0.927
Result of Plate 16 Stain 1 B3-Stitching-08.czi - Plate 16 Stain 1 B3-Stitching-08.czi #1 - C=0.tif	9	Hittin	6h	NEG	1092	157265	1.20742	144.016	12.228	255	49.431	0.796	0.855	1078	146347	0.93057	1.03472	135.757	11.379	255	50.036	0.686	0.898
Result of Plate 16 Stain 1 B5-Stitching-09.czi - Plate 16 Stain 1 B5-Stitching-09.czi #1 - C=0.tif	10	Hittin	1h	NEG	2316	280614		121.163	21.818	255	43.342	0.853	0.878	2457	165198	0.588701		67.236	12.844	255	32.261	0.794	0.929
Result of Plate 16 Stain 1 B7-Stitching-10.czi - Plate 16 Stain 1 B7-Stitching-10.czi #1 - C=0.tif	10	Hittin	6h	NEG	2069	227462	0.810585	109.938	17.686	255	40.961	0.853	0.874	1774	181043	0.795927	1.35201	102.053	14.076	255	39.527	0.789	0.933
Result of Plate 16 Stain 1 B9-Stitching-11.czi - Plate 16 Stain 1 B9-Stitching-11.czi #1 - C=0.tif	11	Hittin	1h	NEG	2739	313966		114.628	24.411	255	41.725	0.865	0.882	2137	203964	0.649635		95.444	15.859	255	38.844	0.753	0.914
Result of Plate 16 Stain 1 B11-Stitching-12.czi - Plate 16 Stain 1 B11-Stitching-12.czi #1 - C=0.tif	11	Hittin	6h	NEG	2086	253731	0.808146	121.635	19.728	255	42.355	0.86	0.881	1872	171219	0.674805	1.03874	91.463	13.313	255	38.665	0.745	0.915
Result of Plate 17 A1-Stitching-55.czi - Plate 17 A1-Stitching-55.czi #1 - C=0.tif	12	Hittin	1h	INF	1680	292508		174.112	22.743	255	58.152	0.728	0.848	1912	139100	0.475543		72.751	10.815	255	36.766	0.697	0.872
Result of Plate 17 A3-Stitching-56.czi - Plate 17 A3-Stitching-56.czi #1 - C=0.tif	12	Hittin	6h	INF	1034	45377.9	0.155134	43.886	3.528	255	24.323	0.923	0.878	675	45411.6	1.00074	2.10442	67.276	3.531	255	33.168	0.762	0.918
Result of Plate 17 A5-Stitching-57.czi - Plate 17 A5-Stitching-57.czi #1 - C=0.tif	5	Hit	1h	INF	2560	184462		72.055	14.342	255	34.313	0.814	0.844	539	32017.7	0.173574		59.402	2.489	255	32.627	0.695	0.889
Result of Plate 17 A7-Stitching-58.czi - Plate 17 A7-Stitching-58.czi #1 - C=0.tif	5	Hit	6h	INF	1427	94307.2	0.511256	66.088	7.333	255	31.017	0.853	0.864	793	70140.2	0.743742	4.28488	88.449	5.454	255	39.977	0.684	0.892
Result of Plate 17 B1-Stitching-59.czi - Plate 17 B1-Stitching-59.czi #1 - C=0.tif	12	Hittin	1h	NEG	2124	157696		74.245	12.261	255	33.213	0.867	0.896	1240	59821.7	0.379347		48.243	4.651	255	29.892	0.698	0.866
Result of Plate 17 B3-Stitching-60.czi - Plate 17 B3-Stitching-60.czi #1 - C=0.tif	12	Hittin	6h	NEG	1757	80906.2	0.513051	46.048	6.291	255	24.858	0.922	0.88	1164	76407.6	0.944398	2.48953	65.642	5.941	255	31.836	0.785	0.927
Result of Plate 17 B5-Stitching-61.czi - Plate 17 B5-Stitching-61.czi #1 - C=0.tif	5	Hit	1h	NEG	2432	140410		57.735	10.917	255	28.711	0.892	0.873	571	40417.2	0.28785		70.783	3.143	255	34.746	0.713	0.895
Result of Plate 17 B7-Stitching-62.czi - Plate 17 B7-Stitching-62.czi #1 - C=0.tif	5	Hit	6h	NEG	1905	105093	0.748468	55.167	8.171	255	27.873	0.876	0.867	895	59635.9	0.56746	1.97137	66.632	4.637	255	34.771	0.686	0.888
Result of Plate 18 A1_-Stitching-64.czi - Plate 18 A1_-Stitching-64.czi #1 - C=0.tif	13	Hittin	1h	INF	1984	95133.6		47.95	7.397	255	27.31	0.816	0.838	1799	142386	1.4967		79.147	11.071	255	35.836	0.769	0.925
Result of Plate 18 A3-Stitching-65.czi - Plate 18 A3-Stitching-65.czi #1 - C=0.tif	13	Hittin	6h	INF	906	61719.3	0.648765	68.123	4.799	255	30.962	0.883	0.875	759	125492	2.03327	1.3585	165.339	9.757	255	51.331	0.779	0.93
Result of Plate 18 A5-Stitching-66.czi - Plate 18 A5-Stitching-66.czi #1 - C=0.tif	14	Hittin	1h	INF	3410	185609		54.431	14.431	255	30.094	0.783	0.826	567	32630.9	0.175804		57.55	2.537	255	31.006	0.726	0.901
Result of Plate 18 A7-Stitching-67.czi - Plate 18 A7-Stitching-67.czi #1 - C=0.tif	14	Hittin	6h	INF	3038	159698	0.8604	52.567	12.417	255	27.873	0.873	0.862	642	40967	0.256527	1.45917	63.812	3.185	255	32.137	0.729	0.902
Result of Plate 18 B1-Stitching-68.czi - Plate 18 B1-Stitching-68.czi #1 - C=0_corrected.tif	13	Hittin	1h	NEG	2762	75997.8		27.516	5.909	255	18.91	0.908	0.862	2031	109239	1.4374		53.786	8.494	255	29.243	0.782	0.92
Result of Plate 18 B3-Stitching-69.czi - Plate 18 B3-Stitching-69.czi #1 - C=0.tif	13	Hittin	6h	NEG	1086	123403	1.62377	113.631	9.595	255	41.943	0.825	0.886	1060	125453	1.01661	0.707255	118.352	9.754	255	73.009	0.285	0.765
Result of Plate 18 B5-Stitching-70.czi - Plate 18 B5-Stitching-70.czi #1 - C=0.tif	14	Hittin	1h	NEG	2983	133619		44.793	10.389	255	26.578	0.75	0.907	2624	157914	1.18182		60.181	12.278	255	33.711	0.635	0.867
Result of Plate 18 B7-Stitching-71.czi - Plate 18 B7-Stitching-71.czi #1 - C=0.tif	14	Hittin	6h	NEG	1091	59729.2	0.447012	54.747	4.644	255	30.801	0.709	0.886	907	66823.1	1.11877	0.946647	73.675	5.196	255	61.204	0.226	0.723
